# Supplementary material for: Deep MALDI-MS spatial omics guided by quantum cascade laser mid-infrared imaging microscopy
Source: Nat Commun. 2025 May 22;16:4759. doi: 10.1038/s41467-025-59839-3 (PMC12098849; doi:10.1038/s41467-025-59839-3)
Supplement: Supplementary file 4 — Supplementary Data 2 [file 41467_2025_59839_MOESM4_ESM.xlsx]

## Sheet: 60w_1
m/z	Ion / Adduct	class	Name	data1	clean	S/N > 3	no interferring peaks in window	good peak shape	borderline case
540.285	[M-H]–	SM4	SM4 18:1;O2	540.285	no	yes	no	yes
558.295	[M-H]–	SM4	SM4 18:0;O3	558.295	no	yes	no	yes
748.468	[M-H]–	SM4	SM4 32:2;O2
750.483	[M-H]–	SM4	SM4 32:1;O2
764.462	[M-H]–	SM4	SM4 32:2;O3
766.478	[M-H]–	SM4	SM4 32:1;O3
776.499	[M-H]–	SM4	SM4 34:2;O2	776.498	no	no	no	yes
778.478	[M-H]–	SM4	SM4 33:2;O3	778.479	no	yes	no	yes
778.514	[M-H]–	SM4	SM4 34:1;O2	778.514	yes	yes	yes	yes
792.494	[M-H]–	SM4	SM4 34:2;O3	792.492	no	yes	no	yes
794.509	[M-H]–	SM4	SM4 34:1;O3	794.511	no	yes	no	yes
796.525	[M-H]–	SM4	SM4 34:0;O3
804.53	[M-H]–	SM4	SM4 36:2;O2	804.529	no	yes	no	yes
806.546	[M-H]–	SM4	SM4 36:1;O2	806.547	no	yes	no	yes
812.52	[M-H]–	SM4	SM4 34:0;O4
820.525	[M-H]–	SM4	SM4 36:2;O3	820.523	yes	yes	yes	yes
820.561	[M-H]–	SM4	SM4 37:1;O2
822.541	[M-H]–	SM4	SM4 36:1;O3	822.54	yes	yes	yes	yes
824.556	[M-H]–	SM4	SM4 36:0;O3		yes	yes	yes	yes
832.561	[M-H]–	SM4	SM4 38:2;O2	832.562	no	yes	no	yes
834.577	[M-H]–	SM4	SM4 38:1;O2	834.576	no	yes	no	yes
836.556	[M-H]–	SM4	SM4 37:1;O3
840.551	[M-H]–	SM4	SM4 36:0;O4	840.551	no	yes	no	yes
846.577	[M-H]–	SM4	SM4 39:2;O2
848.556	[M-H]–	SM4	SM4 38:2;O3	848.557	yes	yes	yes	yes	x (Isomer)
848.593	[M-H]–	SM4	SM4 39:1;O2	848.591	no	yes	no	yes
850.572	[M-H]–	SM4	SM4 38:1;O3	850.571	yes	yes	yes	yes
852.588	[M-H]–	SM4	SM4 38:0;O3		no	yes	no	yes
860.593	[M-H]–	SM4	SM4 40:2;O2	860.594	no	yes	no	yes
862.608	[M-H]–	SM4	SM4 40:1;O2	862.61	yes	yes	yes	yes
864.588	[M-H]–	SM4	SM4 39:1;O3	864.587	no	yes	no	yes
866.603	[M-H]–	SM4	SM4 39:0;O3
868.583	[M-H]–	SM4	SM4 38:0;O4	868.582	yes	yes	yes	yes
874.608	[M-H]–	SM4	SM4 41:2;O2	874.607	no	yes	no	yes
876.588	[M-H]–	SM4	SM4 40:2;O3	876.588	yes	yes	yes	yes
876.624	[M-H]–	SM4	SM4 41:1;O2	876.623	no	yes	no	yes	x (Isomer)
878.603	[M-H]–	SM4	SM4 40:1;O3	878.602	yes	yes	yes	yes
880.619	[M-H]–	SM4	SM4 40:0;O3
882.598	[M-H]–	SM4	SM4 39:0;O4
886.608	[M-H]–	SM4	SM4 42:3;O2	886.608	no	yes	no	yes
888.624	[M-H]–	SM4	SM4 42:2;O2	888.622	no	yes	no	yes
890.603	[M-H]–	SM4	SM4 41:2;O3	890.602	no	yes	no	yes
890.64	[M-H]–	SM4	SM4 42:1;O2	890.638	yes	yes	yes	yes
892.619	[M-H]–	SM4	SM4 41:1;O3	892.619	no	yes	no	yes
894.635	[M-H]–	SM4	SM4 41:0;O3
896.614	[M-H]–	SM4	SM4 40:0;O4	896.616	yes	yes	yes	yes
902.603	[M-H]–	SM4	SM4 42:3;O3	902.603	no	yes	no	yes
904.619	[M-H]–	SM4	SM4 42:2;O3	904.618	no	yes	no	yes
904.655	[M-H]–	SM4	SM4 43:1;O2	904.654	no	yes	no	yes	x (Isomer)
906.635	[M-H]–	SM4	SM4 42:1;O3	906.633	yes	yes	yes	yes
908.65	[M-H]–	SM4	SM4 42:0;O3
910.629	[M-H]–	SM4	SM4 41:0;O4	910.631	no	yes	no	yes
914.64	[M-H]–	SM4	SM4 44:3;O2
916.655	[M-H]–	SM4	SM4 44:2;O2	916.656	no	yes	no	yes
918.671	[M-H]–	SM4	SM4 44:1;O2	918.67	yes	yes	yes	yes
920.65	[M-H]–	SM4	SM4 43:1;O3	920.649	no	yes	no	yes
922.629	[M-H]–	SM4	SM4 42:1;O4	922.629	no	yes	no	yes
924.645	[M-H]–	SM4	SM4 42:0;O4	924.643	yes	yes	yes	yes
932.65	[M-H]–	SM4	SM4 44:2;O3	932.648	no	yes	yes	yes
934.666	[M-H]–	SM4	SM4 44:1;O3	934.664	no	yes	yes	yes
938.661	[M-H]–	SM4	SM4 43:0;O4
946.702	[M-H]–	SM4	SM4 46:1;O2
952.676	[M-H]–	SM4	SM4 44:0;O4
702.338	[M-H]–	SM3	SM3 18:1;O2	702.336	no	yes	yes	yes
720.348	[M-H]–	SM3	SM3 18:0;O3
940.567	[M-H]–	SM3	SM3 34:1;O2	940.567	yes	yes	yes	yes	x
956.562	[M-H]–	SM3	SM3 34:1;O3	956.561	no	yes	no	yes
968.599	[M-H]–	SM3	SM3 36:1;O2	968.596	no	yes	no	yes
984.593	[M-H]–	SM3	SM3 36:1;O3	984.592	no	yes	no	yes
994.614	[M-H]–	SM3	SM3 38:2;O2	994.615	no	yes	no	yes
996.63	[M-H]–	SM3	SM3 38:1;O2	996.628	yes	yes	yes	yes
1010.61	[M-H]–	SM3	SM3 38:2;O3
1010.65	[M-H]–	SM3	SM3 39:1;O2
1012.62	[M-H]–	SM3	SM3 38:1;O3	1012.63	yes	yes	yes	yes
1014.64	[M-H]–	SM3	SM3 38:0;O3	1014.64	no	yes	no	yes
1022.65	[M-H]–	SM3	SM3 40:2;O2	1022.64	no	yes	no	yes
1024.66	[M-H]–	SM3	SM3 40:1;O2	1024.66	yes	yes	yes	yes
1030.64	[M-H]–	SM3	SM3 38:0;O4	1030.64	no	yes	no	yes
1038.64	[M-H]–	SM3	SM3 40:2;O3	1038.64	no	yes	no	yes
1038.68	[M-H]–	SM3	SM3 41:1;O2	1038.68	yes	yes	yes	yes
1040.66	[M-H]–	SM3	SM3 40:1;O3	1040.66	yes	yes	yes	yes
1042.67	[M-H]–	SM3	SM3 40:0;O3	1042.67	yes	yes	yes	yes
1048.66	[M-H]–	SM3	SM3 42:3;O2	1048.66	no	yes	no	yes
1050.68	[M-H]–	SM3	SM3 42:2;O2	1050.67	yes	yes	yes	yes
1052.69	[M-H]–	SM3	SM3 42:1;O2	1052.69	yes	yes	yes	yes
1054.67	[M-H]–	SM3	SM3 41:1;O3
1056.69	[M-H]–	SM3	SM3 41:0;O3	1056.69	no	yes	no	yes
1058.67	[M-H]–	SM3	SM3 40:0;O4	1058.67	yes	yes	yes	yes
1064.66	[M-H]–	SM3	SM3 42:3;O3	1064.66	no	yes	no	yes
1066.67	[M-H]–	SM3	SM3 42:2;O3	1066.67	yes	yes	yes	yes
1066.71	[M-H]–	SM3	SM3 43:1;O2	1066.71	no	yes	no	yes
1068.69	[M-H]–	SM3	SM3 42:1;O3	1068.69	yes	yes	yes	yes
1070.7	[M-H]–	SM3	SM3 42:0;O3	1070.7	yes	yes	yes	yes
1072.68	[M-H]–	SM3	SM3 41:0;O4
1078.71	[M-H]–	SM3	SM3 44:2;O2	1078.71	no	yes	no	yes
1080.72	[M-H]–	SM3	SM3 44:1;O2	1080.73	yes	yes	yes	yes
1084.68	[M-H]–	SM3	SM3 42:1;O4	1084.68	yes	yes	yes	yes
1086.7	[M-H]–	SM3	SM3 42:0;O4	1086.7	yes	yes	yes	yes
1096.72	[M-H]–	SM3	SM3 44:1;O3
1108.76	[M-H]–	SM3	SM3 46:1;O2
1199.71	[M-H]–	SM2a	SM2a 38:1;O2	1199.71	no	yes	no	yes
1215.7	[M-H]–	SM2a	SM2a 38:1;O3
1227.74	[M-H]–	SM2a	SM2a 40:1;O2	1227.74	yes	yes	yes	yes
1243.74	[M-H]–	SM2a	SM2a 40:1;O3	1243.73	yes	yes	yes	yes
1255.77	[M-H]–	SM2a	SM2a 42:1;O2	1255.77	no	yes	no	yes
1271.77	[M-H]–	SM2a	SM2a 42:1;O3
1305.7	[M-H]–	SM1a/b	SM1a/b 34:1;O2	1305.7	yes	yes	yes	yes
1321.69	[M-H]–	SM1a/b	SM1a/b 34:1;O3	1321.7	yes	yes	yes	yes
1333.73	[M-H]–	SM1a/b	SM1a/b 36:1;O2
1349.73	[M-H]–	SM1a/b	SM1a/b 36:1;O3
1361.76	[M-H]–	SM1a/b	SM1a/b 38:1;O2	1361.76	yes	yes	yes	yes
1375.78	[M-H]–	SM1a/b	SM1a/b 39:1;O2
1377.76	[M-H]–	SM1a/b	SM1a/b 38:1;O3	1377.76	yes	yes	yes	yes
1387.78	[M-H]–	SM1a/b	SM1a/b 40:2;O2
1389.79	[M-H]–	SM1a/b	SM1a/b 40:1;O2	1389.8	yes	yes	yes	yes
1395.77	[M-H]–	SM1a/b	SM1a/b 38:0;O4
1403.81	[M-H]–	SM1a/b	SM1a/b 41:1;O2	1403.81	no	yes	no	yes
1405.79	[M-H]–	SM1a/b	SM1a/b 40:1;O3	1405.79	yes	yes	yes	yes
1415.81	[M-H]–	SM1a/b	SM1a/b 42:2;O2	1415.81	yes	yes	yes	yes
1417.82	[M-H]–	SM1a/b	SM1a/b 42:1;O2	1417.82	yes	yes	yes	yes
1423.8	[M-H]–	SM1a/b	SM1a/b 40:0;O4	1423.8	no	yes	no	yes
1431.8	[M-H]–	SM1a/b	SM1a/b 42:2;O3	1431.81	yes	yes	yes	yes
1433.82	[M-H]–	SM1a/b	SM1a/b 42:1;O3	1433.82	yes	yes	yes	yes
1437.81	[M-H]–	SM1a/b	SM1a/b 41:0;O4
1445.86	[M-H]–	SM1a/b	SM1a/b 44:1;O2
1451.83	[M-H]–	SM1a/b	SM1a/b 42:0;O4	1451.83	no	yes	no	yes
1407.64	[M+Na-2H]-	SB1a	SB1a 34:1;O2	1407.64	no	yes	no	yes	no
1423.63	[M+Na-2H]-	SB1a	SB1a 34:1;O3	1423.63	no	yes	no	yes	no
1435.67	[M+Na-2H]-	SB1a	SB1a 36:1;O2
1451.66	[M+Na-2H]-	SB1a	SB1a 36:1;O3
1463.7	[M+Na-2H]-	SB1a	SB1a 38:1;O2	1463.7	yes	yes	yes	yes	no
1479.7	[M+Na-2H]-	SB1a	SB1a 38:1;O3	1479.7	no	yes	no	yes	no
1489.72	[M+Na-2H]-	SB1a	SB1a 40:2;O2
1491.73	[M+Na-2H]-	SB1a	SB1a 40:1;O2	1491.73	yes	yes	yes	yes	no
1497.71	[M+Na-2H]-	SB1a	SB1a 38:0;O4
1505.71	[M+Na-2H]-	SB1a	SB1a 40:2;O3
1507.73	[M+Na-2H]-	SB1a	SB1a 40:1;O3	1507.73	yes	yes	yes	yes	no
1517.75	[M+Na-2H]-	SB1a	SB1a 42:2;O2	1517.75	no	yes	no	yes	no
1519.76	[M+Na-2H]-	SB1a	SB1a 42:1;O2	1519.76	no	yes	no	yes	no
1525.74	[M+Na-2H]-	SB1a	SB1a 40:0;O4
1533.74	[M+Na-2H]-	SB1a	SB1a 42:2;O3	1533.74	no	yes	no	yes	no
1535.76	[M+Na-2H]-	SB1a	SB1a 42:1;O3	1535.76	yes	yes	yes	yes	no
1539.75	[M+Na-2H]-	SB1a	SB1a 41:0;O4
1545.78	[M+Na-2H]-	SB1a	SB1a 44:2;O2
1547.79	[M+Na-2H]-	SB1a	SB1a 44:1;O2
1553.77	[M+Na-2H]-	SB1a	SB1a 42:0;O4
1563.79	[M+Na-2H]-	SB1a	SB1a 44:1;O3
				SM4	15	44
				SM3	16	30
				SM2a	2	4
				SM1a/b	10	13
				SB1a	4	10
				total	47	101

## Sheet: 12w_1
m/z	Ion / Adduct	class	Name	data3	clean	S/N > 3	no interferring peaks in window	good peak shape	borderline case
540.285	[M-H]–	SM4	SM4 18:1;O2	540.285	no	yes	no	yes
558.295	[M-H]–	SM4	SM4 18:0;O3
748.468	[M-H]–	SM4	SM4 32:2;O2
750.483	[M-H]–	SM4	SM4 32:1;O2
764.462	[M-H]–	SM4	SM4 32:2;O3
766.478	[M-H]–	SM4	SM4 32:1;O3
776.499	[M-H]–	SM4	SM4 34:2;O2	776.501	no	yes	no	yes
778.478	[M-H]–	SM4	SM4 33:2;O3	778.479	no	yes	no	yes
778.514	[M-H]–	SM4	SM4 34:1;O2	778.514	yes	yes	yes	yes
792.494	[M-H]–	SM4	SM4 34:2;O3	792.494	no	yes	no	yes
794.509	[M-H]–	SM4	SM4 34:1;O3
796.525	[M-H]–	SM4	SM4 34:0;O3
804.53	[M-H]–	SM4	SM4 36:2;O2
806.546	[M-H]–	SM4	SM4 36:1;O2	806.545	no	yes	no	yes
812.52	[M-H]–	SM4	SM4 34:0;O4
820.525	[M-H]–	SM4	SM4 36:2;O3	820.523	yes	yes	yes	yes
820.561	[M-H]–	SM4	SM4 37:1;O2
822.541	[M-H]–	SM4	SM4 36:1;O3	822.54	yes	yes	yes	yes
824.556	[M-H]–	SM4	SM4 36:0;O3
832.561	[M-H]–	SM4	SM4 38:2;O2	832.562	no	yes	no	yes
834.577	[M-H]–	SM4	SM4 38:1;O2	834.576	no	yes	no	yes
836.556	[M-H]–	SM4	SM4 37:1;O3
840.551	[M-H]–	SM4	SM4 36:0;O4
846.577	[M-H]–	SM4	SM4 39:2;O2
848.556	[M-H]–	SM4	SM4 38:2;O3	848.557	yes	yes	yes	yes	x (Isomer)
848.593	[M-H]–	SM4	SM4 39:1;O2	848.591	no	yes	no	yes
850.572	[M-H]–	SM4	SM4 38:1;O3	850.571	yes	yes	yes	yes
852.588	[M-H]–	SM4	SM4 38:0;O3
860.593	[M-H]–	SM4	SM4 40:2;O2	860.594	no	yes	no	yes
862.608	[M-H]–	SM4	SM4 40:1;O2	862.61	yes	yes	yes	yes
864.588	[M-H]–	SM4	SM4 39:1;O3	864.587	no	yes	no	yes
866.603	[M-H]–	SM4	SM4 39:0;O3
868.583	[M-H]–	SM4	SM4 38:0;O4	868.582	no	yes	no	yes
874.608	[M-H]–	SM4	SM4 41:2;O2	874.608	no	yes	no	yes
876.588	[M-H]–	SM4	SM4 40:2;O3	876.588	yes	yes	yes	yes
876.624	[M-H]–	SM4	SM4 41:1;O2	876.623	no	yes	no	yes	x (Isomer)
878.603	[M-H]–	SM4	SM4 40:1;O3	878.602	yes	yes	yes	yes
880.619	[M-H]–	SM4	SM4 40:0;O3
882.598	[M-H]–	SM4	SM4 39:0;O4
886.608	[M-H]–	SM4	SM4 42:3;O2
888.624	[M-H]–	SM4	SM4 42:2;O2	888.622	no	yes	no	yes
890.603	[M-H]–	SM4	SM4 41:2;O3	890.604	no	yes	no	yes
890.64	[M-H]–	SM4	SM4 42:1;O2	890.638	yes	yes	yes	yes
892.619	[M-H]–	SM4	SM4 41:1;O3	892.62	yes	yes	yes	yes
894.635	[M-H]–	SM4	SM4 41:0;O3
896.614	[M-H]–	SM4	SM4 40:0;O4	896.616	no	yes	no	yes
902.603	[M-H]–	SM4	SM4 42:3;O3	902.603	no	yes	no	yes
904.619	[M-H]–	SM4	SM4 42:2;O3	904.618	no	yes	no	yes
904.655	[M-H]–	SM4	SM4 43:1;O2						x (Isomer)
906.635	[M-H]–	SM4	SM4 42:1;O3	906.633	yes	yes	yes	yes
908.65	[M-H]–	SM4	SM4 42:0;O3
910.629	[M-H]–	SM4	SM4 41:0;O4
914.64	[M-H]–	SM4	SM4 44:3;O2
916.655	[M-H]–	SM4	SM4 44:2;O2
918.671	[M-H]–	SM4	SM4 44:1;O2	918.67	no	yes	no	yes
920.65	[M-H]–	SM4	SM4 43:1;O3	920.648	no	yes	no	yes
922.629	[M-H]–	SM4	SM4 42:1;O4	922.629	no	yes	no	yes
924.645	[M-H]–	SM4	SM4 42:0;O4	924.643	no	yes	no	yes
932.65	[M-H]–	SM4	SM4 44:2;O3
934.666	[M-H]–	SM4	SM4 44:1;O3	934.664	no	yes	no	yes
938.661	[M-H]–	SM4	SM4 43:0;O4
946.702	[M-H]–	SM4	SM4 46:1;O2
952.676	[M-H]–	SM4	SM4 44:0;O4
702.338	[M-H]–	SM3	SM3 18:1;O2
720.348	[M-H]–	SM3	SM3 18:0;O3
940.567	[M-H]–	SM3	SM3 34:1;O2	940.567	yes	yes	yes	yes	x
956.562	[M-H]–	SM3	SM3 34:1;O3
968.599	[M-H]–	SM3	SM3 36:1;O2	968.597	no	yes	no	yes
984.593	[M-H]–	SM3	SM3 36:1;O3
994.614	[M-H]–	SM3	SM3 38:2;O2
996.63	[M-H]–	SM3	SM3 38:1;O2	996.628	yes	yes	yes	yes
1010.61	[M-H]–	SM3	SM3 38:2;O3
1010.65	[M-H]–	SM3	SM3 39:1;O2
1012.62	[M-H]–	SM3	SM3 38:1;O3	1012.63	no	yes	no	yes
1014.64	[M-H]–	SM3	SM3 38:0;O3	1014.64	yes	yes	yes	yes
1022.65	[M-H]–	SM3	SM3 40:2;O2	1022.64	no	yes	no	yes
1024.66	[M-H]–	SM3	SM3 40:1;O2	1024.66	yes	yes	yes	yes
1030.64	[M-H]–	SM3	SM3 38:0;O4	1030.64	no	yes	no	yes
1038.64	[M-H]–	SM3	SM3 40:2;O3
1038.68	[M-H]–	SM3	SM3 41:1;O2	1038.68	no	yes	no	yes
1040.66	[M-H]–	SM3	SM3 40:1;O3	1040.66	no	yes	no	yes
1042.67	[M-H]–	SM3	SM3 40:0;O3	1042.67	yes	yes	yes	yes
1048.66	[M-H]–	SM3	SM3 42:3;O2	1048.66	no	yes	no	yes
1050.68	[M-H]–	SM3	SM3 42:2;O2	1050.67	yes	yes	yes	yes
1052.69	[M-H]–	SM3	SM3 42:1;O2	1052.69	yes	yes	yes	yes
1054.67	[M-H]–	SM3	SM3 41:1;O3
1056.69	[M-H]–	SM3	SM3 41:0;O3	1056.69	yes	yes	yes	yes
1058.67	[M-H]–	SM3	SM3 40:0;O4	1058.67	no	yes	no	yes
1064.66	[M-H]–	SM3	SM3 42:3;O3
1066.67	[M-H]–	SM3	SM3 42:2;O3	1066.67	yes	yes	yes	yes
1066.71	[M-H]–	SM3	SM3 43:1;O2
1068.69	[M-H]–	SM3	SM3 42:1;O3	1068.69	yes	yes	yes	yes
1070.7	[M-H]–	SM3	SM3 42:0;O3	1070.7	yes	yes	yes	yes
1072.68	[M-H]–	SM3	SM3 41:0;O4
1078.71	[M-H]–	SM3	SM3 44:2;O2
1080.72	[M-H]–	SM3	SM3 44:1;O2
1084.68	[M-H]–	SM3	SM3 42:1;O4	1084.68	yes	yes	yes	yes
1086.7	[M-H]–	SM3	SM3 42:0;O4	1086.7	yes	yes	yes	yes
1096.72	[M-H]–	SM3	SM3 44:1;O3
1108.76	[M-H]–	SM3	SM3 46:1;O2
1199.71	[M-H]–	SM2a	SM2a 38:1;O2	1199.71	no	yes	no	yes
1215.7	[M-H]–	SM2a	SM2a 38:1;O3
1227.74	[M-H]–	SM2a	SM2a 40:1;O2	1227.74	yes	yes	yes	yes
1243.74	[M-H]–	SM2a	SM2a 40:1;O3
1255.77	[M-H]–	SM2a	SM2a 42:1;O2
1271.77	[M-H]–	SM2a	SM2a 42:1;O3
1305.7	[M-H]–	SM1a/b	SM1a/b 34:1;O2	1305.7	yes	yes	yes	yes
1321.69	[M-H]–	SM1a/b	SM1a/b 34:1;O3	1321.69	no	yes	no	yes
1333.73	[M-H]–	SM1a/b	SM1a/b 36:1;O2
1349.73	[M-H]–	SM1a/b	SM1a/b 36:1;O3
1361.76	[M-H]–	SM1a/b	SM1a/b 38:1;O2	1361.76	yes	yes	yes	yes
1375.78	[M-H]–	SM1a/b	SM1a/b 39:1;O2
1377.76	[M-H]–	SM1a/b	SM1a/b 38:1;O3	1377.76	yes	yes	yes	yes
1387.78	[M-H]–	SM1a/b	SM1a/b 40:2;O2
1389.79	[M-H]–	SM1a/b	SM1a/b 40:1;O2	1389.79	yes	yes	yes	yes
1395.77	[M-H]–	SM1a/b	SM1a/b 38:0;O4
1403.81	[M-H]–	SM1a/b	SM1a/b 41:1;O2	1403.81	no	yes	no	yes
1405.79	[M-H]–	SM1a/b	SM1a/b 40:1;O3	1405.79	yes	yes	yes	yes
1415.81	[M-H]–	SM1a/b	SM1a/b 42:2;O2	1415.81	yes	yes	yes	yes
1417.82	[M-H]–	SM1a/b	SM1a/b 42:1;O2	1417.82	yes	yes	yes	yes
1423.8	[M-H]–	SM1a/b	SM1a/b 40:0;O4
1431.8	[M-H]–	SM1a/b	SM1a/b 42:2;O3	1431.8	no	yes	no	yes
1433.82	[M-H]–	SM1a/b	SM1a/b 42:1;O3	1433.82	yes	yes	yes	yes
1437.81	[M-H]–	SM1a/b	SM1a/b 41:0;O4
1445.86	[M-H]–	SM1a/b	SM1a/b 44:1;O2
1451.83	[M-H]–	SM1a/b	SM1a/b 42:0;O4
1407.64	[M+Na-2H]-	SB1a	SB1a 34:1;O2	1407.64	no	yes	no	yes	no
1423.63	[M+Na-2H]-	SB1a	SB1a 34:1;O3
1435.67	[M+Na-2H]-	SB1a	SB1a 36:1;O2
1451.66	[M+Na-2H]-	SB1a	SB1a 36:1;O3
1463.7	[M+Na-2H]-	SB1a	SB1a 38:1;O2	1463.7	yes	yes	yes	yes	no
1479.7	[M+Na-2H]-	SB1a	SB1a 38:1;O3	1479.7	no	yes	no	yes	no
1489.72	[M+Na-2H]-	SB1a	SB1a 40:2;O2
1491.73	[M+Na-2H]-	SB1a	SB1a 40:1;O2	1491.73	yes	yes	yes	yes	no
1497.71	[M+Na-2H]-	SB1a	SB1a 38:0;O4
1505.71	[M+Na-2H]-	SB1a	SB1a 40:2;O3
1507.73	[M+Na-2H]-	SB1a	SB1a 40:1;O3	1507.73	yes	yes	yes	yes	no
1517.75	[M+Na-2H]-	SB1a	SB1a 42:2;O2	1517.75	no	yes	no	yes	no
1519.76	[M+Na-2H]-	SB1a	SB1a 42:1;O2	1519.76	no	yes	no	yes	no
1525.74	[M+Na-2H]-	SB1a	SB1a 40:0;O4
1533.74	[M+Na-2H]-	SB1a	SB1a 42:2;O3	1533.74	no	yes	no	yes	no
1535.76	[M+Na-2H]-	SB1a	SB1a 42:1;O3	1535.76	yes	yes	yes	yes	no
1539.75	[M+Na-2H]-	SB1a	SB1a 41:0;O4
1545.78	[M+Na-2H]-	SB1a	SB1a 44:2;O2
1547.79	[M+Na-2H]-	SB1a	SB1a 44:1;O2
1553.77	[M+Na-2H]-	SB1a	SB1a 42:0;O4
1563.79	[M+Na-2H]-	SB1a	SB1a 44:1;O3
				SM4	11	34
				SM3	13	21
				SM2a	1	2
				SM1a/b	8	11
				SB1a	4	9
				total	37	77

## Sheet: 12w_2
m/z	Ion / Adduct	class	Name	data5	clean	S/N > 3	no interferring peaks in window	good peak shape	borderline case
540.285	[M-H]–	SM4	SM4 18:1;O2	540.285	no	yes	no	yes
558.295	[M-H]–	SM4	SM4 18:0;O3
748.468	[M-H]–	SM4	SM4 32:2;O2
750.483	[M-H]–	SM4	SM4 32:1;O2
764.462	[M-H]–	SM4	SM4 32:2;O3
766.478	[M-H]–	SM4	SM4 32:1;O3
776.499	[M-H]–	SM4	SM4 34:2;O2	776.497	no	no	no	no
778.478	[M-H]–	SM4	SM4 33:2;O3
778.514	[M-H]–	SM4	SM4 34:1;O2	778.514	yes	yes	yes	yes
792.494	[M-H]–	SM4	SM4 34:2;O3	792.494	no	yes	no	yes
794.509	[M-H]–	SM4	SM4 34:1;O3
796.525	[M-H]–	SM4	SM4 34:0;O3
804.53	[M-H]–	SM4	SM4 36:2;O2
806.546	[M-H]–	SM4	SM4 36:1;O2	806.547	no	yes	no	yes
812.52	[M-H]–	SM4	SM4 34:0;O4
820.525	[M-H]–	SM4	SM4 36:2;O3	820.523	yes	yes	yes	yes
820.561	[M-H]–	SM4	SM4 37:1;O2
822.541	[M-H]–	SM4	SM4 36:1;O3	822.54	yes	yes	yes	yes
824.556	[M-H]–	SM4	SM4 36:0;O3
832.561	[M-H]–	SM4	SM4 38:2;O2	832.562	no	yes	no	yes
834.577	[M-H]–	SM4	SM4 38:1;O2	834.578	no	yes	no	yes
836.556	[M-H]–	SM4	SM4 37:1;O3
840.551	[M-H]–	SM4	SM4 36:0;O4
846.577	[M-H]–	SM4	SM4 39:2;O2
848.556	[M-H]–	SM4	SM4 38:2;O3	848.557	no	yes	no	yes	x (Isomer)
848.593	[M-H]–	SM4	SM4 39:1;O2
850.572	[M-H]–	SM4	SM4 38:1;O3	850.571	yes	yes	yes	yes
852.588	[M-H]–	SM4	SM4 38:0;O3
860.593	[M-H]–	SM4	SM4 40:2;O2	860.594	no	yes	no	yes
862.608	[M-H]–	SM4	SM4 40:1;O2	862.61	yes	yes	yes	yes
864.588	[M-H]–	SM4	SM4 39:1;O3	864.587	no	yes	no	yes
866.603	[M-H]–	SM4	SM4 39:0;O3
868.583	[M-H]–	SM4	SM4 38:0;O4	868.582	no	yes	no	yes
874.608	[M-H]–	SM4	SM4 41:2;O2
876.588	[M-H]–	SM4	SM4 40:2;O3	876.588	yes	yes	yes	yes
876.624	[M-H]–	SM4	SM4 41:1;O2	876.623	no	yes	no	yes	x (Isomer)
878.603	[M-H]–	SM4	SM4 40:1;O3	878.602	yes	yes	yes	yes
880.619	[M-H]–	SM4	SM4 40:0;O3
882.598	[M-H]–	SM4	SM4 39:0;O4
886.608	[M-H]–	SM4	SM4 42:3;O2
888.624	[M-H]–	SM4	SM4 42:2;O2	888.622	no	yes	no	yes
890.603	[M-H]–	SM4	SM4 41:2;O3
890.64	[M-H]–	SM4	SM4 42:1;O2	890.639	yes	yes	yes	yes
892.619	[M-H]–	SM4	SM4 41:1;O3	892.618	yes	yes	yes	yes
894.635	[M-H]–	SM4	SM4 41:0;O3
896.614	[M-H]–	SM4	SM4 40:0;O4	896.616	yes	yes	yes	yes
902.603	[M-H]–	SM4	SM4 42:3;O3	902.603	no	yes	no	yes
904.619	[M-H]–	SM4	SM4 42:2;O3	904.618	no	yes	no	yes
904.655	[M-H]–	SM4	SM4 43:1;O2						x (Isomer)
906.635	[M-H]–	SM4	SM4 42:1;O3	906.633	no	yes	no	yes
908.65	[M-H]–	SM4	SM4 42:0;O3
910.629	[M-H]–	SM4	SM4 41:0;O4
914.64	[M-H]–	SM4	SM4 44:3;O2
916.655	[M-H]–	SM4	SM4 44:2;O2	916.656	no	yes	no	yes
918.671	[M-H]–	SM4	SM4 44:1;O2	918.67	no	yes	no	yes
920.65	[M-H]–	SM4	SM4 43:1;O3	920.649	no	yes	no	yes
922.629	[M-H]–	SM4	SM4 42:1;O4	922.629	no	yes	no	yes
924.645	[M-H]–	SM4	SM4 42:0;O4	924.643	no	yes	no	yes
932.65	[M-H]–	SM4	SM4 44:2;O3
934.666	[M-H]–	SM4	SM4 44:1;O3	934.667	no	yes	yes	no
938.661	[M-H]–	SM4	SM4 43:0;O4
946.702	[M-H]–	SM4	SM4 46:1;O2
952.676	[M-H]–	SM4	SM4 44:0;O4
702.338	[M-H]–	SM3	SM3 18:1;O2
720.348	[M-H]–	SM3	SM3 18:0;O3
940.567	[M-H]–	SM3	SM3 34:1;O2	940.567	yes	yes	yes	yes	x
956.562	[M-H]–	SM3	SM3 34:1;O3
968.599	[M-H]–	SM3	SM3 36:1;O2	968.597	no	yes	no	yes
984.593	[M-H]–	SM3	SM3 36:1;O3		yes	yes	yes	yes
994.614	[M-H]–	SM3	SM3 38:2;O2		yes	yes	yes	yes
996.63	[M-H]–	SM3	SM3 38:1;O2	996.628	yes	yes	yes	yes
1010.61	[M-H]–	SM3	SM3 38:2;O3
1010.65	[M-H]–	SM3	SM3 39:1;O2
1012.62	[M-H]–	SM3	SM3 38:1;O3	1012.63	no	yes	no	yes
1014.64	[M-H]–	SM3	SM3 38:0;O3	1014.64	yes	yes	yes	yes
1022.65	[M-H]–	SM3	SM3 40:2;O2	1022.64	no	yes	no	yes
1024.66	[M-H]–	SM3	SM3 40:1;O2	1024.66	yes	yes	yes	yes
1030.64	[M-H]–	SM3	SM3 38:0;O4
1038.64	[M-H]–	SM3	SM3 40:2;O3	1038.68	yes	yes	yes	yes
1038.68	[M-H]–	SM3	SM3 41:1;O2
1040.66	[M-H]–	SM3	SM3 40:1;O3	1040.66	yes	yes	yes	yes
1042.67	[M-H]–	SM3	SM3 40:0;O3	1042.67	yes	yes	yes	yes
1048.66	[M-H]–	SM3	SM3 42:3;O2	1048.66	no	yes	no	yes
1050.68	[M-H]–	SM3	SM3 42:2;O2	1050.67	yes	yes	yes	yes
1052.69	[M-H]–	SM3	SM3 42:1;O2	1052.69	yes	yes	yes	yes
1054.67	[M-H]–	SM3	SM3 41:1;O3
1056.69	[M-H]–	SM3	SM3 41:0;O3	1056.69	no	yes	no	yes
1058.67	[M-H]–	SM3	SM3 40:0;O4	1058.67	no	yes	no	yes
1064.66	[M-H]–	SM3	SM3 42:3;O3
1066.67	[M-H]–	SM3	SM3 42:2;O3	1066.67	yes	yes	yes	yes
1066.71	[M-H]–	SM3	SM3 43:1;O2	1066.71	no	yes	no	yes
1068.69	[M-H]–	SM3	SM3 42:1;O3	1068.69	yes	yes	yes	yes
1070.7	[M-H]–	SM3	SM3 42:0;O3	1070.7	yes	yes	yes	yes
1072.68	[M-H]–	SM3	SM3 41:0;O4
1078.71	[M-H]–	SM3	SM3 44:2;O2	1078.71	no	yes	no	yes
1080.72	[M-H]–	SM3	SM3 44:1;O2	1080.73	yes	yes	yes	yes
1084.68	[M-H]–	SM3	SM3 42:1;O4	1084.68	yes	yes	yes	yes
1086.7	[M-H]–	SM3	SM3 42:0;O4	1086.7	no	yes	no	yes
1096.72	[M-H]–	SM3	SM3 44:1;O3
1108.76	[M-H]–	SM3	SM3 46:1;O2
1199.71	[M-H]–	SM2a	SM2a 38:1;O2
1215.7	[M-H]–	SM2a	SM2a 38:1;O3
1227.74	[M-H]–	SM2a	SM2a 40:1;O2	1227.74	yes	yes	yes	yes
1243.74	[M-H]–	SM2a	SM2a 40:1;O3
1255.77	[M-H]–	SM2a	SM2a 42:1;O2
1271.77	[M-H]–	SM2a	SM2a 42:1;O3
1305.7	[M-H]–	SM1a/b	SM1a/b 34:1;O2	1305.7	yes	yes	yes	yes
1321.69	[M-H]–	SM1a/b	SM1a/b 34:1;O3
1333.73	[M-H]–	SM1a/b	SM1a/b 36:1;O2
1349.73	[M-H]–	SM1a/b	SM1a/b 36:1;O3
1361.76	[M-H]–	SM1a/b	SM1a/b 38:1;O2	1361.76	yes	yes	yes	yes
1375.78	[M-H]–	SM1a/b	SM1a/b 39:1;O2
1377.76	[M-H]–	SM1a/b	SM1a/b 38:1;O3
1387.78	[M-H]–	SM1a/b	SM1a/b 40:2;O2
1389.79	[M-H]–	SM1a/b	SM1a/b 40:1;O2	1389.8	yes	yes	yes	yes
1395.77	[M-H]–	SM1a/b	SM1a/b 38:0;O4
1403.81	[M-H]–	SM1a/b	SM1a/b 41:1;O2	1403.81	no	yes	no	yes
1405.79	[M-H]–	SM1a/b	SM1a/b 40:1;O3	1405.79	no	yes	no	yes
1415.81	[M-H]–	SM1a/b	SM1a/b 42:2;O2	1415.81	yes	yes	yes	yes
1417.82	[M-H]–	SM1a/b	SM1a/b 42:1;O2	1417.82	yes	yes	yes	yes
1423.8	[M-H]–	SM1a/b	SM1a/b 40:0;O4
1431.8	[M-H]–	SM1a/b	SM1a/b 42:2;O3	1431.81	no	yes	no	yes
1433.82	[M-H]–	SM1a/b	SM1a/b 42:1;O3	1433.82	yes	yes	yes	yes
1437.81	[M-H]–	SM1a/b	SM1a/b 41:0;O4
1445.86	[M-H]–	SM1a/b	SM1a/b 44:1;O2
1451.83	[M-H]–	SM1a/b	SM1a/b 42:0;O4
1407.64	[M+Na-2H]-	SB1a	SB1a 34:1;O2	1407.64	no	yes	no	yes	no
1423.63	[M+Na-2H]-	SB1a	SB1a 34:1;O3
1435.67	[M+Na-2H]-	SB1a	SB1a 36:1;O2
1451.66	[M+Na-2H]-	SB1a	SB1a 36:1;O3
1463.7	[M+Na-2H]-	SB1a	SB1a 38:1;O2	1463.7	yes	yes	yes	yes	no
1479.7	[M+Na-2H]-	SB1a	SB1a 38:1;O3	1479.69	no	yes	no	yes	no
1489.72	[M+Na-2H]-	SB1a	SB1a 40:2;O2
1491.73	[M+Na-2H]-	SB1a	SB1a 40:1;O2	1491.73	yes	yes	yes	yes	no
1497.71	[M+Na-2H]-	SB1a	SB1a 38:0;O4
1505.71	[M+Na-2H]-	SB1a	SB1a 40:2;O3
1507.73	[M+Na-2H]-	SB1a	SB1a 40:1;O3	1507.73	yes	yes	yes	yes	no
1517.75	[M+Na-2H]-	SB1a	SB1a 42:2;O2	1517.75	no	yes	no	yes	no
1519.76	[M+Na-2H]-	SB1a	SB1a 42:1;O2	1519.76	no	yes	no	yes	no
1525.74	[M+Na-2H]-	SB1a	SB1a 40:0;O4
1533.74	[M+Na-2H]-	SB1a	SB1a 42:2;O3	1533.74	no	yes	no	yes	no
1535.76	[M+Na-2H]-	SB1a	SB1a 42:1;O3	1535.76	no	yes	no	yes	no
1539.75	[M+Na-2H]-	SB1a	SB1a 41:0;O4
1545.78	[M+Na-2H]-	SB1a	SB1a 44:2;O2
1547.79	[M+Na-2H]-	SB1a	SB1a 44:1;O2
1553.77	[M+Na-2H]-	SB1a	SB1a 42:0;O4
1563.79	[M+Na-2H]-	SB1a	SB1a 44:1;O3
				SM4	10	30
				SM3	16	25
				SM2a	1	1
				SM1a/b	6	9
				SB1a	3	9
				total	36	74

## Sheet: 60w_2
m/z	Ion / Adduct	class	Name	data6	clean	S/N > 3	no interferring peaks in window	good peak shape	borderline case
540.285	[M-H]–	SM4	SM4 18:1;O2	540.285	no	yes	no	yes
558.295	[M-H]–	SM4	SM4 18:0;O3	558.295	no	yes	no	yes
748.468	[M-H]–	SM4	SM4 32:2;O2
750.483	[M-H]–	SM4	SM4 32:1;O2
764.462	[M-H]–	SM4	SM4 32:2;O3
766.478	[M-H]–	SM4	SM4 32:1;O3
776.499	[M-H]–	SM4	SM4 34:2;O2	776.5	no	yes	no	yes
778.478	[M-H]–	SM4	SM4 33:2;O3	778.479	no	yes	no	yes
778.514	[M-H]–	SM4	SM4 34:1;O2	778.514	no	yes	no	yes
792.494	[M-H]–	SM4	SM4 34:2;O3	792.493	no	yes	no	yes
794.509	[M-H]–	SM4	SM4 34:1;O3	794.511	no	yes	no	yes
796.525	[M-H]–	SM4	SM4 34:0;O3
804.53	[M-H]–	SM4	SM4 36:2;O2	804.529	no	yes	no	yes
806.546	[M-H]–	SM4	SM4 36:1;O2	806.547	no	yes	no	yes
812.52	[M-H]–	SM4	SM4 34:0;O4
820.525	[M-H]–	SM4	SM4 36:2;O3	820.523	no	yes	no	yes
820.561	[M-H]–	SM4	SM4 37:1;O2
822.541	[M-H]–	SM4	SM4 36:1;O3	822.54	yes	yes	yes	yes
824.556	[M-H]–	SM4	SM4 36:0;O3
832.561	[M-H]–	SM4	SM4 38:2;O2	832.562	no	yes	no	yes
834.577	[M-H]–	SM4	SM4 38:1;O2	834.576	no	yes	no	yes
836.556	[M-H]–	SM4	SM4 37:1;O3
840.551	[M-H]–	SM4	SM4 36:0;O4	840.551	no	yes	no	yes
846.577	[M-H]–	SM4	SM4 39:2;O2
848.556	[M-H]–	SM4	SM4 38:2;O3	848.557	yes	yes	yes	yes	x (Isomer)
848.593	[M-H]–	SM4	SM4 39:1;O2	848.591	no	yes	no	yes
850.572	[M-H]–	SM4	SM4 38:1;O3	850.571	yes	yes	yes	yes
852.588	[M-H]–	SM4	SM4 38:0;O3
860.593	[M-H]–	SM4	SM4 40:2;O2	860.594	no	yes	no	yes
862.608	[M-H]–	SM4	SM4 40:1;O2	862.61	yes	yes	yes	yes
864.588	[M-H]–	SM4	SM4 39:1;O3	864.587	no	yes	no	yes
866.603	[M-H]–	SM4	SM4 39:0;O3
868.583	[M-H]–	SM4	SM4 38:0;O4	868.582	yes	yes	yes	yes
874.608	[M-H]–	SM4	SM4 41:2;O2	874.61	no	yes	no	yes
876.588	[M-H]–	SM4	SM4 40:2;O3	876.588	yes	yes	yes	yes
876.624	[M-H]–	SM4	SM4 41:1;O2	876.623	no	yes	no	yes	x (Isomer)
878.603	[M-H]–	SM4	SM4 40:1;O3	878.602	yes	yes	yes	yes
880.619	[M-H]–	SM4	SM4 40:0;O3
882.598	[M-H]–	SM4	SM4 39:0;O4
886.608	[M-H]–	SM4	SM4 42:3;O2	886.608	no	yes	no	yes
888.624	[M-H]–	SM4	SM4 42:2;O2	888.622	no	yes	no	yes
890.603	[M-H]–	SM4	SM4 41:2;O3	890.602	no	yes	no	yes
890.64	[M-H]–	SM4	SM4 42:1;O2	890.638	yes	yes	yes	yes
892.619	[M-H]–	SM4	SM4 41:1;O3	892.621	no	yes	no	yes
894.635	[M-H]–	SM4	SM4 41:0;O3
896.614	[M-H]–	SM4	SM4 40:0;O4	896.616	yes	yes	yes	yes
902.603	[M-H]–	SM4	SM4 42:3;O3	902.603	no	yes	no	yes
904.619	[M-H]–	SM4	SM4 42:2;O3	904.618	yes	yes	yes	yes
904.655	[M-H]–	SM4	SM4 43:1;O2	904.654	no	yes	no	yes	x (Isomer)
906.635	[M-H]–	SM4	SM4 42:1;O3	906.633	yes	yes	yes	yes
908.65	[M-H]–	SM4	SM4 42:0;O3
910.629	[M-H]–	SM4	SM4 41:0;O4	910.631	no	yes	no	yes
914.64	[M-H]–	SM4	SM4 44:3;O2
916.655	[M-H]–	SM4	SM4 44:2;O2	916.656	no	yes	no	yes
918.671	[M-H]–	SM4	SM4 44:1;O2	918.67	yes	yes	yes	yes
920.65	[M-H]–	SM4	SM4 43:1;O3	920.648	no	yes	no	yes
922.629	[M-H]–	SM4	SM4 42:1;O4	922.629	yes	yes	yes	yes
924.645	[M-H]–	SM4	SM4 42:0;O4	924.643	yes	yes	yes	yes
932.65	[M-H]–	SM4	SM4 44:2;O3	932.648	no	yes	no	yes
934.666	[M-H]–	SM4	SM4 44:1;O3	934.664	no	yes	yes	no
938.661	[M-H]–	SM4	SM4 43:0;O4
946.702	[M-H]–	SM4	SM4 46:1;O2
952.676	[M-H]–	SM4	SM4 44:0;O4	952.676	no	yes	no	yes
702.338	[M-H]–	SM3	SM3 18:1;O2	702.336	no	yes	no	yes
720.348	[M-H]–	SM3	SM3 18:0;O3	720.347	no	yes	no	yes
940.567	[M-H]–	SM3	SM3 34:1;O2	940.567	yes	yes	yes	yes	x
956.562	[M-H]–	SM3	SM3 34:1;O3	956.564	no	yes	no	yes
968.599	[M-H]–	SM3	SM3 36:1;O2	968.598	no	yes	no	yes
984.593	[M-H]–	SM3	SM3 36:1;O3	984.592	no	yes	no	yes
994.614	[M-H]–	SM3	SM3 38:2;O2	994.617	yes	yes	yes	yes
996.63	[M-H]–	SM3	SM3 38:1;O2	996.628	yes	yes	yes	yes
1010.61	[M-H]–	SM3	SM3 38:2;O3
1010.65	[M-H]–	SM3	SM3 39:1;O2	1010.64	no	yes	no	yes
1012.62	[M-H]–	SM3	SM3 38:1;O3	1012.63	yes	yes	yes	yes
1014.64	[M-H]–	SM3	SM3 38:0;O3	1014.64	yes	yes	yes	yes
1022.65	[M-H]–	SM3	SM3 40:2;O2	1022.64	yes	yes	yes	yes
1024.66	[M-H]–	SM3	SM3 40:1;O2	1024.66	yes	yes	yes	yes
1030.64	[M-H]–	SM3	SM3 38:0;O4	1030.64	no	yes	no	yes
1038.64	[M-H]–	SM3	SM3 40:2;O3	1038.64	no	yes	no	yes
1038.68	[M-H]–	SM3	SM3 41:1;O2	1038.68	yes	yes	yes	yes
1040.66	[M-H]–	SM3	SM3 40:1;O3	1040.66	yes	yes	yes	yes
1042.67	[M-H]–	SM3	SM3 40:0;O3	1042.67	yes	yes	yes	yes
1048.66	[M-H]–	SM3	SM3 42:3;O2	1048.66	yes	yes	yes	yes
1050.68	[M-H]–	SM3	SM3 42:2;O2	1050.68	yes	yes	yes	yes
1052.69	[M-H]–	SM3	SM3 42:1;O2	1052.69	yes	yes	yes	yes
1054.67	[M-H]–	SM3	SM3 41:1;O3
1056.69	[M-H]–	SM3	SM3 41:0;O3	1056.69	no	yes	no	yes
1058.67	[M-H]–	SM3	SM3 40:0;O4	1058.67	yes	yes	yes	yes
1064.66	[M-H]–	SM3	SM3 42:3;O3	1064.66	yes	yes	yes	yes
1066.67	[M-H]–	SM3	SM3 42:2;O3	1066.67	yes	yes	yes	yes
1066.71	[M-H]–	SM3	SM3 43:1;O2	1066.71	no	yes	no	yes
1068.69	[M-H]–	SM3	SM3 42:1;O3	1068.69	yes	yes	yes	yes
1070.7	[M-H]–	SM3	SM3 42:0;O3	1070.7	yes	yes	yes	yes
1072.68	[M-H]–	SM3	SM3 41:0;O4
1078.71	[M-H]–	SM3	SM3 44:2;O2	1078.71	no	yes	no	yes
1080.72	[M-H]–	SM3	SM3 44:1;O2	1080.73	yes	yes	yes	yes
1084.68	[M-H]–	SM3	SM3 42:1;O4	1084.68	yes	yes	yes	yes
1086.7	[M-H]–	SM3	SM3 42:0;O4	1086.7	yes	yes	yes	yes
1096.72	[M-H]–	SM3	SM3 44:1;O3	1096.72	yes	yes	yes	yes
1108.76	[M-H]–	SM3	SM3 46:1;O2
1199.71	[M-H]–	SM2a	SM2a 38:1;O2	1199.71	no	yes	no	yes
1215.7	[M-H]–	SM2a	SM2a 38:1;O3	1215.7	no	yes	no	yes
1227.74	[M-H]–	SM2a	SM2a 40:1;O2	1227.74	yes	yes	yes	yes
1243.74	[M-H]–	SM2a	SM2a 40:1;O3	1243.73	yes	yes	yes	yes
1255.77	[M-H]–	SM2a	SM2a 42:1;O2	1255.77	no	yes	no	yes
1271.77	[M-H]–	SM2a	SM2a 42:1;O3
1305.7	[M-H]–	SM1a/b	SM1a/b 34:1;O2	1305.7	yes	yes	yes	yes
1321.69	[M-H]–	SM1a/b	SM1a/b 34:1;O3	1321.69	yes	yes	yes	yes
1333.73	[M-H]–	SM1a/b	SM1a/b 36:1;O2	1333.73	no	yes	no	yes
1349.73	[M-H]–	SM1a/b	SM1a/b 36:1;O3	1349.73	yes	yes	yes	yes
1361.76	[M-H]–	SM1a/b	SM1a/b 38:1;O2	1361.76	yes	yes	yes	yes
1375.78	[M-H]–	SM1a/b	SM1a/b 39:1;O2
1377.76	[M-H]–	SM1a/b	SM1a/b 38:1;O3	1377.76	yes	yes	yes	yes
1387.78	[M-H]–	SM1a/b	SM1a/b 40:2;O2	1387.78	yes	yes	yes	yes
1389.79	[M-H]–	SM1a/b	SM1a/b 40:1;O2	1389.8	yes	yes	yes	yes
1395.77	[M-H]–	SM1a/b	SM1a/b 38:0;O4	1395.76	no	yes	no	yes
1403.81	[M-H]–	SM1a/b	SM1a/b 41:1;O2	1403.81	no	yes	no	yes
1405.79	[M-H]–	SM1a/b	SM1a/b 40:1;O3	1405.79	yes	yes	yes	yes
1415.81	[M-H]–	SM1a/b	SM1a/b 42:2;O2	1415.81	yes	yes	yes	yes
1417.82	[M-H]–	SM1a/b	SM1a/b 42:1;O2	1417.82	yes	yes	yes	yes
1423.8	[M-H]–	SM1a/b	SM1a/b 40:0;O4	1423.8	no	yes	no	yes
1431.8	[M-H]–	SM1a/b	SM1a/b 42:2;O3	1431.81	yes	yes	yes	yes
1433.82	[M-H]–	SM1a/b	SM1a/b 42:1;O3	1433.82	yes	yes	yes	yes
1437.81	[M-H]–	SM1a/b	SM1a/b 41:0;O4
1445.86	[M-H]–	SM1a/b	SM1a/b 44:1;O2
1451.83	[M-H]–	SM1a/b	SM1a/b 42:0;O4	1451.83	no	yes	no	yes
1407.64	[M+Na-2H]-	SB1a	SB1a 34:1;O2	1407.64	no	yes	no	yes	no
1423.63	[M+Na-2H]-	SB1a	SB1a 34:1;O3	1423.63	no	yes	no	yes	no
1435.67	[M+Na-2H]-	SB1a	SB1a 36:1;O2	1435.67	no	yes	no	yes	no
1451.66	[M+Na-2H]-	SB1a	SB1a 36:1;O3
1463.7	[M+Na-2H]-	SB1a	SB1a 38:1;O2	1463.7	yes	yes	yes	yes	no
1479.7	[M+Na-2H]-	SB1a	SB1a 38:1;O3	1479.7	no	yes	no	yes	no
1489.72	[M+Na-2H]-	SB1a	SB1a 40:2;O2	1489.72	no	yes	no	yes	no
1491.73	[M+Na-2H]-	SB1a	SB1a 40:1;O2	1491.73	yes	yes	yes	yes	no
1497.71	[M+Na-2H]-	SB1a	SB1a 38:0;O4
1505.71	[M+Na-2H]-	SB1a	SB1a 40:2;O3
1507.73	[M+Na-2H]-	SB1a	SB1a 40:1;O3	1507.73	yes	yes	yes	yes	no
1517.75	[M+Na-2H]-	SB1a	SB1a 42:2;O2	1517.75	no	yes	no	yes	no
1519.76	[M+Na-2H]-	SB1a	SB1a 42:1;O2	1519.76	no	yes	no	yes	no
1525.74	[M+Na-2H]-	SB1a	SB1a 40:0;O4	1525.74	no	yes	no	no	no
1533.74	[M+Na-2H]-	SB1a	SB1a 42:2;O3	1533.74	yes	yes	yes	yes	no
1535.76	[M+Na-2H]-	SB1a	SB1a 42:1;O3	1535.76	yes	yes	yes	yes	no
1539.75	[M+Na-2H]-	SB1a	SB1a 41:0;O4
1545.78	[M+Na-2H]-	SB1a	SB1a 44:2;O2
1547.79	[M+Na-2H]-	SB1a	SB1a 44:1;O2
1553.77	[M+Na-2H]-	SB1a	SB1a 42:0;O4
1563.79	[M+Na-2H]-	SB1a	SB1a 44:1;O3
				SM4	14	44
				SM3	22	33
				SM2a	2	5
				SM1a/b	12	17
				SB1a	5	13
				total	55	112
