# Supplementary material for: Deep MALDI-MS spatial omics guided by quantum cascade laser mid-infrared imaging microscopy
Source: Nat Commun. 2025 May 22;16:4759. doi: 10.1038/s41467-025-59839-3 (PMC12098849; doi:10.1038/s41467-025-59839-3)
Supplement: Supplementary file 5 — Supplementary Data 3 [file 41467_2025_59839_MOESM5_ESM.xlsx]

## Sheet: 60w_1
Chemical sum formula	m/z	Ion / Adduct	class	Name	data2	clean	mobility easily allocatable	no interferring peaks in window	S/N > 3	borderline case
C24H47NO10S	540.285	[M-H]–	SM4	SM4 18:1;O2	540.285	yes	yes	yes	yes
C24H49NO11S	558.295	[M-H]–	SM4	SM4 18:0;O3	558.299	no	yes	no	yes
C30H57N1O15S1	748.468	[M-H]–	SM4	SM4 32:2;O2	748.467	no	yes	no	no
C30H59N1O16S1	750.483	[M-H]–	SM4	SM4 32:1;O2	750.482	no	yes	no	yes
C38H71NO11S	764.462	[M-H]–	SM4	SM4 32:2;O3	764.465	no	yes	no	yes
C38H73NO11S	766.478	[M-H]–	SM4	SM4 32:1;O3	766.476	no	yes	no	no
C38H71NO12S	776.499	[M-H]–	SM4	SM4 34:2;O2	776.497	yes	yes	yes	yes
C38H73NO12S	778.478	[M-H]–	SM4	SM4 33:2;O3	778.478	yes	yes	yes	yes
C40H75NO11S	778.514	[M-H]–	SM4	SM4 34:1;O2	778.515	yes	yes	yes	yes
C39H73NO12S	792.494	[M-H]–	SM4	SM4 34:2;O3	792.493	yes	yes	yes	yes
C40H77NO11S	794.509	[M-H]–	SM4	SM4 34:1;O3	794.51	yes	yes	yes	yes	x (IS affected)
C40H75NO12S	796.525	[M-H]–	SM4	SM4 34:0;O3	796.526	no	yes	no	yes
C40H77NO12S	804.53	[M-H]–	SM4	SM4 36:2;O2	804.529	yes	yes	yes	yes
C40H79NO12S	806.546	[M-H]–	SM4	SM4 36:1;O2	806.546	yes	yes	yes	yes
C42H79NO11S	812.52	[M-H]–	SM4	SM4 34:0;O4	812.521	no	yes	no	yes
C42H81NO11S	820.525	[M-H]–	SM4	SM4 36:2;O3	820.524	yes	yes	yes	yes
C40H79NO13S	820.561	[M-H]–	SM4	SM4 37:1;O2	820.559	no	yes	no	yes
C42H79NO12S	822.541	[M-H]–	SM4	SM4 36:1;O3	822.541	yes	yes	yes	yes
C43H83NO11S	824.556	[M-H]–	SM4	SM4 36:0;O3	824.558	no	yes	no	yes
C42H81NO12S	832.561	[M-H]–	SM4	SM4 38:2;O2	832.562	yes	yes	yes	yes
C42H83NO12S	834.577	[M-H]–	SM4	SM4 38:1;O2	834.576	yes	yes	yes	yes
C44H83NO11S	836.556	[M-H]–	SM4	SM4 37:1;O3	836.556	no	yes	no	no
C44H85NO11S	840.551	[M-H]–	SM4	SM4 36:0;O4	840.551	yes	yes	yes	yes
C43H83NO12S	846.577	[M-H]–	SM4	SM4 39:2;O2	846.578	yes	yes	yes	yes
C42H83NO13S	848.556	[M-H]–	SM4	SM4 38:2;O3	848.557	yes	yes	yes	yes
C45H85NO11S	848.593	[M-H]–	SM4	SM4 39:1;O2	848.592	yes	yes	yes	yes
C44H83NO12S	850.572	[M-H]–	SM4	SM4 38:1;O3	850.571	yes	yes	yes	yes
C45H87NO11S	852.588	[M-H]–	SM4	SM4 38:0;O3	852.588	no	yes	no	yes
C44H85NO12S	860.593	[M-H]–	SM4	SM4 40:2;O2	860.592	yes	yes	yes	yes
C44H87NO12S	862.608	[M-H]–	SM4	SM4 40:1;O2	862.606	yes	yes	yes	yes
C46H87NO11S	864.588	[M-H]–	SM4	SM4 39:1;O3	864.588	no	yes	no	yes
C46H89NO11S	866.603	[M-H]–	SM4	SM4 39:0;O3	866.604	no	yes	no	yes
C45H87NO12S	868.583	[M-H]–	SM4	SM4 38:0;O4	868.582	yes	yes	yes	yes
C45H89NO12S	874.608	[M-H]–	SM4	SM4 41:2;O2	874.606	no	yes	no	yes
C44H87NO13S	876.588	[M-H]–	SM4	SM4 40:2;O3	876.588	yes	yes	yes	yes	x (Isomer)
C47H89NO11S	876.624	[M-H]–	SM4	SM4 41:1;O2	876.623	yes	yes	yes	yes
C46H87NO12S	878.603	[M-H]–	SM4	SM4 40:1;O3	878.604	yes	yes	yes	yes
C47H91NO11S	880.619	[M-H]–	SM4	SM4 40:0;O3	880.619	no	yes	no	yes
C46H89NO12S	882.598	[M-H]–	SM4	SM4 39:0;O4
C46H91NO12S	886.608	[M-H]–	SM4	SM4 42:3;O2	886.608	yes	yes	yes	yes
C45H89NO13S	888.624	[M-H]–	SM4	SM4 42:2;O2	888.622	yes	yes	yes	yes
C48H89NO11S	890.603	[M-H]–	SM4	SM4 41:2;O3
C48H91NO11S	890.64	[M-H]–	SM4	SM4 42:1;O2	890.638	yes	yes	yes	yes
C47H89NO12S	892.619	[M-H]–	SM4	SM4 41:1;O3	892.619	yes	yes	yes	yes
C48H93NO11S	894.635	[M-H]–	SM4	SM4 41:0;O3	894.634	yes	yes	yes	yes
C47H91NO12S	896.614	[M-H]–	SM4	SM4 40:0;O4	896.615	yes	yes	yes	yes
C47H93NO12S	902.603	[M-H]–	SM4	SM4 42:3;O3	902.602	yes	yes	yes	yes
C46H91NO13S	904.619	[M-H]–	SM4	SM4 42:2;O3	904.619	yes	yes	yes	yes	x (Isomer)
C48H89NO12S	904.655	[M-H]–	SM4	SM4 43:1;O2	904.654	yes	yes	yes	yes
C48H91NO12S	906.635	[M-H]–	SM4	SM4 42:1;O3	906.635	yes	yes	yes	yes
C49H95NO11S	908.65	[M-H]–	SM4	SM4 42:0;O3
C48H93NO12S	910.629	[M-H]–	SM4	SM4 41:0;O4	910.629	yes	yes	yes	yes
C48H95NO12S	914.64	[M-H]–	SM4	SM4 44:3;O2	914.64	no	yes	no	yes
C47H93NO13S	916.655	[M-H]–	SM4	SM4 44:2;O2	916.656	no	yes	no	yes
C50H93NO11S	918.671	[M-H]–	SM4	SM4 44:1;O2	918.671	yes	yes	yes	yes
C50H95NO11S	920.65	[M-H]–	SM4	SM4 43:1;O3	920.65	no	yes	no	yes
C50H97NO11S	922.629	[M-H]–	SM4	SM4 42:1;O4	922.629	yes	yes	yes	yes
C49H95NO12S	924.645	[M-H]–	SM4	SM4 42:0;O4	924.644	yes	yes	yes	yes
C48H93NO13S	932.65	[M-H]–	SM4	SM4 44:2;O3	932.649	yes	yes	yes	yes
C48H95NO13S	934.666	[M-H]–	SM4	SM4 44:1;O3	934.664	yes	yes	yes	yes
C50H95NO12S	938.661	[M-H]–	SM4	SM4 43:0;O4	938.66	yes	yes	yes	yes
C50H97NO12S	946.702	[M-H]–	SM4	SM4 46:1;O2	946.7	no	no	no	no
C49H97NO13S	952.676	[M-H]–	SM4	SM4 44:0;O4	952.673	no	yes	no	yes
C46H87N1O16S1	702.338	[M-H]–	SM3	SM3 18:1;O2	702.337	no	yes	yes	no
C52H101NO11S	720.348	[M-H]–	SM3	SM3 18:0;O3
C50H99NO13S	940.567	[M-H]–	SM3	SM3 34:1;O2	940.567	yes	yes	yes	yes
C46H87N1O17S1	956.562	[M-H]–	SM3	SM3 34:1;O3	956.563	yes	yes	yes	yes
C48H91N1O16S1	968.599	[M-H]–	SM3	SM3 36:1;O2	968.598	no	yes	no	yes	x (Isomer)
C48H91N1O17S1	984.593	[M-H]–	SM3	SM3 36:1;O3	984.592	no	yes	no	yes
C50H93N1O16S1	994.614	[M-H]–	SM3	SM3 38:2;O2	994.611	no	yes	no	yes
C50H95N1O16S1	996.63	[M-H]–	SM3	SM3 38:1;O2	996.628	yes	yes	yes	yes
C50H93N1O17S1	1010.61	[M-H]–	SM3	SM3 38:2;O3
C51H97N1O16S1	1010.65	[M-H]–	SM3	SM3 39:1;O2	1010.64	no	yes	no	no
C50H95N1O17S1	1012.62	[M-H]–	SM3	SM3 38:1;O3	1012.62	yes	yes	yes	yes	x
C50H97N1O17S1	1014.64	[M-H]–	SM3	SM3 38:0;O3
C52H97N1O16S1	1022.65	[M-H]–	SM3	SM3 40:2;O2	1022.64	yes	yes	yes	yes
C52H99N1O16S1	1024.66	[M-H]–	SM3	SM3 40:1;O2	1024.66	yes	yes	yes	yes
C50H97N1O18S1	1030.64	[M-H]–	SM3	SM3 38:0;O4	1030.64	yes	yes	yes	yes
C52H97N1O17S1	1038.64	[M-H]–	SM3	SM3 40:2;O3	1038.64	no	yes	no	yes
C53H101N1O16S1	1038.68	[M-H]–	SM3	SM3 41:1;O2	1038.68	yes	yes	yes	yes
C52H99N1O17S1	1040.66	[M-H]–	SM3	SM3 40:1;O3	1040.66	yes	yes	yes	yes
C52H101N1O17S1	1042.67	[M-H]–	SM3	SM3 40:0;O3
C54H99N1O16S1	1048.66	[M-H]–	SM3	SM3 42:3;O2	1048.66	no	yes	no	yes
C54H101N1O16S1	1050.68	[M-H]–	SM3	SM3 42:2;O2	1050.68	no	yes	no	yes
C54H103N1O16S1	1052.69	[M-H]–	SM3	SM3 42:1;O2	1052.69	yes	yes	yes	yes
C53H101N1O17S1	1054.67	[M-H]–	SM3	SM3 41:1;O3	1054.67	no	no	no	no
C53H103N1O17S1	1056.69	[M-H]–	SM3	SM3 41:0;O3
C52H101N1O18S1	1058.67	[M-H]–	SM3	SM3 40:0;O4	1058.67	no	yes	no	yes
C54H99N1O17S1	1064.66	[M-H]–	SM3	SM3 42:3;O3	1064.67	yes	yes	yes	yes
C54H101N1O17S1	1066.67	[M-H]–	SM3	SM3 42:2;O3	1066.67	yes	yes	yes	yes
C55H105N1O16S1	1066.71	[M-H]–	SM3	SM3 43:1;O2	1066.71	yes	yes	yes	yes
C54H103N1O17S1	1068.69	[M-H]–	SM3	SM3 42:1;O3	1068.69	yes	yes	yes	yes
C54H105N1O17S1	1070.7	[M-H]–	SM3	SM3 42:0;O3
C53H103N1O18S1	1072.68	[M-H]–	SM3	SM3 41:0;O4	1072.68	yes	yes	yes	yes
C56H105N1O16S1	1078.71	[M-H]–	SM3	SM3 44:2;O2	1078.71	yes	yes	yes	yes
C56H107N1O16S1	1080.72	[M-H]–	SM3	SM3 44:1;O2	1080.72	yes	yes	yes	yes
C54H103N1O18S1	1084.68	[M-H]–	SM3	SM3 42:1;O4	1084.68	no	no	no	no
C54H105N1O18S1	1086.7	[M-H]–	SM3	SM3 42:0;O4	1086.7	yes	yes	yes	yes
C56H107N1O17S1	1096.72	[M-H]–	SM3	SM3 44:1;O3	1096.72	no	yes	no	yes
C58H111N1O16S1	1108.76	[M-H]–	SM3	SM3 46:1;O2	1108.76	yes	yes	yes	yes
C58H108N2O21S	1199.71	[M-H]-	SM2a	SM2a 38:1;O2	1199.71	yes	yes	yes	yes
C58H108N2O22S	1215.7	[M-H]-	SM2a	SM2a 38:1;O3	1215.7	yes	yes	yes	yes
C60H112N2O21S	1227.74	[M-H]-	SM2a	SM2a 40:1;O2	1227.74	yes	yes	yes	yes
C60H112N2O22S	1243.74	[M-H]-	SM2a	SM2a 40:1;O3	1243.73	yes	yes	yes	yes
C62H116N2O21S	1255.77	[M-H]-	SM2a	SM2a 42:1;O2	1255.77	yes	yes	yes	yes
C62H116N2O22S	1271.77	[M-H]-	SM2a	SM2a 42:1;O3	1271.77	yes	yes	yes	yes
C60H110N2O26S	1305.7	[M-H]-	SM1b	SM1b 34:1;O2	1305.69	yes	yes	yes	yes
C60H110N2O27S	1321.69	[M-H]-	SM1b	SM1b 34:1;O3	1321.69	yes	yes	yes	yes
C62H114N2O26S	1333.73	[M-H]-	SM1b	SM1b 36:1;O2	1333.73	yes	yes	yes	yes
C62H114N2O27S	1349.73	[M-H]-	SM1b	SM1b 36:1;O3	1349.73	yes	yes	yes	yes
C64H118N2O26S	1361.76	[M-H]-	SM1b	SM1b 38:1;O2	1361.77	yes	yes	yes	yes
C65H120N2O26S	1375.78	[M-H]-	SM1b	SM1b 39:1;O2	1375.77	no	yes	no	yes
C64H118N2O26S	1377.76	[M-H]-	SM1b	SM1b 38:1;O3	1377.75	yes	yes	yes	yes
C66H120N2O26S	1387.78	[M-H]-	SM1b	SM1b 40:2;O2	1387.78	yes	yes	yes	yes
C66H122N2O26S	1389.79	[M-H]-	SM1b	SM1b 40:1;O2	1389.79	yes	yes	yes	yes
C64H120N2O28S	1395.77	[M-H]-	SM1b	SM1b 38:0;O4	1395.77	yes	yes	yes	yes
C67H124N2O26S	1403.81	[M-H]-	SM1b	SM1b 41:1;O2	1403.81	yes	yes	yes	yes
C66H122N2O27S	1405.79	[M-H]-	SM1b	SM1b 40:1;O3	1405.79	yes	yes	yes	yes
C68H124N2O26S	1415.81	[M-H]-	SM1b	SM1b 42:2;O2	1415.81	yes	yes	yes	yes
C68H126N2O26S	1417.82	[M-H]-	SM1b	SM1b 42:1;O2	1417.82	yes	yes	yes	yes
C66H124N2O28S	1423.8	[M-H]-	SM1b	SM1b 40:0;O4	1423.8	yes	yes	yes	yes
C68H124N2O27S	1431.8	[M-H]-	SM1b	SM1b 42:2;O3	1431.8	yes	yes	yes	yes
C68H126N2O27S	1433.82	[M-H]-	SM1b	SM1b 42:1;O3	1433.82	yes	yes	yes	yes
C67H126N2O28S	1437.81	[M-H]-	SM1b	SM1b 41:0;O4	1437.81	no	yes	no	yes
C70H130N2O26S	1445.86	[M-H]-	SM1b	SM1b 44:1;O2	1445.85	yes	yes	yes	yes
C68H128N2O28S	1451.83	[M-H]-	SM1b	SM1b 42:0;O4	1451.83	no	yes	no	yes
C60H110N2O26S	1305.7	[M-H]-	SM1a	SM1a 34:1;O2	1305.69	yes	yes	yes	yes
C60H110N2O27S	1321.69	[M-H]-	SM1a	SM1a 34:1;O3	1321.69	yes	yes	yes	yes
C62H114N2O26S	1333.73	[M-H]-	SM1a	SM1a 36:1;O2	1333.73	yes	yes	yes	yes
C62H114N2O27S	1349.73	[M-H]-	SM1a	SM1a 36:1;O3	1349.73	yes	yes	yes	yes
C64H118N2O26S	1361.76	[M-H]-	SM1a	SM1a 38:1;O2	1361.77	yes	yes	yes	yes
C65H120N2O26S	1375.78	[M-H]-	SM1a	SM1a 39:1;O2	1375.77	yes	yes	yes	yes
C64H118N2O26S	1377.76	[M-H]-	SM1a	SM1a 38:1;O3	1377.75	yes	yes	yes	yes
C66H120N2O26S	1387.78	[M-H]-	SM1a	SM1a 40:2;O2	1387.78	yes	yes	yes	yes
C66H122N2O26S	1389.79	[M-H]-	SM1a	SM1a 40:1;O2	1389.79	yes	yes	yes	yes
C64H120N2O28S	1395.77	[M-H]-	SM1a	SM1a 38:0;O4	1395.77	yes	yes	yes	yes
C67H124N2O26S	1403.81	[M-H]-	SM1a	SM1a 41:1;O2	1403.81	yes	yes	yes	yes
C68H124N2O26S	1415.81	[M-H]-	SM1a	SM1a 42:2;O2	1415.81	yes	yes	yes	yes
C68H126N2O26S	1417.82	[M-H]-	SM1a	SM1a 42:1;O2	1417.82	yes	yes	yes	yes
C66H124N2O28S	1423.8	[M-H]-	SM1a	SM1a 40:0;O4	1423.8	yes	yes	yes	yes
C67H126N2O28S	1437.81	[M-H]-	SM1a	SM1a 41:0;O4	1437.81	yes	yes	yes	yes
C70H130N2O26S	1445.86	[M-H]-	SM1a	SM1a 44:1;O2	1445.86	yes	yes	yes	yes
C68H128N2O28S	1451.83	[M-H]-	SM1a	SM1a 42:0;O4	1451.83	yes	yes	yes	yes
C60H109N2NaO29S2	1407.64	[M+Na-2H]-	SB1a	SB1a 34:1;O2	1407.64	yes	yes	yes	yes
C60H109N2NaO30S2	1423.63	[M+Na-2H]-	SB1a	SB1a 34:1;O3	1423.63	yes	yes	yes	yes
C62H113N2NaO29S2	1435.67	[M+Na-2H]-	SB1a	SB1a 36:1;O2	1435.67	yes	yes	yes	yes
C62H113N2NaO30S2	1451.66	[M+Na-2H]-	SB1a	SB1a 36:1;O3	1451.66	yes	yes	yes	yes
C64H117N2NaO29S2	1463.7	[M+Na-2H]-	SB1a	SB1a 38:1;O2	1463.7	yes	yes	yes	yes
C64H117N2NaO30S2	1479.7	[M+Na-2H]-	SB1a	SB1a 38:1;O3	1479.69	yes	yes	yes	yes
C66H119N2NaO29S2	1489.72	[M+Na-2H]-	SB1a	SB1a 40:2;O2	1489.71	no	yes	no	yes
C66H121N2NaO29S2	1491.73	[M+Na-2H]-	SB1a	SB1a 40:1;O2	1491.73	yes	yes	yes	yes
C64H119N2NaO31S2	1497.71	[M+Na-2H]-	SB1a	SB1a 38:0;O4	1497.7	no	yes	no	yes
C66H119N2NaO30S2	1505.71	[M+Na-2H]-	SB1a	SB1a 40:2;O3	1505.72	no	yes	no	yes
C66H121N2NaO30S2	1507.73	[M+Na-2H]-	SB1a	SB1a 40:1;O3	1507.73	yes	yes	yes	yes
C68H123N2NaO29S2	1517.75	[M+Na-2H]-	SB1a	SB1a 42:2;O2	1517.75	yes	yes	yes	yes
C68H125N2NaO29S2	1519.76	[M+Na-2H]-	SB1a	SB1a 42:1;O2	1519.76	yes	yes	yes	yes
C66H123N2NaO31S2	1525.74	[M+Na-2H]-	SB1a	SB1a 40:0;O4	1525.73	no	yes	no	yes
C68H123N2NaO30S2	1533.74	[M+Na-2H]-	SB1a	SB1a 42:2;O3	1533.74	yes	yes	yes	yes
C68H125N2NaO30S2	1535.76	[M+Na-2H]-	SB1a	SB1a 42:1;O3	1535.75	yes	yes	yes	yes
C67H125N2NaO31S2	1539.75	[M+Na-2H]-	SB1a	SB1a 41:0;O4	1539.75	yes	yes	yes	yes
C70H127N2NaO29S2	1545.78	[M+Na-2H]-	SB1a	SB1a 44:2;O2	1545.78	no	yes	no	yes
C70H129N2NaO29S2	1547.79	[M+Na-2H]-	SB1a	SB1a 44:1;O2	1547.8	yes	yes	yes	yes
C68H127N2NaO31S2	1553.77	[M+Na-2H]-	SB1a	SB1a 42:0;O4	1553.77	yes	yes	yes	yes
C70H129N2NaO30S2	1563.79	[M+Na-2H]-	SB1a	SB1a 44:1;O3	1563.78	yes	yes	yes	yes
				total	155	115	152
				SM4	60	40	59
				SM3	31	19	29
				SM2a	6	6	6
				SM1b	20	17	20
				SM1a	17	17	17
				SB1a	21	17	22

## Sheet: 12w_1
Chemical sum formula	m/z	Ion / Adduct	class	Name	data4	clean	mobility easily allocatable	no interferring peaks in window	S/N > 3	borderline case
C24H47NO10S	540.285	[M-H]–	SM4	SM4 18:1;O2	540.285	yes	yes	yes	yes
C24H49NO11S	558.295	[M-H]–	SM4	SM4 18:0;O3	558.301	no	yes	no	yes
C30H57N1O15S1	748.468	[M-H]–	SM4	SM4 32:2;O2
C30H59N1O16S1	750.483	[M-H]–	SM4	SM4 32:1;O2	750.483	no	yes	no	no
C38H71NO11S	764.462	[M-H]–	SM4	SM4 32:2;O3	764.462	no	yes	no	no
C38H73NO11S	766.478	[M-H]–	SM4	SM4 32:1;O3	766.475	no	yes	no	no
C38H71NO12S	776.499	[M-H]–	SM4	SM4 34:2;O2	776.499	yes	yes	yes	yes
C38H73NO12S	778.478	[M-H]–	SM4	SM4 33:2;O3	778.476	no	yes	no	no
C40H75NO11S	778.514	[M-H]–	SM4	SM4 34:1;O2	778.514	yes	yes	yes	yes
C39H73NO12S	792.494	[M-H]–	SM4	SM4 34:2;O3
C40H77NO11S	794.509	[M-H]–	SM4	SM4 34:1;O3	794.509	yes	yes	yes	yes	x (IS affected)
C40H75NO12S	796.525	[M-H]–	SM4	SM4 34:0;O3	796.52	yes	yes	yes	yes
C40H77NO12S	804.53	[M-H]–	SM4	SM4 36:2;O2	804.529	yes	yes	yes	yes
C40H79NO12S	806.546	[M-H]–	SM4	SM4 36:1;O2	806.547	yes	yes	yes	yes
C42H79NO11S	812.52	[M-H]–	SM4	SM4 34:0;O4	812.519	no	yes	no	yes
C42H81NO11S	820.525	[M-H]–	SM4	SM4 36:2;O3	820.523	no	yes	no	yes
C40H79NO13S	820.561	[M-H]–	SM4	SM4 37:1;O2
C42H79NO12S	822.541	[M-H]–	SM4	SM4 36:1;O3	822.54	yes	yes	yes	yes
C43H83NO11S	824.556	[M-H]–	SM4	SM4 36:0;O3	824.558	no	yes	no	yes
C42H81NO12S	832.561	[M-H]–	SM4	SM4 38:2;O2	832.562	yes	yes	yes	yes
C42H83NO12S	834.577	[M-H]–	SM4	SM4 38:1;O2	834.577	yes	yes	yes	yes
C44H83NO11S	836.556	[M-H]–	SM4	SM4 37:1;O3	836.555	no	yes	no	no
C44H85NO11S	840.551	[M-H]–	SM4	SM4 36:0;O4	840.551	yes	yes	yes	yes
C43H83NO12S	846.577	[M-H]–	SM4	SM4 39:2;O2	846.578	no	yes	no	no
C42H83NO13S	848.556	[M-H]–	SM4	SM4 38:2;O3	848.557	yes	yes	yes	yes
C45H85NO11S	848.593	[M-H]–	SM4	SM4 39:1;O2	848.591	yes	yes	yes	yes
C44H83NO12S	850.572	[M-H]–	SM4	SM4 38:1;O3	850.572	yes	yes	yes	yes
C45H87NO11S	852.588	[M-H]–	SM4	SM4 38:0;O3
C44H85NO12S	860.593	[M-H]–	SM4	SM4 40:2;O2	860.594	yes	yes	yes	yes
C44H87NO12S	862.608	[M-H]–	SM4	SM4 40:1;O2	862.61	yes	yes	yes	yes
C46H87NO11S	864.588	[M-H]–	SM4	SM4 39:1;O3	864.588	no	yes	no	yes
C46H89NO11S	866.603	[M-H]–	SM4	SM4 39:0;O3
C45H87NO12S	868.583	[M-H]–	SM4	SM4 38:0;O4	868.582	yes	yes	yes	yes
C45H89NO12S	874.608	[M-H]–	SM4	SM4 41:2;O2	874.607	no	yes	no	yes
C44H87NO13S	876.588	[M-H]–	SM4	SM4 40:2;O3	876.587	yes	yes	yes	yes	x (Isomer)
C47H89NO11S	876.624	[M-H]–	SM4	SM4 41:1;O2	876.623	yes	yes	yes	yes
C46H87NO12S	878.603	[M-H]–	SM4	SM4 40:1;O3	878.604	yes	yes	yes	yes
C47H91NO11S	880.619	[M-H]–	SM4	SM4 40:0;O3
C46H89NO12S	882.598	[M-H]–	SM4	SM4 39:0;O4
C46H91NO12S	886.608	[M-H]–	SM4	SM4 42:3;O2	886.608	yes	yes	yes	yes
C45H89NO13S	888.624	[M-H]–	SM4	SM4 42:2;O2	888.622	yes	yes	yes	yes
C48H89NO11S	890.603	[M-H]–	SM4	SM4 41:2;O3
C48H91NO11S	890.64	[M-H]–	SM4	SM4 42:1;O2	890.639	yes	yes	yes	yes
C47H89NO12S	892.619	[M-H]–	SM4	SM4 41:1;O3	892.619	yes	yes	yes	yes
C48H93NO11S	894.635	[M-H]–	SM4	SM4 41:0;O3	894.636	no	yes	no	yes
C47H91NO12S	896.614	[M-H]–	SM4	SM4 40:0;O4	896.614	yes	yes	yes	yes
C47H93NO12S	902.603	[M-H]–	SM4	SM4 42:3;O3	902.603	no	yes	no	yes
C46H91NO13S	904.619	[M-H]–	SM4	SM4 42:2;O3	904.618	yes	yes	yes	yes	x (Isomer)
C48H89NO12S	904.655	[M-H]–	SM4	SM4 43:1;O2	904.654	yes	yes	yes	yes	x (interferring peak has other spatial distribution
C48H91NO12S	906.635	[M-H]–	SM4	SM4 42:1;O3	906.635	yes	yes	yes	yes
C49H95NO11S	908.65	[M-H]–	SM4	SM4 42:0;O3
C48H93NO12S	910.629	[M-H]–	SM4	SM4 41:0;O4	910.63	yes	yes	yes	yes
C48H95NO12S	914.64	[M-H]–	SM4	SM4 44:3;O2	914.641	no	yes	no	yes
C47H93NO13S	916.655	[M-H]–	SM4	SM4 44:2;O2	916.656	no	yes	no	yes	x (interferring peak has other spatial distribution
C50H93NO11S	918.671	[M-H]–	SM4	SM4 44:1;O2	918.67	yes	yes	yes	yes	x (interferring peak has other spatial distribution
C50H95NO11S	920.65	[M-H]–	SM4	SM4 43:1;O3	920.65	no	yes	no	yes
C50H97NO11S	922.629	[M-H]–	SM4	SM4 42:1;O4	922.629	yes	yes	yes	yes
C49H95NO12S	924.645	[M-H]–	SM4	SM4 42:0;O4	924.645	yes	yes	yes	yes
C48H93NO13S	932.65	[M-H]–	SM4	SM4 44:2;O3	932.652	yes	yes	yes	yes
C48H95NO13S	934.666	[M-H]–	SM4	SM4 44:1;O3	934.666	yes	yes	yes	yes
C50H95NO12S	938.661	[M-H]–	SM4	SM4 43:0;O4	938.66	no	yes	no	yes
C50H97NO12S	702.338	[M-H]–	SM3	SM3 18:1;O2
C49H97NO13S	720.348	[M-H]–	SM3	SM3 18:0;O3
C46H87N1O16S1	940.567	[M-H]–	SM3	SM3 34:1;O2	940.566	yes	yes	yes	yes
C52H101NO11S	946.702	[M-H]–	SM4	SM4 46:1;O2
C50H99NO13S	952.676	[M-H]–	SM4	SM4 44:0;O4
C46H87N1O17S1	956.562	[M-H]–	SM3	SM3 34:1;O3	956.562	yes	yes	yes	yes
C48H91N1O16S1	968.599	[M-H]–	SM3	SM3 36:1;O2	968.596	no	yes	no	yes	x (Isomer)
C48H91N1O17S1	984.593	[M-H]–	SM3	SM3 36:1;O3
C50H93N1O16S1	994.614	[M-H]–	SM3	SM3 38:2;O2	994.611	no	yes	no	yes
C50H95N1O16S1	996.63	[M-H]–	SM3	SM3 38:1;O2	996.63	yes	yes	yes	yes
C50H93N1O17S1	1010.61	[M-H]–	SM3	SM3 38:2;O3
C51H97N1O16S1	1010.65	[M-H]–	SM3	SM3 39:1;O2	1010.64	no	yes	no	no
C50H95N1O17S1	1012.62	[M-H]–	SM3	SM3 38:1;O3	1012.62	no	yes	no	yes	x
C50H97N1O17S1	1014.64	[M-H]–	SM3	SM3 38:0;O3
C52H97N1O16S1	1022.65	[M-H]–	SM3	SM3 40:2;O2	1022.64	yes	yes	yes	yes
C52H99N1O16S1	1024.66	[M-H]–	SM3	SM3 40:1;O2	1024.66	yes	yes	yes	yes
C50H97N1O18S1	1030.64	[M-H]–	SM3	SM3 38:0;O4
C52H97N1O17S1	1038.64	[M-H]–	SM3	SM3 40:2;O3	1038.64	no	yes	no	yes
C53H101N1O16S1	1038.68	[M-H]–	SM3	SM3 41:1;O2	1038.68	yes	yes	yes	yes
C52H99N1O17S1	1040.66	[M-H]–	SM3	SM3 40:1;O3	1040.66	yes	yes	yes	yes
C52H101N1O17S1	1042.67	[M-H]–	SM3	SM3 40:0;O3
C54H99N1O16S1	1048.66	[M-H]–	SM3	SM3 42:3;O2	1048.66	no	yes	no	yes
C54H101N1O16S1	1050.68	[M-H]–	SM3	SM3 42:2;O2	1050.68	yes	yes	yes	yes
C54H103N1O16S1	1052.69	[M-H]–	SM3	SM3 42:1;O2	1052.69	yes	yes	yes	yes
C53H101N1O17S1	1054.67	[M-H]–	SM3	SM3 41:1;O3
C53H103N1O17S1	1056.69	[M-H]–	SM3	SM3 41:0;O3
C52H101N1O18S1	1058.67	[M-H]–	SM3	SM3 40:0;O4	1058.66	no	yes	yes	no
C54H99N1O17S1	1064.66	[M-H]–	SM3	SM3 42:3;O3	1064.66	yes	yes	yes	yes
C54H101N1O17S1	1066.67	[M-H]–	SM3	SM3 42:2;O3	1066.67	yes	yes	yes	yes
C55H105N1O16S1	1066.71	[M-H]–	SM3	SM3 43:1;O2	1066.71	yes	yes	yes	yes
C54H103N1O17S1	1068.69	[M-H]–	SM3	SM3 42:1;O3	1068.69	yes	yes	yes	yes
C54H105N1O17S1	1070.7	[M-H]–	SM3	SM3 42:0;O3
C53H103N1O18S1	1072.68	[M-H]–	SM3	SM3 41:0;O4	1072.68	no	yes	no	no
C56H105N1O16S1	1078.71	[M-H]–	SM3	SM3 44:2;O2	1078.71	yes	yes	yes	yes
C56H107N1O16S1	1080.72	[M-H]–	SM3	SM3 44:1;O2	1080.73	yes	yes	yes	yes
C54H103N1O18S1	1084.68	[M-H]–	SM3	SM3 42:1;O4
C54H105N1O18S1	1086.7	[M-H]–	SM3	SM3 42:0;O4	1086.7	no	yes	no	no
C56H107N1O17S1	1096.72	[M-H]–	SM3	SM3 44:1;O3	1096.72	no	yes	no	no
C58H111N1O16S1	1108.76	[M-H]–	SM3	SM3 46:1;O2	1108.76	no	yes	no	yes
C58H108N2O21S	1199.71	[M-H]-	SM2a	SM2a 38:1;O2	1199.71	yes	yes	yes	yes
C58H108N2O22S	1215.7	[M-H]-	SM2a	SM2a 38:1;O3	1215.7	yes	yes	yes	yes
C60H112N2O21S	1227.74	[M-H]-	SM2a	SM2a 40:1;O2	1227.74	yes	yes	yes	yes
C60H112N2O22S	1243.74	[M-H]-	SM2a	SM2a 40:1;O3	1243.74	yes	yes	yes	yes
C62H116N2O21S	1255.77	[M-H]-	SM2a	SM2a 42:1;O2	1255.77	yes	yes	yes	yes
C62H116N2O22S	1271.77	[M-H]-	SM2a	SM2a 42:1;O3	1271.77	yes	yes	yes	yes
C60H110N2O26S	1305.7	[M-H]-	SM1b	SM1b 34:1;O2	1305.7	yes	yes	yes	yes
C60H110N2O27S	1321.69	[M-H]-	SM1b	SM1b 34:1;O3	1321.7	yes	yes	yes	yes
C62H114N2O26S	1333.73	[M-H]-	SM1b	SM1b 36:1;O2	1333.73	yes	yes	yes	yes
C62H114N2O27S	1349.73	[M-H]-	SM1b	SM1b 36:1;O3	1349.73	no	no	yes	yes
C64H118N2O26S	1361.76	[M-H]-	SM1b	SM1b 38:1;O2	1361.76	yes	yes	yes	yes
C65H120N2O26S	1375.78	[M-H]-	SM1b	SM1b 39:1;O2	1375.78	no	no	yes	yes
C64H118N2O26S	1377.76	[M-H]-	SM1b	SM1b 38:1;O3	1377.75	yes	yes	yes	yes
C66H120N2O26S	1387.78	[M-H]-	SM1b	SM1b 40:2;O2	1387.78	yes	yes	yes	yes
C66H122N2O26S	1389.79	[M-H]-	SM1b	SM1b 40:1;O2	1389.79	yes	yes	yes	yes
C64H120N2O28S	1395.77	[M-H]-	SM1b	SM1b 38:0;O4
C67H124N2O26S	1403.81	[M-H]-	SM1b	SM1b 41:1;O2	1403.81	yes	yes	yes	yes
C66H122N2O27S	1405.79	[M-H]-	SM1b	SM1b 40:1;O3	1405.79	yes	yes	yes	yes
C68H124N2O26S	1415.81	[M-H]-	SM1b	SM1b 42:2;O2	1415.81	yes	yes	yes	yes
C68H126N2O26S	1417.82	[M-H]-	SM1b	SM1b 42:1;O2	1417.82	yes	yes	yes	yes
C66H124N2O28S	1423.8	[M-H]-	SM1b	SM1b 40:0;O4
C68H124N2O27S	1431.8	[M-H]-	SM1b	SM1b 42:2;O3	1431.81	yes	yes	yes	yes
C68H126N2O27S	1433.82	[M-H]-	SM1b	SM1b 42:1;O3	1433.82	yes	yes	yes	yes
C67H126N2O28S	1437.81	[M-H]-	SM1b	SM1b 41:0;O4
C70H130N2O26S	1445.86	[M-H]-	SM1b	SM1b 44:1;O2
C68H128N2O28S	1451.83	[M-H]-	SM1b	SM1b 42:0;O4
C60H110N2O26S	1305.7	[M-H]-	SM1a	SM1a 34:1;O2	1305.7	yes	yes	yes	yes
C60H110N2O27S	1321.69	[M-H]-	SM1a	SM1a 34:1;O3	1321.7	yes	yes	yes	yes
C62H114N2O26S	1333.73	[M-H]-	SM1a	SM1a 36:1;O2	1333.73	yes	yes	yes	yes
C62H114N2O27S	1349.73	[M-H]-	SM1a	SM1a 36:1;O3	1349.73	no	no	yes	yes
C64H118N2O26S	1361.76	[M-H]-	SM1a	SM1a 38:1;O2	1361.76	yes	yes	yes	yes
C65H120N2O26S	1375.78	[M-H]-	SM1a	SM1a 39:1;O2	1375.78	yes	yes	yes	yes
C64H118N2O26S	1377.76	[M-H]-	SM1a	SM1a 38:1;O3	1377.75	yes	yes	yes	yes
C66H120N2O26S	1387.78	[M-H]-	SM1a	SM1a 40:2;O2	1387.78	yes	yes	yes	yes
C66H122N2O26S	1389.79	[M-H]-	SM1a	SM1a 40:1;O2	1389.79	yes	yes	yes	yes
C64H120N2O28S	1395.77	[M-H]-	SM1a	SM1a 38:0;O4
C67H124N2O26S	1403.81	[M-H]-	SM1a	SM1a 41:1;O2	1403.81	yes	yes	yes	yes
C68H124N2O26S	1415.81	[M-H]-	SM1a	SM1a 42:2;O2	1415.81	yes	yes	yes	yes
C68H126N2O26S	1417.82	[M-H]-	SM1a	SM1a 42:1;O2	1417.82	yes	yes	yes	yes
C66H124N2O28S	1423.8	[M-H]-	SM1a	SM1a 40:0;O4
C67H126N2O28S	1437.81	[M-H]-	SM1a	SM1a 41:0;O4
C70H130N2O26S	1445.86	[M-H]-	SM1a	SM1a 44:1;O2
C68H128N2O28S	1451.83	[M-H]-	SM1a	SM1a 42:0;O4
C60H109N2NaO29S2	1407.64	[M+Na-2H]-	SB1a	SB1a 34:1;O2	1407.64	yes	yes	yes	yes
C60H109N2NaO30S2	1423.63	[M+Na-2H]-	SB1a	SB1a 34:1;O3	1423.63	yes	yes	yes	yes
C62H113N2NaO29S2	1435.67	[M+Na-2H]-	SB1a	SB1a 36:1;O2	1435.67	yes	yes	yes	yes
C62H113N2NaO30S2	1451.66	[M+Na-2H]-	SB1a	SB1a 36:1;O3	1451.66	yes	yes	yes	yes
C64H117N2NaO29S2	1463.7	[M+Na-2H]-	SB1a	SB1a 38:1;O2	1463.7	yes	yes	yes	yes
C64H117N2NaO30S2	1479.7	[M+Na-2H]-	SB1a	SB1a 38:1;O3	1479.69	yes	yes	yes	yes
C66H119N2NaO29S2	1489.72	[M+Na-2H]-	SB1a	SB1a 40:2;O2	1489.71	no	yes	no	yes
C66H121N2NaO29S2	1491.73	[M+Na-2H]-	SB1a	SB1a 40:1;O2	1491.74
C64H119N2NaO31S2	1497.71	[M+Na-2H]-	SB1a	SB1a 38:0;O4
C66H119N2NaO30S2	1505.71	[M+Na-2H]-	SB1a	SB1a 40:2;O3
C66H121N2NaO30S2	1507.73	[M+Na-2H]-	SB1a	SB1a 40:1;O3	1507.73	yes	yes	yes	yes
C68H123N2NaO29S2	1517.75	[M+Na-2H]-	SB1a	SB1a 42:2;O2	1517.75	yes	yes	yes	yes
C68H125N2NaO29S2	1519.76	[M+Na-2H]-	SB1a	SB1a 42:1;O2	1519.76	yes	yes	yes	yes
C66H123N2NaO31S2	1525.74	[M+Na-2H]-	SB1a	SB1a 40:0;O4
C68H123N2NaO30S2	1533.74	[M+Na-2H]-	SB1a	SB1a 42:2;O3	1533.74	yes	yes	yes	yes
C68H125N2NaO30S2	1535.76	[M+Na-2H]-	SB1a	SB1a 42:1;O3	1535.76	yes	yes	yes	yes
C67H125N2NaO31S2	1539.75	[M+Na-2H]-	SB1a	SB1a 41:0;O4
C70H127N2NaO29S2	1545.78	[M+Na-2H]-	SB1a	SB1a 44:2;O2
C70H129N2NaO29S2	1547.79	[M+Na-2H]-	SB1a	SB1a 44:1;O2
C68H127N2NaO31S2	1553.77	[M+Na-2H]-	SB1a	SB1a 42:0;O4
C70H129N2NaO30S2	1563.79	[M+Na-2H]-	SB1a	SB1a 44:1;O3
					total	90	120
					SM4	34	52
					SM3	15	26
					SM2a	6	6
					SM1b	13	13
					SM1a	11	11
					SB1a	11	12

## Sheet: 60w_2
Chemical sum formula	m/z	Ion / Adduct	class	Name	data7	clean	mobility easily allocatable	no interferring peaks in window	S/N > 3	borderline case
C24H47NO10S	540.285	[M-H]–	SM4	SM4 18:1;O2	540.285	yes	yes	yes	yes
C24H49NO11S	558.295	[M-H]–	SM4	SM4 18:0;O3	558.298	yes	yes	yes	yes
C38H71NO11S	748.468	[M-H]–	SM4	SM4 32:2;O2	748.469	no	yes	no	no
C38H73NO11S	750.483	[M-H]–	SM4	SM4 32:1;O2	750.482	no	yes	no	no
C38H71NO12S	764.462	[M-H]–	SM4	SM4 32:2;O3	764.463	no	yes	no	yes
C38H73NO12S	766.478	[M-H]–	SM4	SM4 32:1;O3	766.475	no	yes	no	yes
C40H75NO11S	776.499	[M-H]–	SM4	SM4 34:2;O2	776.498	yes	yes	yes	yes
C39H73NO12S	778.478	[M-H]–	SM4	SM4 33:2;O3	778.477	yes	yes	yes	yes
C40H77NO11S	778.514	[M-H]–	SM4	SM4 34:1;O2	778.514	yes	yes	yes	yes
C40H75NO12S	792.494	[M-H]–	SM4	SM4 34:2;O3	792.492	yes	yes	yes	yes
C40H77NO12S	794.509	[M-H]–	SM4	SM4 34:1;O3	794.509	yes	yes	yes	yes	x (IS affected)
C40H79NO12S	796.525	[M-H]–	SM4	SM4 34:0;O3	796.528	yes	yes	yes	yes
C42H79NO11S	804.53	[M-H]–	SM4	SM4 36:2;O2	804.529	yes	yes	yes	yes
C42H81NO11S	806.546	[M-H]–	SM4	SM4 36:1;O2	806.547	yes	yes	yes	yes
C40H79NO13S	812.52	[M-H]–	SM4	SM4 34:0;O4	812.521	no	yes	no	yes
C42H79NO12S	820.525	[M-H]–	SM4	SM4 36:2;O3	820.523	yes	yes	yes	yes
C43H83NO11S	820.561	[M-H]–	SM4	SM4 37:1;O2	820.562	no	yes	no	yes
C42H81NO12S	822.541	[M-H]–	SM4	SM4 36:1;O3	822.54	yes	yes	yes	yes
C42H83NO12S	824.556	[M-H]–	SM4	SM4 36:0;O3	824.554	no	yes	no	yes
C44H83NO11S	832.561	[M-H]–	SM4	SM4 38:2;O2	832.562	yes	yes	yes	yes
C44H85NO11S	834.577	[M-H]–	SM4	SM4 38:1;O2	834.577	yes	yes	yes	yes
C43H83NO12S	836.556	[M-H]–	SM4	SM4 37:1;O3	836.555	no	yes	no	no
C42H83NO13S	840.551	[M-H]–	SM4	SM4 36:0;O4	840.551	yes	yes	yes	yes
C45H85NO11S	846.577	[M-H]–	SM4	SM4 39:2;O2	846.577	yes	yes	yes	yes
C44H83NO12S	848.556	[M-H]–	SM4	SM4 38:2;O3	848.557	yes	yes	yes	yes
C45H87NO11S	848.593	[M-H]–	SM4	SM4 39:1;O2	848.591	yes	yes	yes	yes
C44H85NO12S	850.572	[M-H]–	SM4	SM4 38:1;O3	850.571	yes	yes	yes	yes
C44H87NO12S	852.588	[M-H]–	SM4	SM4 38:0;O3	852.585	no	yes	no	yes
C46H87NO11S	860.593	[M-H]–	SM4	SM4 40:2;O2	860.594	yes	yes	yes	yes
C46H89NO11S	862.608	[M-H]–	SM4	SM4 40:1;O2	862.61	yes	yes	yes	yes
C45H87NO12S	864.588	[M-H]–	SM4	SM4 39:1;O3	864.588	no	yes	no	yes
C45H89NO12S	866.603	[M-H]–	SM4	SM4 39:0;O3	866.605	yes	yes	yes	yes
C44H87NO13S	868.583	[M-H]–	SM4	SM4 38:0;O4	868.583	yes	yes	yes	yes
C47H89NO11S	874.608	[M-H]–	SM4	SM4 41:2;O2	874.607	no	yes	no	yes
C46H87NO12S	876.588	[M-H]–	SM4	SM4 40:2;O3	876.587	yes	yes	yes	yes	x (Isomer)
C47H91NO11S	876.624	[M-H]–	SM4	SM4 41:1;O2	876.623	yes	yes	yes	yes
C46H89NO12S	878.603	[M-H]–	SM4	SM4 40:1;O3	878.604	yes	yes	yes	yes
C46H91NO12S	880.619	[M-H]–	SM4	SM4 40:0;O3	880.62	no	yes	no	yes
C45H89NO13S	882.598	[M-H]–	SM4	SM4 39:0;O4	882.598	yes	yes	yes	yes
C48H89NO11S	886.608	[M-H]–	SM4	SM4 42:3;O2	886.608	yes	yes	yes	yes
C48H91NO11S	888.624	[M-H]–	SM4	SM4 42:2;O2	888.623	yes	yes	yes	yes
C47H89NO12S	890.603	[M-H]–	SM4	SM4 41:2;O3
C48H93NO11S	890.64	[M-H]–	SM4	SM4 42:1;O2	890.638	yes	yes	yes	yes
C47H91NO12S	892.619	[M-H]–	SM4	SM4 41:1;O3	892.619	yes	yes	yes	yes
C47H93NO12S	894.635	[M-H]–	SM4	SM4 41:0;O3	894.633	yes	yes	yes	yes
C46H91NO13S	896.614	[M-H]–	SM4	SM4 40:0;O4	896.614	yes	yes	yes	yes
C48H89NO12S	902.603	[M-H]–	SM4	SM4 42:3;O3	902.603	yes	yes	yes	yes
C48H91NO12S	904.619	[M-H]–	SM4	SM4 42:2;O3	904.618	yes	yes	yes	yes	x (Isomer)
C49H95NO11S	904.655	[M-H]–	SM4	SM4 43:1;O2	904.654	yes	yes	yes	yes
C48H93NO12S	906.635	[M-H]–	SM4	SM4 42:1;O3	906.635	yes	yes	yes	yes
C48H95NO12S	908.65	[M-H]–	SM4	SM4 42:0;O3	908.651	no	yes	no	yes
C47H93NO13S	910.629	[M-H]–	SM4	SM4 41:0;O4	910.63	yes	yes	yes	yes
C50H93NO11S	914.64	[M-H]–	SM4	SM4 44:3;O2	914.64	no	yes	no	yes
C50H95NO11S	916.655	[M-H]–	SM4	SM4 44:2;O2	916.656	no	yes	no	yes
C50H97NO11S	918.671	[M-H]–	SM4	SM4 44:1;O2	918.67	yes	yes	yes	yes
C49H95NO12S	920.65	[M-H]–	SM4	SM4 43:1;O3	920.65	no	yes	no	yes
C48H93NO13S	922.629	[M-H]–	SM4	SM4 42:1;O4	922.629	yes	yes	yes	yes
C48H95NO13S	924.645	[M-H]–	SM4	SM4 42:0;O4	924.644	yes	yes	yes	yes
C50H95NO12S	932.65	[M-H]–	SM4	SM4 44:2;O3	932.651	yes	yes	yes	yes
C50H97NO12S	934.666	[M-H]–	SM4	SM4 44:1;O3	934.666	yes	yes	yes	yes
C49H97NO13S	938.661	[M-H]–	SM4	SM4 43:0;O4	938.66	yes	yes	yes	yes
C52H101NO11S	946.702	[M-H]–	SM4	SM4 46:1;O2	946.7	no	yes	no	no
C50H99NO13S	952.676	[M-H]–	SM4	SM4 44:0;O4	952.675	no	yes	no	yes
C30H57N1O15S1	702.338	[M-H]–	SM3	SM3 18:1;O2	702.336	no	yes	yes	no
C30H59N1O16S1	720.348	[M-H]–	SM3	SM3 18:0;O3	720.347	no	yes	yes	no
C46H87N1O16S1	940.567	[M-H]–	SM3	SM3 34:1;O2	940.567	yes	yes	yes	yes
C46H87N1O17S1	956.562	[M-H]–	SM3	SM3 34:1;O3	956.562	yes	yes	yes	yes
C48H91N1O16S1	968.599	[M-H]–	SM3	SM3 36:1;O2	968.598	yes	yes	yes	yes	x (Isomer)
C48H91N1O17S1	984.593	[M-H]–	SM3	SM3 36:1;O3	984.592	no	yes	no	yes
C50H93N1O16S1	994.614	[M-H]–	SM3	SM3 38:2;O2	994.613	yes	yes	yes	yes
C50H95N1O16S1	996.63	[M-H]–	SM3	SM3 38:1;O2	996.63	yes	yes	yes	yes
C50H93N1O17S1	1010.61	[M-H]–	SM3	SM3 38:2;O3	1010.61	yes	yes	yes	yes
C51H97N1O16S1	1010.65	[M-H]–	SM3	SM3 39:1;O2	1010.64	yes	yes	yes	yes
C50H95N1O17S1	1012.62	[M-H]–	SM3	SM3 38:1;O3	1012.62	yes	yes	yes	yes
C50H97N1O17S1	1014.64	[M-H]–	SM3	SM3 38:0;O3
C52H97N1O16S1	1022.65	[M-H]–	SM3	SM3 40:2;O2	1022.64	yes	yes	yes	yes
C52H99N1O16S1	1024.66	[M-H]–	SM3	SM3 40:1;O2	1024.66	yes	yes	yes	yes
C50H97N1O18S1	1030.64	[M-H]–	SM3	SM3 38:0;O4	1030.64	yes	yes	yes	yes
C52H97N1O17S1	1038.64	[M-H]–	SM3	SM3 40:2;O3	1038.64	no	yes	no	yes
C53H101N1O16S1	1038.68	[M-H]–	SM3	SM3 41:1;O2	1038.68	yes	yes	yes	yes
C52H99N1O17S1	1040.66	[M-H]–	SM3	SM3 40:1;O3	1040.66	yes	yes	yes	yes
C52H101N1O17S1	1042.67	[M-H]–	SM3	SM3 40:0;O3
C54H99N1O16S1	1048.66	[M-H]–	SM3	SM3 42:3;O2	1048.66	no	yes	no	yes
C54H101N1O16S1	1050.68	[M-H]–	SM3	SM3 42:2;O2	1050.68	no	yes	no	yes
C54H103N1O16S1	1052.69	[M-H]–	SM3	SM3 42:1;O2	1052.69	yes	yes	yes	yes
C53H101N1O17S1	1054.67	[M-H]–	SM3	SM3 41:1;O3	1054.67	no	no	no	no
C53H103N1O17S1	1056.69	[M-H]–	SM3	SM3 41:0;O3
C52H101N1O18S1	1058.67	[M-H]–	SM3	SM3 40:0;O4	1058.67	yes	yes	yes	yes
C54H99N1O17S1	1064.66	[M-H]–	SM3	SM3 42:3;O3	1064.67	yes	yes	yes	yes
C54H101N1O17S1	1066.67	[M-H]–	SM3	SM3 42:2;O3	1066.67	yes	yes	yes	yes
C55H105N1O16S1	1066.71	[M-H]–	SM3	SM3 43:1;O2	1066.71	yes	yes	yes	yes
C54H103N1O17S1	1068.69	[M-H]–	SM3	SM3 42:1;O3	1068.69	yes	yes	yes	yes
C54H105N1O17S1	1070.7	[M-H]–	SM3	SM3 42:0;O3
C53H103N1O18S1	1072.68	[M-H]–	SM3	SM3 41:0;O4	1072.68	yes	yes	yes	yes
C56H105N1O16S1	1078.71	[M-H]–	SM3	SM3 44:2;O2	1078.71	yes	yes	yes	yes	x (interferring peak has other spatial distribution
C56H107N1O16S1	1080.72	[M-H]–	SM3	SM3 44:1;O2	1080.73	yes	yes	yes	yes
C54H103N1O18S1	1084.68	[M-H]–	SM3	SM3 42:1;O4	1084.68	no	no	no	no
C54H105N1O18S1	1086.7	[M-H]–	SM3	SM3 42:0;O4	1086.7	yes	yes	yes	yes
C56H107N1O17S1	1096.72	[M-H]–	SM3	SM3 44:1;O3	1096.72	no	yes	no	yes
C58H111N1O16S1	1108.76	[M-H]–	SM3	SM3 46:1;O2	1108.76	no	yes	no	yes
C58H108N2O21S	1199.71	[M-H]-	SM2a	SM2a 38:1;O2	1199.71	yes	yes	yes	yes
C58H108N2O22S	1215.7	[M-H]-	SM2a	SM2a 38:1;O3	1215.7	yes	yes	yes	yes
C60H112N2O21S	1227.74	[M-H]-	SM2a	SM2a 40:1;O2	1227.74	yes	yes	yes	yes
C60H112N2O22S	1243.74	[M-H]-	SM2a	SM2a 40:1;O3	1243.74	yes	yes	yes	yes
C62H116N2O21S	1255.77	[M-H]-	SM2a	SM2a 42:1;O2	1255.77	yes	yes	yes	yes
C62H116N2O22S	1271.77	[M-H]-	SM2a	SM2a 42:1;O3	1271.77	yes	yes	yes	yes
C60H110N2O26S	1305.7	[M-H]-	SM1b	SM1b 34:1;O2	1305.7	yes	yes	yes	yes
C60H110N2O27S	1321.69	[M-H]-	SM1b	SM1b 34:1;O3	1321.7	yes	yes	yes	yes
C62H114N2O26S	1333.73	[M-H]-	SM1b	SM1b 36:1;O2	1333.73	yes	yes	yes	yes
C62H114N2O27S	1349.73	[M-H]-	SM1b	SM1b 36:1;O3	1349.73	yes	yes	yes	yes
C64H118N2O26S	1361.76	[M-H]-	SM1b	SM1b 38:1;O2	1361.76	yes	yes	yes	yes
C65H120N2O26S	1375.78	[M-H]-	SM1b	SM1b 39:1;O2	1375.78	yes	yes	yes	yes
C64H118N2O26S	1377.76	[M-H]-	SM1b	SM1b 38:1;O3	1377.75	yes	yes	yes	yes
C66H120N2O26S	1387.78	[M-H]-	SM1b	SM1b 40:2;O2	1387.78	yes	yes	yes	yes
C66H122N2O26S	1389.79	[M-H]-	SM1b	SM1b 40:1;O2	1389.8	yes	yes	yes	yes
C64H120N2O28S	1395.77	[M-H]-	SM1b	SM1b 38:0;O4	1395.77	no	no	no	yes
C67H124N2O26S	1403.81	[M-H]-	SM1b	SM1b 41:1;O2	1403.81	yes	yes	yes	yes
C66H122N2O27S	1405.79	[M-H]-	SM1b	SM1b 40:1;O3	1405.79	yes	yes	yes	yes
C68H124N2O26S	1415.81	[M-H]-	SM1b	SM1b 42:2;O2	1415.81	yes	yes	yes	yes
C68H126N2O26S	1417.82	[M-H]-	SM1b	SM1b 42:1;O2	1417.82	yes	yes	yes	yes
C66H124N2O28S	1423.8	[M-H]-	SM1b	SM1b 40:0;O4	1423.81	no	no	no	yes
C68H124N2O27S	1431.8	[M-H]-	SM1b	SM1b 42:2;O3	1431.81	yes	yes	yes	yes
C68H126N2O27S	1433.82	[M-H]-	SM1b	SM1b 42:1;O3	1433.82	yes	yes	yes	yes
C67H126N2O28S	1437.81	[M-H]-	SM1b	SM1b 41:0;O4	1437.82	no	no	no	yes
C70H130N2O26S	1445.86	[M-H]-	SM1b	SM1b 44:1;O2	1445.85	no	no	no	yes
C68H128N2O28S	1451.83	[M-H]-	SM1b	SM1b 42:0;O4	1451.83	no	no	no	yes
C60H110N2O26S	1305.7	[M-H]-	SM1a	SM1a 34:1;O2	1305.7	yes	yes	yes	yes
C60H110N2O27S	1321.69	[M-H]-	SM1a	SM1a 34:1;O3	1321.7	yes	yes	yes	yes
C62H114N2O26S	1333.73	[M-H]-	SM1a	SM1a 36:1;O2	1333.73	yes	yes	yes	yes
C62H114N2O27S	1349.73	[M-H]-	SM1a	SM1a 36:1;O3	1349.73	yes	yes	yes	yes
C64H118N2O26S	1361.76	[M-H]-	SM1a	SM1a 38:1;O2	1361.76	yes	yes	yes	yes
C65H120N2O26S	1375.78	[M-H]-	SM1a	SM1a 39:1;O2	1375.78	yes	yes	yes	yes
C64H118N2O26S	1377.76	[M-H]-	SM1a	SM1a 38:1;O3	1377.76	yes	yes	yes	yes
C66H120N2O26S	1387.78	[M-H]-	SM1a	SM1a 40:2;O2	1387.78	yes	yes	yes	yes
C66H122N2O26S	1389.79	[M-H]-	SM1a	SM1a 40:1;O2	1389.79	yes	yes	yes	yes
C64H120N2O28S	1395.77	[M-H]-	SM1a	SM1a 38:0;O4	1395.77	yes	yes	yes	yes
C67H124N2O26S	1403.81	[M-H]-	SM1a	SM1a 41:1;O2	1403.81	yes	yes	yes	yes
C68H124N2O26S	1415.81	[M-H]-	SM1a	SM1a 42:2;O2	1415.81	yes	yes	yes	yes
C68H126N2O26S	1417.82	[M-H]-	SM1a	SM1a 42:1;O2	1417.82	yes	yes	yes	yes
C66H124N2O28S	1423.8	[M-H]-	SM1a	SM1a 40:0;O4	1423.81	yes	yes	yes	yes
C67H126N2O28S	1437.81	[M-H]-	SM1a	SM1a 41:0;O4	1437.82	yes	yes	yes	yes
C70H130N2O26S	1445.86	[M-H]-	SM1a	SM1a 44:1;O2	1445.86	yes	yes	yes	yes
C68H128N2O28S	1451.83	[M-H]-	SM1a	SM1a 42:0;O4	1451.83	yes	yes	yes	yes
C60H109N2NaO29S2	1407.64	[M+Na-2H]-	SB1a	SB1a 34:1;O2	1407.64	yes	yes	yes	yes
C60H109N2NaO30S2	1423.63	[M+Na-2H]-	SB1a	SB1a 34:1;O3	1423.63	yes	yes	yes	yes
C62H113N2NaO29S2	1435.67	[M+Na-2H]-	SB1a	SB1a 36:1;O2	1435.67	yes	yes	yes	yes
C62H113N2NaO30S2	1451.66	[M+Na-2H]-	SB1a	SB1a 36:1;O3	1451.66	yes	yes	yes	yes
C64H117N2NaO29S2	1463.7	[M+Na-2H]-	SB1a	SB1a 38:1;O2	1463.7	yes	yes	yes	yes
C64H117N2NaO30S2	1479.7	[M+Na-2H]-	SB1a	SB1a 38:1;O3	1479.69	yes	yes	yes	yes
C66H119N2NaO29S2	1489.72	[M+Na-2H]-	SB1a	SB1a 40:2;O2	1489.71	yes	yes	yes	yes
C66H121N2NaO29S2	1491.73	[M+Na-2H]-	SB1a	SB1a 40:1;O2	1491.74	yes	yes	yes	yes
C64H119N2NaO31S2	1497.71	[M+Na-2H]-	SB1a	SB1a 38:0;O4	1497.7	no	no	no	yes
C66H119N2NaO30S2	1505.71	[M+Na-2H]-	SB1a	SB1a 40:2;O3	1505.71	no	yes	no	yes
C66H121N2NaO30S2	1507.73	[M+Na-2H]-	SB1a	SB1a 40:1;O3	1507.73	yes	yes	yes	yes
C68H123N2NaO29S2	1517.75	[M+Na-2H]-	SB1a	SB1a 42:2;O2	1517.75	yes	yes	yes	yes
C68H125N2NaO29S2	1519.76	[M+Na-2H]-	SB1a	SB1a 42:1;O2	1519.76	yes	yes	yes	yes
C66H123N2NaO31S2	1525.74	[M+Na-2H]-	SB1a	SB1a 40:0;O4	1525.73	no	no	no	yes
C68H123N2NaO30S2	1533.74	[M+Na-2H]-	SB1a	SB1a 42:2;O3	1533.74	yes	yes	yes	yes
C68H125N2NaO30S2	1535.76	[M+Na-2H]-	SB1a	SB1a 42:1;O3	1535.76	yes	yes	yes	yes
C67H125N2NaO31S2	1539.75	[M+Na-2H]-	SB1a	SB1a 41:0;O4	1539.75	no	no	no	yes
C70H127N2NaO29S2	1545.78	[M+Na-2H]-	SB1a	SB1a 44:2;O2		no
C70H129N2NaO29S2	1547.79	[M+Na-2H]-	SB1a	SB1a 44:1;O2	1547.8	yes	yes	yes	yes
C68H127N2NaO31S2	1553.77	[M+Na-2H]-	SB1a	SB1a 42:0;O4	1553.77	no	yes	no	yes
C70H129N2NaO30S2	1563.79	[M+Na-2H]-	SB1a	SB1a 44:1;O3	1563.79	no	yes	no	yes
				total	158	119	148
				SM4	62	44	62
				SM3	33	23	31
				SM2a	6	6	6
				SM1b	20	15	15
				SM1a	17	17	17
				SB1a	20	14	17

## Sheet: 12w_2
Chemical sum formula	m/z	Ion / Adduct	class	Name	data11	clean	mobility easily allocatable	no interferring peaks in window	S/N > 3	borderline case
C24H47NO10S	540.285	[M-H]–	SM4	SM4 18:1;O2	540.283	yes	yes	yes	yes
C24H49NO11S	558.295	[M-H]–	SM4	SM4 18:0;O3	558.298	no	yes	no	yes
C30H57N1O15S1	748.468	[M-H]–	SM4	SM4 32:2;O2	748.467	no	yes	no	no
C30H59N1O16S1	750.483	[M-H]–	SM4	SM4 32:1;O2	750.482	no	yes	no	yes
C38H71NO11S	764.462	[M-H]–	SM4	SM4 32:2;O3
C38H73NO11S	766.478	[M-H]–	SM4	SM4 32:1;O3	766.478	no	yes	no	no
C38H71NO12S	776.499	[M-H]–	SM4	SM4 34:2;O2	776.499	yes	yes	yes	yes
C38H73NO12S	778.478	[M-H]–	SM4	SM4 33:2;O3	778.477	no	yes	no	no
C40H75NO11S	778.514	[M-H]–	SM4	SM4 34:1;O2	778.514	yes	yes	yes	yes
C39H73NO12S	792.494	[M-H]–	SM4	SM4 34:2;O3
C40H77NO11S	794.509	[M-H]–	SM4	SM4 34:1;O3	794.51	yes	yes	yes	yes	x (IS affected)
C40H75NO12S	796.525	[M-H]–	SM4	SM4 34:0;O3	796.53	yes	yes	yes	yes
C40H77NO12S	804.53	[M-H]–	SM4	SM4 36:2;O2	804.53	yes	yes	yes	yes
C40H79NO12S	806.546	[M-H]–	SM4	SM4 36:1;O2	806.547	yes	yes	yes	yes
C42H79NO11S	812.52	[M-H]–	SM4	SM4 34:0;O4	812.519	no	yes	no	no
C42H81NO11S	820.525	[M-H]–	SM4	SM4 36:2;O3	820.523	yes	yes	yes	yes
C40H79NO13S	820.561	[M-H]–	SM4	SM4 37:1;O2
C42H79NO12S	822.541	[M-H]–	SM4	SM4 36:1;O3	822.541	yes	yes	yes	yes
C43H83NO11S	824.556	[M-H]–	SM4	SM4 36:0;O3	824.558	no	yes	no	yes
C42H81NO12S	832.561	[M-H]–	SM4	SM4 38:2;O2	832.562	yes	yes	yes	yes
C42H83NO12S	834.577	[M-H]–	SM4	SM4 38:1;O2	834.577	yes	yes	yes	yes
C44H83NO11S	836.556	[M-H]–	SM4	SM4 37:1;O3	836.555	no	yes	no	no
C44H85NO11S	840.551	[M-H]–	SM4	SM4 36:0;O4	840.553	yes	yes	yes	yes
C43H83NO12S	846.577	[M-H]–	SM4	SM4 39:2;O2
C42H83NO13S	848.556	[M-H]–	SM4	SM4 38:2;O3	848.557	yes	yes	yes	yes
C45H85NO11S	848.593	[M-H]–	SM4	SM4 39:1;O2	848.591	yes	yes	yes	yes
C44H83NO12S	850.572	[M-H]–	SM4	SM4 38:1;O3	850.572	yes	yes	yes	yes
C45H87NO11S	852.588	[M-H]–	SM4	SM4 38:0;O3
C44H85NO12S	860.593	[M-H]–	SM4	SM4 40:2;O2	860.594	yes	yes	yes	yes
C44H87NO12S	862.608	[M-H]–	SM4	SM4 40:1;O2	862.609	yes	yes	yes	yes
C46H87NO11S	864.588	[M-H]–	SM4	SM4 39:1;O3	864.588	no	yes	no	yes
C46H89NO11S	866.603	[M-H]–	SM4	SM4 39:0;O3
C45H87NO12S	868.583	[M-H]–	SM4	SM4 38:0;O4	868.583	yes	yes	yes	yes
C45H89NO12S	874.608	[M-H]–	SM4	SM4 41:2;O2	874.606	no	yes	no	yes
C44H87NO13S	876.588	[M-H]–	SM4	SM4 40:2;O3	876.587	yes	yes	yes	yes	x (Isomer)
C47H89NO11S	876.624	[M-H]–	SM4	SM4 41:1;O2	876.623	yes	yes	yes	yes
C46H87NO12S	878.603	[M-H]–	SM4	SM4 40:1;O3	878.603	yes	yes	yes	yes
C47H91NO11S	880.619	[M-H]–	SM4	SM4 40:0;O3
C46H89NO12S	882.598	[M-H]–	SM4	SM4 39:0;O4
C46H91NO12S	886.608	[M-H]–	SM4	SM4 42:3;O2	886.608	yes	yes	yes	yes
C45H89NO13S	888.624	[M-H]–	SM4	SM4 42:2;O2	888.623	yes	yes	yes	yes
C48H89NO11S	890.603	[M-H]–	SM4	SM4 41:2;O3
C48H91NO11S	890.64	[M-H]–	SM4	SM4 42:1;O2	890.639	yes	yes	yes	yes
C47H89NO12S	892.619	[M-H]–	SM4	SM4 41:1;O3	892.619	yes	yes	yes	yes
C48H93NO11S	894.635	[M-H]–	SM4	SM4 41:0;O3	894.636	no	yes	no	yes
C47H91NO12S	896.614	[M-H]–	SM4	SM4 40:0;O4	896.614	yes	yes	yes	yes
C47H93NO12S	902.603	[M-H]–	SM4	SM4 42:3;O3	902.603	no	yes	no	yes
C46H91NO13S	904.619	[M-H]–	SM4	SM4 42:2;O3	904.619	yes	yes	yes	yes	x (Isomer)
C48H89NO12S	904.655	[M-H]–	SM4	SM4 43:1;O2	904.654	yes	yes	yes	yes	x (interferring peak has other spatial distribution
C48H91NO12S	906.635	[M-H]–	SM4	SM4 42:1;O3	906.635	yes	yes	yes	yes
C49H95NO11S	908.65	[M-H]–	SM4	SM4 42:0;O3
C48H93NO12S	910.629	[M-H]–	SM4	SM4 41:0;O4	910.631	yes	yes	yes	yes
C48H95NO12S	914.64	[M-H]–	SM4	SM4 44:3;O2	914.639	no	yes	no	yes
C47H93NO13S	916.655	[M-H]–	SM4	SM4 44:2;O2	916.656	yes	yes	yes	yes	x (interferring peak has other spatial distribution
C50H93NO11S	918.671	[M-H]–	SM4	SM4 44:1;O2	918.672	yes	yes	yes	yes	x (interferring peak has other spatial distribution
C50H95NO11S	920.65	[M-H]–	SM4	SM4 43:1;O3	920.65	no	yes	no	yes
C50H97NO11S	922.629	[M-H]–	SM4	SM4 42:1;O4	922.629	yes	yes	yes	yes
C49H95NO12S	924.645	[M-H]–	SM4	SM4 42:0;O4	924.645	yes	yes	yes	yes
C48H93NO13S	932.65	[M-H]–	SM4	SM4 44:2;O3	932.652	yes	yes	yes	yes
C48H95NO13S	934.666	[M-H]–	SM4	SM4 44:1;O3	934.666	yes	yes	yes	yes
C50H95NO12S	938.661	[M-H]–	SM4	SM4 43:0;O4	938.66	no	yes	no	yes
C50H97NO12S	946.702	[M-H]–	SM4	SM4 46:1;O2
C49H97NO13S	952.676	[M-H]–	SM4	SM4 44:0;O4
C46H87N1O16S1	702.338	[M-H]–	SM3	SM3 18:1;O2
C52H101NO11S	720.348	[M-H]–	SM3	SM3 18:0;O3
C50H99NO13S	940.567	[M-H]–	SM3	SM3 34:1;O2	940.567	yes	yes	yes	yes
C46H87N1O17S1	956.562	[M-H]–	SM3	SM3 34:1;O3	956.562	yes	yes	yes	yes
C48H91N1O16S1	968.599	[M-H]–	SM3	SM3 36:1;O2	968.596	no	yes	no	no	x (Isomer)
C48H91N1O17S1	984.593	[M-H]–	SM3	SM3 36:1;O3
C50H93N1O16S1	994.614	[M-H]–	SM3	SM3 38:2;O2	994.613	no	yes	no	no
C50H95N1O16S1	996.63	[M-H]–	SM3	SM3 38:1;O2	996.63	yes	yes	yes	yes
C50H93N1O17S1	1010.61	[M-H]–	SM3	SM3 38:2;O3
C51H97N1O16S1	1010.65	[M-H]–	SM3	SM3 39:1;O2	1010.64	no	yes	no	no
C50H95N1O17S1	1012.62	[M-H]–	SM3	SM3 38:1;O3	1012.62	no	yes	no	yes	x
C50H97N1O17S1	1014.64	[M-H]–	SM3	SM3 38:0;O3
C52H97N1O16S1	1022.65	[M-H]–	SM3	SM3 40:2;O2	1022.64	no	yes	no	yes
C52H99N1O16S1	1024.66	[M-H]–	SM3	SM3 40:1;O2	1024.66	yes	yes	yes	yes
C50H97N1O18S1	1030.64	[M-H]–	SM3	SM3 38:0;O4
C52H97N1O17S1	1038.64	[M-H]–	SM3	SM3 40:2;O3	1038.64	no	yes	no	yes
C53H101N1O16S1	1038.68	[M-H]–	SM3	SM3 41:1;O2	1038.68	no	yes	no	yes
C52H99N1O17S1	1040.66	[M-H]–	SM3	SM3 40:1;O3	1040.66	yes	yes	yes	yes
C52H101N1O17S1	1042.67	[M-H]–	SM3	SM3 40:0;O3
C54H99N1O16S1	1048.66	[M-H]–	SM3	SM3 42:3;O2	1048.66	no	yes	no	yes
C54H101N1O16S1	1050.68	[M-H]–	SM3	SM3 42:2;O2	1050.67	no	yes	no	yes
C54H103N1O16S1	1052.69	[M-H]–	SM3	SM3 42:1;O2	1052.69	yes	yes	yes	yes
C53H101N1O17S1	1054.67	[M-H]–	SM3	SM3 41:1;O3
C53H103N1O17S1	1056.69	[M-H]–	SM3	SM3 41:0;O3
C52H101N1O18S1	1058.67	[M-H]–	SM3	SM3 40:0;O4	1058.67	yes	yes	yes	yes
C54H99N1O17S1	1064.66	[M-H]–	SM3	SM3 42:3;O3	1064.67	yes	yes	yes	yes
C54H101N1O17S1	1066.67	[M-H]–	SM3	SM3 42:2;O3	1066.67	no	yes	no	yes
C55H105N1O16S1	1066.71	[M-H]–	SM3	SM3 43:1;O2	1066.71	no	yes	no	yes
C54H103N1O17S1	1068.69	[M-H]–	SM3	SM3 42:1;O3	1068.69	yes	yes	yes	yes
C54H105N1O17S1	1070.7	[M-H]–	SM3	SM3 42:0;O3
C53H103N1O18S1	1072.68	[M-H]–	SM3	SM3 41:0;O4	1072.68	no	yes	yes	no
C56H105N1O16S1	1078.71	[M-H]–	SM3	SM3 44:2;O2	1078.71	yes	yes	yes	yes
C56H107N1O16S1	1080.72	[M-H]–	SM3	SM3 44:1;O2	1080.72	yes	yes	yes	yes	x (interferring peak has other spatial distribution
C54H103N1O18S1	1084.68	[M-H]–	SM3	SM3 42:1;O4
C54H105N1O18S1	1086.7	[M-H]–	SM3	SM3 42:0;O4	1086.7	no	yes	no	yes
C56H107N1O17S1	1096.72	[M-H]–	SM3	SM3 44:1;O3	1096.72	no	yes	no	no
C58H111N1O16S1	1108.76	[M-H]–	SM3	SM3 46:1;O2	1108.76	yes	yes	yes	yes
C58H108N2O21S	1199.71	[M-H]-	SM2a	SM2a 38:1;O2	1199.71	yes	yes	yes	yes
C58H108N2O22S	1215.7	[M-H]-	SM2a	SM2a 38:1;O3	1215.7	yes	yes	yes	yes
C60H112N2O21S	1227.74	[M-H]-	SM2a	SM2a 40:1;O2	1227.74	yes	yes	yes	yes
C60H112N2O22S	1243.74	[M-H]-	SM2a	SM2a 40:1;O3	1243.73	yes	yes	yes	yes
C62H116N2O21S	1255.77	[M-H]-	SM2a	SM2a 42:1;O2	1255.77	yes	yes	yes	yes
C62H116N2O22S	1271.77	[M-H]-	SM2a	SM2a 42:1;O3	1271.76	yes	yes	yes	yes
C60H110N2O26S	1305.7	[M-H]-	SM1b	SM1b 34:1;O2	1305.69	yes	yes	yes	yes
C60H110N2O27S	1321.69	[M-H]-	SM1b	SM1b 34:1;O3	1321.69	yes	yes	yes	yes
C62H114N2O26S	1333.73	[M-H]-	SM1b	SM1b 36:1;O2	1333.73	yes	yes	yes	yes
C62H114N2O27S	1349.73	[M-H]-	SM1b	SM1b 36:1;O3	1349.73	no	no	no	no
C64H118N2O26S	1361.76	[M-H]-	SM1b	SM1b 38:1;O2	1361.77	yes	yes	yes	yes
C65H120N2O26S	1375.78	[M-H]-	SM1b	SM1b 39:1;O2	1375.77	no	no	no	yes
C64H118N2O26S	1377.76	[M-H]-	SM1b	SM1b 38:1;O3	1377.75	no	yes	no	yes
C66H120N2O26S	1387.78	[M-H]-	SM1b	SM1b 40:2;O2	1387.78	yes	yes	yes	yes
C66H122N2O26S	1389.79	[M-H]-	SM1b	SM1b 40:1;O2	1389.79	yes	yes	yes	yes
C64H120N2O28S	1395.77	[M-H]-	SM1b	SM1b 38:0;O4	1395.77	no	no	yes	yes
C67H124N2O26S	1403.81	[M-H]-	SM1b	SM1b 41:1;O2	1403.81	yes	yes	yes	yes
C66H122N2O27S	1405.79	[M-H]-	SM1b	SM1b 40:1;O3	1405.79	yes	yes	yes	yes
C68H124N2O26S	1415.81	[M-H]-	SM1b	SM1b 42:2;O2	1415.81	yes	yes	yes	yes
C68H126N2O26S	1417.82	[M-H]-	SM1b	SM1b 42:1;O2	1417.82	yes	yes	yes	yes
C66H124N2O28S	1423.8	[M-H]-	SM1b	SM1b 40:0;O4
C68H124N2O27S	1431.8	[M-H]-	SM1b	SM1b 42:2;O3	1431.8	yes	yes	yes	yes
C68H126N2O27S	1433.82	[M-H]-	SM1b	SM1b 42:1;O3	1433.82	yes	yes	yes	yes
C67H126N2O28S	1437.81	[M-H]-	SM1b	SM1b 41:0;O4
C70H130N2O26S	1445.86	[M-H]-	SM1b	SM1b 44:1;O2	1445.86	yes	yes	yes	yes
C68H128N2O28S	1451.83	[M-H]-	SM1b	SM1b 42:0;O4	1451.83	no	no	no	yes
C60H110N2O26S	1305.7	[M-H]-	SM1a	SM1a 34:1;O2	1305.69	yes	yes	yes	yes
C60H110N2O27S	1321.69	[M-H]-	SM1a	SM1a 34:1;O3	1321.69	yes	yes	yes	yes
C62H114N2O26S	1333.73	[M-H]-	SM1a	SM1a 36:1;O2	1333.73	yes	yes	yes	yes
C62H114N2O27S	1349.73	[M-H]-	SM1a	SM1a 36:1;O3	1349.73	no	no	no	no
C64H118N2O26S	1361.76	[M-H]-	SM1a	SM1a 38:1;O2	1361.77	yes	yes	yes	yes
C65H120N2O26S	1375.78	[M-H]-	SM1a	SM1a 39:1;O2	1375.77	no	no	no	yes
C64H118N2O26S	1377.76	[M-H]-	SM1a	SM1a 38:1;O3	1377.75	yes	yes	yes	yes
C66H120N2O26S	1387.78	[M-H]-	SM1a	SM1a 40:2;O2	1387.78	no	no	yes	yes
C66H122N2O26S	1389.79	[M-H]-	SM1a	SM1a 40:1;O2	1389.79	yes	yes	yes	yes
C64H120N2O28S	1395.77	[M-H]-	SM1a	SM1a 38:0;O4	1395.77	yes	yes	yes	yes
C67H124N2O26S	1403.81	[M-H]-	SM1a	SM1a 41:1;O2	1403.81	yes	yes	yes	yes
C68H124N2O26S	1415.81	[M-H]-	SM1a	SM1a 42:2;O2	1415.81	yes	yes	yes	yes
C68H126N2O26S	1417.82	[M-H]-	SM1a	SM1a 42:1;O2	1417.82	yes	yes	yes	yes
C66H124N2O28S	1423.8	[M-H]-	SM1a	SM1a 40:0;O4
C67H126N2O28S	1437.81	[M-H]-	SM1a	SM1a 41:0;O4
C70H130N2O26S	1445.86	[M-H]-	SM1a	SM1a 44:1;O2	1445.86	yes	yes	yes	yes
C68H128N2O28S	1451.83	[M-H]-	SM1a	SM1a 42:0;O4	1451.83	yes	yes	yes	yes
C60H109N2NaO29S2	1407.64	[M+Na-2H]-	SB1a	SB1a 34:1;O2	1407.64	yes	yes	yes	yes
C60H109N2NaO30S2	1423.63	[M+Na-2H]-	SB1a	SB1a 34:1;O3	1423.63	yes	yes	yes	yes
C62H113N2NaO29S2	1435.67	[M+Na-2H]-	SB1a	SB1a 36:1;O2	1435.67	yes	yes	yes	yes
C62H113N2NaO30S2	1451.66	[M+Na-2H]-	SB1a	SB1a 36:1;O3	1451.66	no	yes	yes	no
C64H117N2NaO29S2	1463.7	[M+Na-2H]-	SB1a	SB1a 38:1;O2	1463.7	yes	yes	yes	yes
C64H117N2NaO30S2	1479.7	[M+Na-2H]-	SB1a	SB1a 38:1;O3	1479.69	yes	yes	yes	yes
C66H119N2NaO29S2	1489.72	[M+Na-2H]-	SB1a	SB1a 40:2;O2	1489.71	no	yes	no	yes
C66H121N2NaO29S2	1491.73	[M+Na-2H]-	SB1a	SB1a 40:1;O2	1491.73	yes
C64H119N2NaO31S2	1497.71	[M+Na-2H]-	SB1a	SB1a 38:0;O4
C66H119N2NaO30S2	1505.71	[M+Na-2H]-	SB1a	SB1a 40:2;O3	1505.72	no	yes	no	yes
C66H121N2NaO30S2	1507.73	[M+Na-2H]-	SB1a	SB1a 40:1;O3	1507.73	yes	yes	yes	yes
C68H123N2NaO29S2	1517.75	[M+Na-2H]-	SB1a	SB1a 42:2;O2	1517.75	yes	yes	yes	yes
C68H125N2NaO29S2	1519.76	[M+Na-2H]-	SB1a	SB1a 42:1;O2	1519.76	yes	yes	yes	yes
C66H123N2NaO31S2	1525.74	[M+Na-2H]-	SB1a	SB1a 40:0;O4	1525.73	no	yes	no	yes
C68H123N2NaO30S2	1533.74	[M+Na-2H]-	SB1a	SB1a 42:2;O3	1533.74	yes	yes	yes	yes
C68H125N2NaO30S2	1535.76	[M+Na-2H]-	SB1a	SB1a 42:1;O3	1535.75	yes	yes	yes	yes
C67H125N2NaO31S2	1539.75	[M+Na-2H]-	SB1a	SB1a 41:0;O4	1539.76	no	yes	no	yes
C70H127N2NaO29S2	1545.78	[M+Na-2H]-	SB1a	SB1a 44:2;O2	1545.79	no	no	no	yes
C70H129N2NaO29S2	1547.79	[M+Na-2H]-	SB1a	SB1a 44:1;O2	1547.8	yes	yes	yes	yes
C68H127N2NaO31S2	1553.77	[M+Na-2H]-	SB1a	SB1a 42:0;O4
C70H129N2NaO30S2	1563.79	[M+Na-2H]-	SB1a	SB1a 44:1;O3	1563.78	no	yes	no	yes
					total	91	126
					SM4	36	51
					SM3	12	26
					SM2a	6	6
					SM1b	13	14
					SM1a	12	12
					SB1a	12	17
