# Supplementary material for: Deep MALDI-MS spatial omics guided by quantum cascade laser mid-infrared imaging microscopy
Source: Nat Commun. 2025 May 22;16:4759. doi: 10.1038/s41467-025-59839-3 (PMC12098849; doi:10.1038/s41467-025-59839-3)
Supplement: Supplementary file 6 — Supplementary Data 4 [file 41467_2025_59839_MOESM6_ESM.xlsx]

## Sheet: Sulfatides
lipid class	Name	Chemical sum formula	m/z theoretical	LipidCCS	DeepCCS	Pred, AllCCS_NEW	Exp, AllCCS	SMILES [M-H], ChemDraw	SMILES [M], ChemDraw	MALDI, mean, K0	MALDI, sd, K0	LCMS	MALDI, mean, CCS	MALDI, sd, CCS	LCMS, CCS	m/z
SM4	SM4 18:1;O2	C24H47NO10S	540.285	228.7	230.701	224.4		N[C@@H](CO[C@@H]1O[C@@H]([C@H](O)[C@H](OS(=O)([O-])=O)[C@H]1O)CO)[C@H](O)/C=C/CCCCCCCCCCCCC	N[C@@H](CO[C@@H]1O[C@@H]([C@H](O)[C@H](OS(=O)(O)=O)[C@H]1O)CO)[C@H](O)/C=C/CCCCCCCCCCCCC	1.11455	0.00122338	1.115	228.897	0.250905
SM4	SM4 18:0;O3	C24H49NO11S	558.295	232.4	229.776	227.9		N[C@@H](CO[C@@H]1O[C@@H]([C@H](O)[C@H](OS(=O)([O-])=O)[C@H]1O)CO)[C@H](O)[C@H](O)CCCCCCCCCCCCCC	N[C@@H](CO[C@@H]1O[C@@H]([C@H](O)[C@H](OS(=O)(O)=O)[C@H]1O)CO)[C@H](O)[C@H](O)CCCCCCCCCCCCCC	1.13875	0.0013435		233.687	0.285388
SM4	SM4 32:2;O2	C38H71NO11S	748.468	271.9	269.442	270.2		O[C@@H]([C@@H](NC(CCC/C=C\CCCCCCCC)=O)CO[C@@H]1O[C@@H]([C@H](O)[C@H](OS(=O)([O-])=O)[C@H]1O)CO)/C=C/CCCCCCCCCCCCC	O[C@@H]([C@@H](NC(CCC/C=C\CCCCCCCC)=O)CO[C@@H]1O[C@@H]([C@H](O)[C@H](OS(=O)(O)=O)[C@H]1O)CO)/C=C/CCCCCCCCCCCCC	1.35013	0.00085049		275.377	0.175131
SM4	SM4 32:1;O2	C38H73NO11S	750.483	273.3	269.015	272		O=C(CCCCCCCCCCCCC)N[C@@H](CO[C@@H]1O[C@@H]([C@H](O)[C@H](OS(=O)([O-])=O)[C@H]1O)CO)[C@H](O)/C=C/CCCCCCCCCCCCC	O=C(CCCCCCCCCCCCC)N[C@@H](CO[C@@H]1O[C@@H]([C@H](O)[C@H](OS(=O)(O)=O)[C@H]1O)CO)[C@H](O)/C=C/CCCCCCCCCCCCC	1.35663	0.00121209		276.684	0.249521
SM4	SM4 32:2;O3	C38H71NO12S	764.462	273	263.699	275		O[C@@H]([C@@H](NC([C@H](O)CC/C=C\CCCCCCCC)=O)CO[C@@H]1O[C@@H]([C@H](O)[C@H](OS(=O)([O-])=O)[C@H]1O)CO)/C=C/CCCCCCCCCCCCC	O[C@@H]([C@@H](NC([C@H](O)CC/C=C\CCCCCCCC)=O)CO[C@@H]1O[C@@H]([C@H](O)[C@H](OS(=O)(O)=O)[C@H]1O)CO)/C=C/CCCCCCCCCCCCC	1.3626	0.00147309		277.813	0.301109
SM4	SM4 32:1;O3	C38H73NO12S	766.478	274.3	261.052	276.2		O=C([C@H](O)CCCCCCCCCCCC)N[C@@H](CO[C@@H]1O[C@@H]([C@H](O)[C@H](OS(=O)([O-])=O)[C@H]1O)CO)[C@H](O)/C=C/CCCCCCCCCCCCC	O=C([C@H](O)CCCCCCCCCCCC)N[C@@H](CO[C@@H]1O[C@@H]([C@H](O)[C@H](OS(=O)(O)=O)[C@H]1O)CO)[C@H](O)/C=C/CCCCCCCCCCCCC	1.36757	0.00146373		278.814	0.301968	280.3	766.477
SM4	SM4 34:2;O2	C40H75NO11S	776.499	277.4	272.204	275.7		O[C@@H]([C@@H](NC(CCCCC/C=C\CCCCCCCC)=O)CO[C@@H]1O[C@@H]([C@H](O)[C@H](OS(=O)([O-])=O)[C@H]1O)CO)/C=C/CCCCCCCCCCCCC	O[C@@H]([C@@H](NC(CCCCC/C=C\CCCCCCCC)=O)CO[C@@H]1O[C@@H]([C@H](O)[C@H](OS(=O)(O)=O)[C@H]1O)CO)/C=C/CCCCCCCCCCCCC	1.38243	0.00111766	1.3839	281.775	0.224334	284.2	776.501
SM4	SM4 33:2;O3	C39H73NO12S	778.478	275.2	263.852	277.2		O[C@@H]([C@@H](NC([C@@H](CCC/C=C\CCCCCCCC)O)=O)CO[C@@H]1O[C@@H]([C@H](O)[C@H](OS(=O)([O-])=O)[C@H]1O)CO)/C=C/CCCCCCCCCCCCC	O[C@@H]([C@@H](NC([C@@H](CCC/C=C\CCCCCCCC)O)=O)CO[C@@H]1O[C@@H]([C@H](O)[C@H](OS(=O)(O)=O)[C@H]1O)CO)/C=C/CCCCCCCCCCCCC	1.37055	0.00146173		279.345	0.299645
SM4	SM4 34:1;O2	C40H77NO11S	778.514	278.8	271.081	277.9		O=C(CCCCCCCCCCCCCCC)N[C@@H](CO[C@@H]1O[C@@H]([C@H](O)[C@H](OS(=O)([O-])=O)[C@H]1O)CO)[C@H](O)/C=C/CCCCCCCCCCCCC	O=C(CCCCCCCCCCCCCCC)N[C@@H](CO[C@@H]1O[C@@H]([C@H](O)[C@H](OS(=O)(O)=O)[C@H]1O)CO)[C@H](O)/C=C/CCCCCCCCCCCCC	1.38965	0.00135277	1.3839	283.234	0.275604	285.5	778.515
SM4	SM4 34:2;O3	C40H75NO12S	792.494	278.2	264.439	279.9		O[C@@H]([C@@H](NC([C@@H](CCCC/C=C\CCCCCCCC)O)=O)CO[C@@H]1O[C@@H]([C@H](O)[C@H](OS(=O)([O-])=O)[C@H]1O)CO)/C=C/CCCCCCCCCCCCC	O[C@@H]([C@@H](NC([C@@H](CCCC/C=C\CCCCCCCC)O)=O)CO[C@@H]1O[C@@H]([C@H](O)[C@H](OS(=O)(O)=O)[C@H]1O)CO)/C=C/CCCCCCCCCCCCC	1.39145	0.00190919	1.3871	283.524	0.39499	285.4	792.489
SM4	SM4 35:1;O2	C41H79NO11S	792.53	281.1	272.646	281		O=C(CCCCCCCCCCCCCCCC)N[C@@H](CO[C@@H]1O[C@@H]([C@H](O)[C@H](OS(=O)([O-])=O)[C@H]1O)CO)[C@H](O)/C=C/CCCCCCCCCCCCC	O=C(CCCCCCCCCCCCCCCC)N[C@@H](CO[C@@H]1O[C@@H]([C@H](O)[C@H](OS(=O)(O)=O)[C@H]1O)CO)[C@H](O)/C=C/CCCCCCCCCCCCC	1.40568	0.00192419		286.42	0.395859	288.8	792.53
SM4	SM4 34:1;O3	C40H77NO12S	794.509	279.5	263.364	282.7		O=C([C@H](O)CCCCCCCCCCCCCC)N[C@@H](CO[C@@H]1O[C@@H]([C@H](O)[C@H](OS(=O)([O-])=O)[C@H]1O)CO)[C@H](O)/C=C/CCCCCCCCCCCCC	O=C([C@H](O)CCCCCCCCCCCCCC)N[C@@H](CO[C@@H]1O[C@@H]([C@H](O)[C@H](OS(=O)(O)=O)[C@H]1O)CO)[C@H](O)/C=C/CCCCCCCCCCCCC	1.3978	0.000912871	1.3965	284.8	0.19112	286.8	794.509
SM4	SM4 34:0;O3	C40H79NO12S	796.525	281.2	271.661	282.2		O[C@@H]([C@@H](NC(CCCCCCCCCCCCCCC)=O)CO[C@@H]1O[C@@H]([C@H](O)[C@H](OS(=O)([O-])=O)[C@H]1O)CO)[C@H](O)CCCCCCCCCCCCCC	O[C@@H]([C@@H](NC(CCCCCCCCCCCCCCC)=O)CO[C@@H]1O[C@@H]([C@H](O)[C@H](OS(=O)(O)=O)[C@H]1O)CO)[C@H](O)CCCCCCCCCCCCCC	1.41352	0.00174619	1.4075	287.989	0.357811	289.4	796.525
SM4	SM4 36:2;O2	C42H79NO11S	804.53	282.8	275.488	281.7		O[C@@H]([C@@H](NC(CCCCCCC/C=C\CCCCCCCC)=O)CO[C@@H]1O[C@@H]([C@H](O)[C@H](OS(=O)([O-])=O)[C@H]1O)CO)/C=C/CCCCCCCCCCCCC	O[C@@H]([C@@H](NC(CCCCCCC/C=C\CCCCCCCC)=O)CO[C@@H]1O[C@@H]([C@H](O)[C@H](OS(=O)(O)=O)[C@H]1O)CO)/C=C/CCCCCCCCCCCCC	1.41667	0.00138654	1.4107	288.59	0.284102	290.4	804.53
SM4	SM4 36:1;O2	C42H81NO11S	806.546	284.1	272.194	284.1	285.7	O=C(CCCCCCCCCCCCCCCCC)N[C@@H](CO[C@@H]1O[C@@H]([C@H](O)[C@H](OS(=O)([O-])=O)[C@H]1O)CO)[C@H](O)/C=C/CCCCCCCCCCCCC	O=C(CCCCCCCCCCCCCCCCC)N[C@@H](CO[C@@H]1O[C@@H]([C@H](O)[C@H](OS(=O)(O)=O)[C@H]1O)CO)[C@H](O)/C=C/CCCCCCCCCCCCC	1.42223	0.00107819	1.4154	289.703	0.217821	291.7	806.544
SM4	SM4 36:0;O2	C42H83NO11S	808.561	285.2		284.2		O[C@@H]([C@@H](NC(CCCCCCCCCCCCCCCCC)=O)CO[C@@H]1O[C@@H]([C@H](O)[C@H](OS(=O)([O-])=O)[C@H]1O)CO)CCCCCCCCCCCCCCC	O[C@@H]([C@@H](NC(CCCCCCCCCCCCCCCCC)=O)CO[C@@H]1O[C@@H]([C@H](O)[C@H](OS(=O)(O)=O)[C@H]1O)CO)CCCCCCCCCCCCCCC						292.3	808.562
SM4	SM4 34:0;O4	C40H79NO13S	812.52	281.7	275.989	286		O[C@@H]([C@@H](NC([C@H](O)CCCCCCCCCCCCCC)=O)CO[C@@H]1O[C@@H]([C@H](O)[C@H](OS(=O)([O-])=O)[C@H]1O)CO)[C@@H](CCCCCCCCCCCCCC)O	O[C@@H]([C@@H](NC([C@H](O)CCCCCCCCCCCCCC)=O)CO[C@@H]1O[C@@H]([C@H](O)[C@H](OS(=O)(O)=O)[C@H]1O)CO)[C@@H](CCCCCCCCCCCCCC)O	1.41792	0.00201556	1.4138	288.797	0.40803
SM4	SM4 36:2;O3	C42H79NO12S	820.525	283.4	269.936	287		O[C@@H]([C@@H](NC([C@H](O)CCCCCC/C=C\CCCCCCCC)=O)CO[C@@H]1O[C@@H]([C@H](O)[C@H](OS(=O)([O-])=O)[C@H]1O)CO)/C=C/CCCCCCCCCCCCC	O[C@@H]([C@@H](NC([C@H](O)CCCCCC/C=C\CCCCCCCC)=O)CO[C@@H]1O[C@@H]([C@H](O)[C@H](OS(=O)(O)=O)[C@H]1O)CO)/C=C/CCCCCCCCCCCCC	1.42413	0.00232002	1.4169	290.006	0.470758	291.6	820.525
SM4	SM4 37:1;O2	C43H83NO11S	820.561	286.4	273.628	287.2		O=C(CCCCCCCCCCCCCCCCCC)N[C@@H](CO[C@@H]1O[C@@H]([C@H](O)[C@H](OS(=O)([O-])=O)[C@H]1O)CO)[C@H](O)/C=C/CCCCCCCCCCCCC	O=C(CCCCCCCCCCCCCCCCCC)N[C@@H](CO[C@@H]1O[C@@H]([C@H](O)[C@H](OS(=O)(O)=O)[C@H]1O)CO)[C@H](O)/C=C/CCCCCCCCCCCCC	1.43535	0.00120208		292.298	0.250881
SM4	SM4 36:1;O3	C42H81NO12S	822.541	284.6	266.218	289.1		O=C([C@H](O)CCCCCCCCCCCCCCCC)N[C@@H](CO[C@@H]1O[C@@H]([C@H](O)[C@H](OS(=O)([O-])=O)[C@H]1O)CO)[C@H](O)/C=C/CCCCCCCCCCCCC	O=C([C@H](O)CCCCCCCCCCCCCCCC)N[C@@H](CO[C@@H]1O[C@@H]([C@H](O)[C@H](OS(=O)(O)=O)[C@H]1O)CO)[C@H](O)/C=C/CCCCCCCCCCCCC	1.43072	0.00140089	1.4232	291.336	0.286805	292.3	822.541
SM4	SM4 36:0;O3	C42H83NO12S	824.556	286.2	276.087	288.5		O[C@@H]([C@@H](NC(CCCCCCCCCCCCCCCCC)=O)CO[C@@H]1O[C@@H]([C@H](O)[C@H](OS(=O)([O-])=O)[C@H]1O)CO)[C@H](O)CCCCCCCCCCCCCC	O[C@@H]([C@@H](NC(CCCCCCCCCCCCCCCCC)=O)CO[C@@H]1O[C@@H]([C@H](O)[C@H](OS(=O)(O)=O)[C@H]1O)CO)[C@H](O)CCCCCCCCCCCCCC	1.44103	0.00157348		293.426	0.32534
SM4	SM4 38:2;O2	C44H83NO11S	832.561	288.4	277.415	288.3		O[C@@H]([C@@H](NC(CCCCCCCCC/C=C\CCCCCCCC)=O)CO[C@@H]1O[C@@H]([C@H](O)[C@H](OS(=O)([O-])=O)[C@H]1O)CO)/C=C/CCCCCCCCCCCCC	O[C@@H]([C@@H](NC(CCCCCCCCC/C=C\CCCCCCCC)=O)CO[C@@H]1O[C@@H]([C@H](O)[C@H](OS(=O)(O)=O)[C@H]1O)CO)/C=C/CCCCCCCCCCCCC	1.4413	0.00109545	1.4374	293.439	0.217748		832.56	309.3
SM4	SM4 38:1;O2	C44H85NO11S	834.577	289.6	272.86	290.5	290.6	O=C(CCCCCCCCCCCCCCCCCCC)N[C@@H](CO[C@@H]1O[C@@H]([C@H](O)[C@H](OS(=O)([O-])=O)[C@H]1O)CO)[C@H](O)/C=C/CCCCCCCCCCCCC	O=C(CCCCCCCCCCCCCCCCCCC)N[C@@H](CO[C@@H]1O[C@@H]([C@H](O)[C@H](OS(=O)(O)=O)[C@H]1O)CO)[C@H](O)/C=C/CCCCCCCCCCCCC	1.44698	0.00163783	1.4421	294.575	0.330039	296.5	834.575
SM4	SM4 37:1;O3	C43H83NO12S	836.556	286.9	266.996	292.3		O=C([C@H](O)CCCCCCCCCCCCCCCCC)N[C@@H](CO[C@@H]1O[C@@H]([C@H](O)[C@H](OS(=O)([O-])=O)[C@H]1O)CO)[C@H](O)/C=C/CCCCCCCCCCCCC	O=C([C@H](O)CCCCCCCCCCCCCCCCC)N[C@@H](CO[C@@H]1O[C@@H]([C@H](O)[C@H](OS(=O)(O)=O)[C@H]1O)CO)[C@H](O)/C=C/CCCCCCCCCCCCC	1.44142	0.00216391	1.4342	293.434	0.435348	296.4	836.555
SM4	SM4 36:0;O4	C42H83NO13S	840.551	286.4	278.014	292.3		O[C@@H]([C@@H](NC([C@H](O)CCCCCCCCCCCCCCCC)=O)CO[C@@H]1O[C@@H]([C@H](O)[C@H](OS(=O)([O-])=O)[C@H]1O)CO)[C@@H](CCCCCCCCCCCCCC)O	O[C@@H]([C@@H](NC([C@H](O)CCCCCCCCCCCCCCCC)=O)CO[C@@H]1O[C@@H]([C@H](O)[C@H](OS(=O)(O)=O)[C@H]1O)CO)[C@@H](CCCCCCCCCCCCCC)O	1.4448	0.00129357	1.4374	294.1	0.260423	296.2	840.552
SM4	SM4 39:2;O2	C45H85NO11S	846.577	290.6	279.78	291.6		O[C@@H]([C@@H](NC(CCCCCCCCCC/C=C\CCCCCCCC)=O)CO[C@@H]1O[C@@H]([C@H](O)[C@H](OS(=O)([O-])=O)[C@H]1O)CO)/C=C/CCCCCCCCCCCCC	O[C@@H]([C@@H](NC(CCCCCCCCCC/C=C\CCCCCCCC)=O)CO[C@@H]1O[C@@H]([C@H](O)[C@H](OS(=O)(O)=O)[C@H]1O)CO)/C=C/CCCCCCCCCCCCC	1.4553	0.00112694		296.2	0.222425
SM4	SM4 38:2;O3	C44H83NO12S	848.556	288.8	274.521	293.1		O[C@@H]([C@@H](NC([C@H](O)CCCCCCCC/C=C\CCCCCCCC)=O)CO[C@@H]1O[C@@H]([C@H](O)[C@H](OS(=O)([O-])=O)[C@H]1O)CO)/C=C/CCCCCCCCCCCCC	O[C@@H]([C@@H](NC([C@H](O)CCCCCCCC/C=C\CCCCCCCC)=O)CO[C@@H]1O[C@@H]([C@H](O)[C@H](OS(=O)(O)=O)[C@H]1O)CO)/C=C/CCCCCCCCCCCCC	1.45103	0.00138173	1.4468	295.323	0.27949	297.4	848.551
SM4	SM4 39:1;O2	C45H87NO11S	848.593	291.7	274.287	293.8		O=C(CCCCCCCCCCCCCCCCCCCC)N[C@@H](CO[C@@H]1O[C@@H]([C@H](O)[C@H](OS(=O)([O-])=O)[C@H]1O)CO)[C@H](O)/C=C/CCCCCCCCCCCCC	O=C(CCCCCCCCCCCCCCCCCCCC)N[C@@H](CO[C@@H]1O[C@@H]([C@H](O)[C@H](OS(=O)(O)=O)[C@H]1O)CO)[C@H](O)/C=C/CCCCCCCCCCCCC	1.46083	0.00167606	1.4531	297.316	0.340741	298.9	848.59
SM4	SM4 38:1;O3	C44H85NO12S	850.572	289.9	269.991	295.6		O=C([C@H](O)CCCCCCCCCCCCCCCCCC)N[C@@H](CO[C@@H]1O[C@@H]([C@H](O)[C@H](OS(=O)([O-])=O)[C@H]1O)CO)[C@H](O)/C=C/CCCCCCCCCCCCC	O=C([C@H](O)CCCCCCCCCCCCCCCCCC)N[C@@H](CO[C@@H]1O[C@@H]([C@H](O)[C@H](OS(=O)(O)=O)[C@H]1O)CO)[C@H](O)/C=C/CCCCCCCCCCCCC	1.45708	0.00145688	1.4484	296.54	0.293793	297.9	850.569
SM4	SM4 38:0;O3	C44H87NO12S	852.588	291.4	279.598	295		O[C@@H]([C@@H](NC(CCCCCCCCCCCCCCCCCCC)=O)CO[C@@H]1O[C@@H]([C@H](O)[C@H](OS(=O)([O-])=O)[C@H]1O)CO)[C@H](O)CCCCCCCCCCCCCC	O[C@@H]([C@@H](NC(CCCCCCCCCCCCCCCCCCC)=O)CO[C@@H]1O[C@@H]([C@H](O)[C@H](OS(=O)(O)=O)[C@H]1O)CO)[C@H](O)CCCCCCCCCCCCCC	1.4677	0.00113137		298.698	0.239851
SM4	SM4 40:2;O2	C46H87NO11S	860.593	293.7	278.607	295		O[C@@H]([C@@H](NC(CCCCCCCCCCC/C=C\CCCCCCCC)=O)CO[C@@H]1O[C@@H]([C@H](O)[C@H](OS(=O)([O-])=O)[C@H]1O)CO)/C=C/CCCCCCCCCCCCC	O[C@@H]([C@@H](NC(CCCCCCCCCCC/C=C\CCCCCCCC)=O)CO[C@@H]1O[C@@H]([C@H](O)[C@H](OS(=O)(O)=O)[C@H]1O)CO)/C=C/CCCCCCCCCCCCC	1.46715	0.00153297	1.4626	298.538	0.30553	300.7	860.588
SM4	SM4 40:1;O2	C46H89NO11S	862.608	294.7	274.018	297	295.5	O=C(CCCCCCCCCCCCCCCCCCCCC)N[C@@H](CO[C@@H]1O[C@@H]([C@H](O)[C@H](OS(=O)([O-])=O)[C@H]1O)CO)[C@H](O)/C=C/CCCCCCCCCCCCC	O=C(CCCCCCCCCCCCCCCCCCCCC)N[C@@H](CO[C@@H]1O[C@@H]([C@H](O)[C@H](OS(=O)(O)=O)[C@H]1O)CO)[C@H](O)/C=C/CCCCCCCCCCCCC	1.47185	0.0013404	1.4688	299.485	0.269557	301.9	862.604
SM4	SM4 39:1;O3	C45H87NO12S	864.588	292.4	271.518	298.7		O=C([C@H](O)CCCCCCCCCCCCCCCCCCC)N[C@@H](CO[C@@H]1O[C@@H]([C@H](O)[C@H](OS(=O)([O-])=O)[C@H]1O)CO)[C@H](O)/C=C/CCCCCCCCCCCCC	O=C([C@H](O)CCCCCCCCCCCCCCCCCCC)N[C@@H](CO[C@@H]1O[C@@H]([C@H](O)[C@H](OS(=O)(O)=O)[C@H]1O)CO)[C@H](O)/C=C/CCCCCCCCCCCCC	1.46673	0.00160909	1.4641	298.427	0.323571	300.4	864.587
SM4	SM4 39:0;O3	C45H89NO12S	866.603	293.9	283.771	297.4		O[C@@H]([C@@H](NC(CCCCCCCCCCCCCCCCCCCC)=O)CO[C@@H]1O[C@@H]([C@H](O)[C@H](OS(=O)([O-])=O)[C@H]1O)CO)[C@@H](CCCCCCCCCCCCCC)O	O[C@@H]([C@@H](NC(CCCCCCCCCCCCCCCCCCCC)=O)CO[C@@H]1O[C@@H]([C@H](O)[C@H](OS(=O)(O)=O)[C@H]1O)CO)[C@@H](CCCCCCCCCCCCCC)O	1.4799	0.000989949		301.104	0.207324
SM4	SM4 38:0;O4	C44H87NO13S	868.583	292	279.94	298.7		O[C@@H]([C@@H](NC([C@H](O)CCCCCCCCCCCCCCCCCC)=O)CO[C@@H]1O[C@@H]([C@H](O)[C@H](OS(=O)([O-])=O)[C@H]1O)CO)[C@@H](CCCCCCCCCCCCCC)O	O[C@@H]([C@@H](NC([C@H](O)CCCCCCCCCCCCCCCCCC)=O)CO[C@@H]1O[C@@H]([C@H](O)[C@H](OS(=O)(O)=O)[C@H]1O)CO)[C@@H](CCCCCCCCCCCCCC)O	1.4705	0.00131403	1.4673	299.178	0.265523	301.8	868.582
SM4	SM4 41:2;O2	C47H89NO11S	874.608	296	281.135	298.3		O[C@@H]([C@@H](NC(CCCCCCCCCCCC/C=C\CCCCCCCC)=O)CO[C@@H]1O[C@@H]([C@H](O)[C@H](OS(=O)([O-])=O)[C@H]1O)CO)/C=C/CCCCCCCCCCCCC	O[C@@H]([C@@H](NC(CCCCCCCCCCCC/C=C\CCCCCCCC)=O)CO[C@@H]1O[C@@H]([C@H](O)[C@H](OS(=O)(O)=O)[C@H]1O)CO)/C=C/CCCCCCCCCCCCC	1.48332	0.00154353	1.4626	301.753	0.314615	301.6	874.609
SM4	SM4 40:2;O3	C46H87NO12S	876.588	294.4	279.403	299.7		O[C@@H]([C@@H](NC([C@H](O)CCCCCCCCCC/C=C\CCCCCCCC)=O)CO[C@@H]1O[C@@H]([C@H](O)[C@H](OS(=O)([O-])=O)[C@H]1O)CO)/C=C/CCCCCCCCCCCCC	O[C@@H]([C@@H](NC([C@H](O)CCCCCCCCCC/C=C\CCCCCCCC)=O)CO[C@@H]1O[C@@H]([C@H](O)[C@H](OS(=O)(O)=O)[C@H]1O)CO)/C=C/CCCCCCCCCCCCC	1.47505	0.00141067	1.4673	300.062	0.285352	302.2	876.587
SM4	SM4 41:1;O2	C47H91NO11S	876.624	297	275.571	300.3		O=C(CCCCCCCCCCCCCCCCCCCCCC)N[C@@H](CO[C@@H]1O[C@@H]([C@H](O)[C@H](OS(=O)([O-])=O)[C@H]1O)CO)[C@H](O)/C=C/CCCCCCCCCCCCC	O=C(CCCCCCCCCCCCCCCCCCCCCC)N[C@@H](CO[C@@H]1O[C@@H]([C@H](O)[C@H](OS(=O)(O)=O)[C@H]1O)CO)[C@H](O)/C=C/CCCCCCCCCCCCC	1.4884	0.00188326	1.4751	302.778	0.380902	304.3	876.621
SM4	SM4 40:1;O3	C46H89NO12S	878.603	295.3	274.665	301.9		O=C([C@H](O)CCCCCCCCCCCCCCCCCCCC)N[C@@H](CO[C@@H]1O[C@@H]([C@H](O)[C@H](OS(=O)([O-])=O)[C@H]1O)CO)[C@H](O)/C=C/CCCCCCCCCCCCC	O=C([C@H](O)CCCCCCCCCCCCCCCCCCCC)N[C@@H](CO[C@@H]1O[C@@H]([C@H](O)[C@H](OS(=O)(O)=O)[C@H]1O)CO)[C@H](O)/C=C/CCCCCCCCCCCCC	1.48172	0.00183916	1.4736	301.41	0.369656	303.3	878.6
SM4	SM4 40:0;O3	C46H91NO12S	880.619	296.7	282.747	301.4		O[C@@H]([C@@H](NC(CCCCCCCCCCCCCCCCCCCCC)=O)CO[C@@H]1O[C@@H]([C@H](O)[C@H](OS(=O)([O-])=O)[C@H]1O)CO)[C@H](O)CCCCCCCCCCCCCC	O[C@@H]([C@@H](NC(CCCCCCCCCCCCCCCCCCCCC)=O)CO[C@@H]1O[C@@H]([C@H](O)[C@H](OS(=O)(O)=O)[C@H]1O)CO)[C@H](O)CCCCCCCCCCCCCC	1.49455	0.00106066		304.002	0.208667
SM4	SM4 39:0;O4	C45H89NO13S	882.598	293.9	280.097	301.9		O[C@@H]([C@@H](NC([C@H](O)CCCCCCCCCCCCCCCCCCC)=O)CO[C@@H]1O[C@@H]([C@H](O)[C@H](OS(=O)([O-])=O)[C@H]1O)CO)[C@@H](CCCCCCCCCCCCCC)O	O[C@@H]([C@@H](NC([C@H](O)CCCCCCCCCCCCCCCCCCC)=O)CO[C@@H]1O[C@@H]([C@H](O)[C@H](OS(=O)(O)=O)[C@H]1O)CO)[C@@H](CCCCCCCCCCCCCC)O	1.4859			302.227	0.1
SM4	SM4 42:3;O2	C48H89NO11S	886.608	298	275.041	299.8		O[C@@H]([C@@H](NC(CCCCCCCCCCCCC/C=C\C/C=C\CCCCC)=O)CO[C@@H]1O[C@@H]([C@H](O)[C@H](OS(=O)([O-])=O)[C@H]1O)CO)/C=C/CCCCCCCCCCCCC	O[C@@H]([C@@H](NC(CCCCCCCCCCCCC/C=C\C/C=C\CCCCC)=O)CO[C@@H]1O[C@@H]([C@H](O)[C@H](OS(=O)(O)=O)[C@H]1O)CO)/C=C/CCCCCCCCCCCCC	1.48917	0.00258505	1.4814	302.879	0.52447	303.7	886.604
SM4	SM4 42:2;O2	C48H91NO11S	888.624	298.9	280.316	301.6		O[C@@H]([C@@H](NC(CCCCCCCCCCCCC/C=C\CCCCCCCC)=O)CO[C@@H]1O[C@@H]([C@H](O)[C@H](OS(=O)([O-])=O)[C@H]1O)CO)/C=C/CCCCCCCCCCCCC	O[C@@H]([C@@H](NC(CCCCCCCCCCCCC/C=C\CCCCCCCC)=O)CO[C@@H]1O[C@@H]([C@H](O)[C@H](OS(=O)(O)=O)[C@H]1O)CO)/C=C/CCCCCCCCCCCCC	1.49355	0.00202731	1.4861	303.76	0.419418	304.4	888.621
SM4	SM4 41:2;O3	C47H89NO12S	890.603	296.2	282.618	303		O[C@@H]([C@@H](NC([C@H](O)CCCCCCCCCCC/C=C\CCCCCCCC)=O)CO[C@@H]1O[C@@H]([C@H](O)[C@H](OS(=O)([O-])=O)[C@H]1O)CO)/C=C/CCCCCCCCCCCCC	O[C@@H]([C@@H](NC([C@H](O)CCCCCCCCCCC/C=C\CCCCCCCC)=O)CO[C@@H]1O[C@@H]([C@H](O)[C@H](OS(=O)(O)=O)[C@H]1O)CO)/C=C/CCCCCCCCCCCCC			1.4861			304.6	890.6
SM4	SM4 42:1;O2	C48H93NO11S	890.64	299.8	275.542	303.5	300.6	O=C(CCCCCCCCCCCCCCCCCCCCCCC)N[C@@H](CO[C@@H]1O[C@@H]([C@H](O)[C@H](OS(=O)([O-])=O)[C@H]1O)CO)[C@H](O)/C=C/CCCCCCCCCCCCC	O=C(CCCCCCCCCCCCCCCCCCCCCCC)N[C@@H](CO[C@@H]1O[C@@H]([C@H](O)[C@H](OS(=O)(O)=O)[C@H]1O)CO)[C@H](O)/C=C/CCCCCCCCCCCCC	1.5011	0.00214009	1.4909	305.285	0.444285	306.6	890.638
SM4	SM4 41:1;O3	C47H91NO12S	892.619	297.1	277.193	305		O=C([C@H](O)CCCCCCCCCCCCCCCCCCCCC)N[C@@H](CO[C@@H]1O[C@@H]([C@H](O)[C@H](OS(=O)([O-])=O)[C@H]1O)CO)[C@H](O)/C=C/CCCCCCCCCCCCC	O=C([C@H](O)CCCCCCCCCCCCCCCCCCCCC)N[C@@H](CO[C@@H]1O[C@@H]([C@H](O)[C@H](OS(=O)(O)=O)[C@H]1O)CO)[C@H](O)/C=C/CCCCCCCCCCCCC	1.494	0.00214321	1.4877	303.828	0.433996	305.2	892.618
SM4	SM4 41:0;O3	C47H93NO12S	894.635	298.4	282.699	304.7		O[C@@H]([C@@H](NC(CCCCCCCCCCCCCCCCCCCCCC)=O)CO[C@@H]1O[C@@H]([C@H](O)[C@H](OS(=O)([O-])=O)[C@H]1O)CO)[C@H](O)CCCCCCCCCCCCCC	O[C@@H]([C@@H](NC(CCCCCCCCCCCCCCCCCCCCCC)=O)CO[C@@H]1O[C@@H]([C@H](O)[C@H](OS(=O)(O)=O)[C@H]1O)CO)[C@H](O)CCCCCCCCCCCCCC	1.50457	0.00220964		305.971	0.448079
SM4	SM4 40:0;O4	C46H91NO13S	896.614	296.6	282.311	305.1		O[C@@H]([C@@H](NC([C@H](O)CCCCCCCCCCCCCCCCCCCC)=O)CO[C@@H]1O[C@@H]([C@H](O)[C@H](OS(=O)([O-])=O)[C@H]1O)CO)[C@@H](CCCCCCCCCCCCCC)O	O[C@@H]([C@@H](NC([C@H](O)CCCCCCCCCCCCCCCCCCCC)=O)CO[C@@H]1O[C@@H]([C@H](O)[C@H](OS(=O)(O)=O)[C@H]1O)CO)[C@@H](CCCCCCCCCCCCCC)O	1.49575	0.00121518	1.4924	304.166	0.254362	305.8	896.608
SM4	SM4 42:3;O3	C48H89NO12S	902.603	298.1	284.372	304.5		O[C@@H]([C@@H](NC([C@H](O)CCCCCCCCCCCC/C=C\C/C=C\CCCCC)=O)CO[C@@H]1O[C@@H]([C@H](O)[C@H](OS(=O)([O-])=O)[C@H]1O)CO)/C=C/CCCCCCCCCCCCC	O[C@@H]([C@@H](NC([C@H](O)CCCCCCCCCCCC/C=C\C/C=C\CCCCC)=O)CO[C@@H]1O[C@@H]([C@H](O)[C@H](OS(=O)(O)=O)[C@H]1O)CO)/C=C/CCCCCCCCCCCCC	1.49287	0.00213131	1.4846	303.544	0.430422	305.4	902.601
SM4	SM4 42:2;O3	C48H91NO12S	904.619	299	284.858	306.3		O[C@@H]([C@@H](NC([C@H](O)CCCCCCCCCCCC/C=C\CCCCCCCC)=O)CO[C@@H]1O[C@@H]([C@H](O)[C@H](OS(=O)([O-])=O)[C@H]1O)CO)/C=C/CCCCCCCCCCCCC	O[C@@H]([C@@H](NC([C@H](O)CCCCCCCCCCCC/C=C\CCCCCCCC)=O)CO[C@@H]1O[C@@H]([C@H](O)[C@H](OS(=O)(O)=O)[C@H]1O)CO)/C=C/CCCCCCCCCCCCC	1.49903	0.00164798	1.494	304.793	0.342147	307.1	904.618
SM4	SM4 42:2;O3	C48H91NO12S	904.619	299.1		305.8		O[C@@H]([C@@H](NC([C@H](O)CCCCCCCCCCCCCCCCCCCCCC)=O)CO[C@@H]1O[C@@H]([C@H](O)[C@H](OS(=O)([O-])=O)[C@H]1O)CO)/C=C/CCCCCCCC/C=C\CCC	O[C@@H]([C@@H](NC([C@H](O)CCCCCCCCCCCCCCCCCCCCCC)=O)CO[C@@H]1O[C@@H]([C@H](O)[C@H](OS(=O)(O)=O)[C@H]1O)CO)/C=C/CCCCCCCC/C=C\CCC						307.9	904.614
SM4	SM4 43:1;O2	C49H95NO11S	904.655	301.4	277.398	306.8		O=C(CCCCCCCCCCCCCCCCCCCCCCCC)N[C@@H](CO[C@@H]1O[C@@H]([C@H](O)[C@H](OS(=O)([O-])=O)[C@H]1O)CO)[C@H](O)/C=C/CCCCCCCCCCCCC	O=C(CCCCCCCCCCCCCCCCCCCCCCCC)N[C@@H](CO[C@@H]1O[C@@H]([C@H](O)[C@H](OS(=O)(O)=O)[C@H]1O)CO)[C@H](O)/C=C/CCCCCCCCCCCCC	1.51625	0.00241868	1.5097	308.292	0.489713	310.4	904.655
SM4	SM4 42:1;O3	C48H93NO12S	906.635	299.8	280.264	308.1		O=C([C@H](O)CCCCCCCCCCCCCCCCCCCCCC)N[C@@H](CO[C@@H]1O[C@@H]([C@H](O)[C@H](OS(=O)([O-])=O)[C@H]1O)CO)[C@H](O)/C=C/CCCCCCCCCCCCC	O=C([C@H](O)CCCCCCCCCCCCCCCCCCCCCC)N[C@@H](CO[C@@H]1O[C@@H]([C@H](O)[C@H](OS(=O)(O)=O)[C@H]1O)CO)[C@H](O)/C=C/CCCCCCCCCCCCC	1.50638	0.00240052	1.4956	306.271	0.489425	308.4	906.634
SM4	SM4 42:0;O3	C48H95NO12S	908.65	301.1	285.441	308		O[C@@H]([C@@H](NC(CCCCCCCCCCCCCCCCCCCCCCC)=O)CO[C@@H]1O[C@@H]([C@H](O)[C@H](OS(=O)([O-])=O)[C@H]1O)CO)[C@H](O)CCCCCCCCCCCCCC	O[C@@H]([C@@H](NC(CCCCCCCCCCCCCCCCCCCCCCC)=O)CO[C@@H]1O[C@@H]([C@H](O)[C@H](OS(=O)(O)=O)[C@H]1O)CO)[C@H](O)CCCCCCCCCCCCCC	1.5203	#DIV/0!		309.089	0.12
SM4	SM4 41:0;O4	C47H93NO13S	910.629	298.2	283.707	308.3		O[C@@H]([C@@H](NC([C@H](O)CCCCCCCCCCCCCCCCCCCCC)=O)CO[C@@H]1O[C@@H]([C@H](O)[C@H](OS(=O)([O-])=O)[C@H]1O)CO)[C@@H](CCCCCCCCCCCCCC)O	O[C@@H]([C@@H](NC([C@H](O)CCCCCCCCCCCCCCCCCCCCC)=O)CO[C@@H]1O[C@@H]([C@H](O)[C@H](OS(=O)(O)=O)[C@H]1O)CO)[C@@H](CCCCCCCCCCCCCC)O	1.50745	0.00209205		306.472	0.427088
SM4	SM4 44:3;O2	C50H93NO11S	914.64	302.5	279.777	306.1		O[C@@H]([C@@H](NC(CCCCCCCCCCCCCCC/C=C\C/C=C\CCCCC)=O)CO[C@@H]1O[C@@H]([C@H](O)[C@H](OS(=O)([O-])=O)[C@H]1O)CO)/C=C/CCCCCCCCCCCCC	O[C@@H]([C@@H](NC(CCCCCCCCCCCCCCC/C=C\C/C=C\CCCCC)=O)CO[C@@H]1O[C@@H]([C@H](O)[C@H](OS(=O)(O)=O)[C@H]1O)CO)/C=C/CCCCCCCCCCCCC	1.51355	0.00155885		307.692	0.319246
SM4	SM4 44:2;O2	C50H95NO11S	916.655	303.3	283.115	307.8		O[C@@H]([C@@H](NC(CCCCCCCCCCCCCCC/C=C\CCCCCCCC)=O)CO[C@@H]1O[C@@H]([C@H](O)[C@H](OS(=O)([O-])=O)[C@H]1O)CO)/C=C/CCCCCCCCCCCCC	O[C@@H]([C@@H](NC(CCCCCCCCCCCCCCC/C=C\CCCCCCCC)=O)CO[C@@H]1O[C@@H]([C@H](O)[C@H](OS(=O)(O)=O)[C@H]1O)CO)/C=C/CCCCCCCCCCCCC	1.5217	0.00225241	1.5145	309.344	0.461599	311.2	916.651
SM4	SM4 44:1;O2	C50H97NO11S	918.671	304	278.162	309.9		O=C(CCCCCCCCCCCCCCCCCCCCCCCCC)N[C@@H](CO[C@@H]1O[C@@H]([C@H](O)[C@H](OS(=O)([O-])=O)[C@H]1O)CO)[C@H](O)/C=C/CCCCCCCCCCCCC	O=C(CCCCCCCCCCCCCCCCCCCCCCCCC)N[C@@H](CO[C@@H]1O[C@@H]([C@H](O)[C@H](OS(=O)(O)=O)[C@H]1O)CO)[C@H](O)/C=C/CCCCCCCCCCCCC	1.52923	0.00246357	1.5523	310.861	0.498948	312.8	918.67
SM4	SM4 43:1;O3	C49H95NO12S	920.65	301.3	283.283	311.2		O=C([C@H](O)CCCCCCCCCCCCCCCCCCCCCCC)N[C@@H](CO[C@@H]1O[C@@H]([C@H](O)[C@H](OS(=O)([O-])=O)[C@H]1O)CO)[C@H](O)/C=C/CCCCCCCCCCCCC	O=C([C@H](O)CCCCCCCCCCCCCCCCCCCCCCC)N[C@@H](CO[C@@H]1O[C@@H]([C@H](O)[C@H](OS(=O)(O)=O)[C@H]1O)CO)[C@H](O)/C=C/CCCCCCCCCCCCC	1.52135	0.00347611	1.5113	309.255	0.708642	310.1	920.649
SM4	SM4 42:1;O4	C48H93NO13S	922.629	300.2	285.674	310.7		O[C@@H]([C@@H](NC([C@H](O)CCCCCCCCCCCC/C=C\CCCCCCCC)=O)CO[C@@H]1O[C@@H]([C@H](O)[C@H](OS(=O)([O-])=O)[C@H]1O)CO)[C@H](O)CCCCCCCCCCCCCC	O[C@@H]([C@@H](NC([C@H](O)CCCCCCCCCCCC/C=C\CCCCCCCC)=O)CO[C@@H]1O[C@@H]([C@H](O)[C@H](OS(=O)(O)=O)[C@H]1O)CO)[C@H](O)CCCCCCCCCCCCCC	1.51435	0.00211896	1.5066	307.816	0.435104	308.6	922.627
SM4	SM4 42:0;O4	C48H95NO13S	924.645	300.7	285.763	312.2		O[C@@H]([C@@H](NC([C@H](O)CCCCCCCCCCCCCCCCCCCCCC)=O)CO[C@@H]1O[C@@H]([C@H](O)[C@H](OS(=O)([O-])=O)[C@H]1O)CO)[C@H](O)CCCCCCCCCCCCCC	O[C@@H]([C@@H](NC([C@H](O)CCCCCCCCCCCCCCCCCCCCCC)=O)CO[C@@H]1O[C@@H]([C@H](O)[C@H](OS(=O)(O)=O)[C@H]1O)CO)[C@H](O)CCCCCCCCCCCCCC	1.51832	0.00218994	1.5097	308.613	0.444093	309.7	924.643
SM4	SM4 44:2;O3	C50H95NO12S	932.65	303.2	290.573	312.4		O[C@@H]([C@@H](NC([C@H](O)CCCCCCCCCCCCCC/C=C\CCCCCCCC)=O)CO[C@@H]1O[C@@H]([C@H](O)[C@H](OS(=O)([O-])=O)[C@H]1O)CO)/C=C/CCCCCCCCCCCCC	O[C@@H]([C@@H](NC([C@H](O)CCCCCCCCCCCCCC/C=C\CCCCCCCC)=O)CO[C@@H]1O[C@@H]([C@H](O)[C@H](OS(=O)(O)=O)[C@H]1O)CO)/C=C/CCCCCCCCCCCCC	1.52873	0.00258505		310.694	0.525388
SM4	SM4 44:1;O3	C50H97NO12S	934.666	303.8	286.223	314.1		O=C([C@H](O)CCCCCCCCCCCCCCCCCCCCCCCC)N[C@@H](CO[C@@H]1O[C@@H]([C@H](O)[C@H](OS(=O)([O-])=O)[C@H]1O)CO)[C@H](O)/C=C/CCCCCCCCCCCCC	O=C([C@H](O)CCCCCCCCCCCCCCCCCCCCCCCC)N[C@@H](CO[C@@H]1O[C@@H]([C@H](O)[C@H](OS(=O)(O)=O)[C@H]1O)CO)[C@H](O)/C=C/CCCCCCCCCCCCC	1.53402	0.00247572	1.5286	311.756	0.50103	314	934.662
SM4	SM4 43:0;O4	C49H97NO13S	938.661	302	287.654	314.6		O[C@@H]([C@@H](NC([C@H](O)CCCCCCCCCCCCCCCCCCCCCCC)=O)CO[C@@H]1O[C@@H]([C@H](O)[C@H](OS(=O)([O-])=O)[C@H]1O)CO)[C@@H](CCCCCCCCCCCCCC)O	O[C@@H]([C@@H](NC([C@H](O)CCCCCCCCCCCCCCCCCCCCCCC)=O)CO[C@@H]1O[C@@H]([C@H](O)[C@H](OS(=O)(O)=O)[C@H]1O)CO)[C@@H](CCCCCCCCCCCCCC)O	1.53048	0.00243362		311.015	0.489279
SM4	SM4 46:1;O2	C52H101NO11S	946.702	307.6	282.056	316		O=C(CCCCCCCCCCCCCCCCCCCCCCCCCCC)N[C@@H](CO[C@@H]1O[C@@H]([C@H](O)[C@H](OS(=O)([O-])=O)[C@H]1O)CO)[C@H](O)/C=C/CCCCCCCCCCCCC	O=C(CCCCCCCCCCCCCCCCCCCCCCCCCCC)N[C@@H](CO[C@@H]1O[C@@H]([C@H](O)[C@H](OS(=O)(O)=O)[C@H]1O)CO)[C@H](O)/C=C/CCCCCCCCCCCCC	1.5549	0.00127279	1.5459	315.937	0.255195	316.9	946.704
SM4	SM4 44:0;O4	C50H99NO13S	952.676	304.3	289.518	317.8		O[C@@H]([C@@H](NC([C@H](O)CCCCCCCCCCCCCCCCCCCCCCCC)=O)CO[C@@H]1O[C@@H]([C@H](O)[C@H](OS(=O)([O-])=O)[C@H]1O)CO)[C@@H](CCCCCCCCCCCCCC)O	O[C@@H]([C@@H](NC([C@H](O)CCCCCCCCCCCCCCCCCCCCCCCC)=O)CO[C@@H]1O[C@@H]([C@H](O)[C@H](OS(=O)(O)=O)[C@H]1O)CO)[C@@H](CCCCCCCCCCCCCC)O	1.5485	0.000282843		314.614	0.0617304
SM3	SM3 18:1;O2	C30H57N1O15S1	702.338	254.6	236.657	253.4		N[C@@H](CO[C@@H]1O[C@@H]([C@@H](O[C@@H]2O[C@@H]([C@@H]([C@H](OS(=O)([O-])=O)[C@H]2O)O)CO)[C@H](O)[C@H]1O)CO)[C@H](O)/C=C/CCCCCCCCCCCCC	N[C@@H](CO[C@@H]1O[C@@H]([C@@H](O[C@@H]2O[C@@H]([C@@H]([C@H](OS(=O)(O)=O)[C@H]2O)O)CO)[C@H](O)[C@H]1O)CO)[C@H](O)/C=C/CCCCCCCCCCCCC	1.2711	0		259.567	0
SM3	SM3 18:0;O3	C30H59N1O16S1	720.348	257.2	238.45	257.3		N[C@@H](CO[C@@H]1O[C@@H]([C@@H](O[C@@H]2O[C@@H]([C@@H]([C@H](OS(=O)([O-])=O)[C@H]2O)O)CO)[C@H](O)[C@H]1O)CO)[C@H](O)[C@H](O)CCCCCCCCCCCCCC	N[C@@H](CO[C@@H]1O[C@@H]([C@@H](O[C@@H]2O[C@@H]([C@@H]([C@H](OS(=O)(O)=O)[C@H]2O)O)CO)[C@H](O)[C@H]1O)CO)[C@H](O)[C@H](O)CCCCCCCCCCCCCC	1.2852			262.32	0.12
SM3	SM3 34:1;O2	C46H87N1O16S1	940.567	292.4	299.417	309.1		O=C(CCCCCCCCCCCCCCC)N[C@@H](CO[C@@H]1O[C@@H]([C@@H](O[C@@H]2O[C@@H]([C@@H]([C@H](OS(=O)([O-])=O)[C@H]2O)O)CO)[C@H](O)[C@H]1O)CO)[C@H](O)/C=C/CCCCCCCCCCCCC	O=C(CCCCCCCCCCCCCCC)N[C@@H](CO[C@@H]1O[C@@H]([C@@H](O[C@@H]2O[C@@H]([C@@H]([C@H](OS(=O)(O)=O)[C@H]2O)O)CO)[C@H](O)[C@H]1O)CO)[C@H](O)/C=C/CCCCCCCCCCCCC	1.5322	0.00214942	1.5207	311.356	0.439044	313	940.566
SM3	SM3 34:1;O3	C46H87N1O17S1	956.562	291.4	288.386	313.7		O=C([C@H](O)CCCCCCCCCCCCCC)N[C@@H](CO[C@@H]1O[C@@H]([C@@H](O[C@@H]2O[C@@H]([C@@H]([C@H](OS(=O)([O-])=O)[C@H]2O)O)CO)[C@H](O)[C@H]1O)CO)[C@H](O)/C=C/CCCCCCCCCCCCC	O=C([C@H](O)CCCCCCCCCCCCCC)N[C@@H](CO[C@@H]1O[C@@H]([C@@H](O[C@@H]2O[C@@H]([C@@H]([C@H](OS(=O)(O)=O)[C@H]2O)O)CO)[C@H](O)[C@H]1O)CO)[C@H](O)/C=C/CCCCCCCCCCCCC	1.52828	0.00247167	1.5176	310.482	0.501653	311.6	956.557
SM3	SM3 36:1;O2	C48H91N1O16S1	968.599	295.9	303.249	314.7		O=C(CCCCCCCCCCCCCCCCC)N[C@@H](CO[C@@H]1O[C@@H]([C@@H](O[C@@H]2O[C@@H]([C@@H]([C@H](OS(=O)([O-])=O)[C@H]2O)O)CO)[C@H](O)[C@H]1O)CO)[C@H](O)/C=C/CCCCCCCCCCCCC	O=C(CCCCCCCCCCCCCCCCC)N[C@@H](CO[C@@H]1O[C@@H]([C@@H](O[C@@H]2O[C@@H]([C@@H]([C@H](OS(=O)(O)=O)[C@H]2O)O)CO)[C@H](O)[C@H]1O)CO)[C@H](O)/C=C/CCCCCCCCCCCCC	1.56058	0.00177271	1.5569	316.994	0.363325	319	968.6
SM3	SM3 36:1;O3	C48H91N1O17S1	984.593	294.6	292.116	319.3		O=C([C@H](O)CCCCCCCCCCCCCCCC)N[C@@H](CO[C@@H]1O[C@@H]([C@@H](O[C@@H]2O[C@@H]([C@@H]([C@H](OS(=O)([O-])=O)[C@H]2O)O)CO)[C@H](O)[C@H]1O)CO)[C@H](O)/C=C/CCCCCCCCCCCCC	O=C([C@H](O)CCCCCCCCCCCCCCCC)N[C@@H](CO[C@@H]1O[C@@H]([C@@H](O[C@@H]2O[C@@H]([C@@H]([C@H](OS(=O)(O)=O)[C@H]2O)O)CO)[C@H](O)[C@H]1O)CO)[C@H](O)/C=C/CCCCCCCCCCCCC	1.5578	0.000989949		316.362	0.202515
SM3	SM3 38:2;O2	C50H93N1O16S1	994.614	298.8	282.721	318.1		O[C@@H]([C@@H](NC(CCCCCCCCC/C=C\CCCCCCCC)=O)CO[C@@H]1O[C@@H]([C@@H](O[C@@H]2O[C@@H]([C@@H]([C@H](OS(=O)([O-])=O)[C@H]2O)O)CO)[C@H](O)[C@H]1O)CO)/C=C/CCCCCCCCCCCCC	O[C@@H]([C@@H](NC(CCCCCCCCC/C=C\CCCCCCCC)=O)CO[C@@H]1O[C@@H]([C@@H](O[C@@H]2O[C@@H]([C@@H]([C@H](OS(=O)(O)=O)[C@H]2O)O)CO)[C@H](O)[C@H]1O)CO)/C=C/CCCCCCCCCCCCC	1.58655	0.00181384		322.146	0.370636
SM3	SM3 38:1;O2	C50H95N1O16S1	996.63	299.3	306.468	320.2		O=C(CCCCCCCCCCCCCCCCCCC)N[C@@H](CO[C@@H]1O[C@@H]([C@@H](O[C@@H]2O[C@@H]([C@@H]([C@H](OS(=O)([O-])=O)[C@H]2O)O)CO)[C@H](O)[C@H]1O)CO)[C@H](O)/C=C/CCCCCCCCCCCCC	O=C(CCCCCCCCCCCCCCCCCCC)N[C@@H](CO[C@@H]1O[C@@H]([C@@H](O[C@@H]2O[C@@H]([C@@H]([C@H](OS(=O)(O)=O)[C@H]2O)O)CO)[C@H](O)[C@H]1O)CO)[C@H](O)/C=C/CCCCCCCCCCCCC	1.59003	0.00168795	1.5789	322.847	0.338034	324	996.629
SM3	SM3 38:2;O3	C50H93N1O17S1	1010.61	297.4	276.872	322.3		O[C@@H]([C@@H](NC([C@H](O)CCCCCCCC/C=C\CCCCCCCC)=O)CO[C@@H]1O[C@@H]([C@@H](O[C@@H]2O[C@@H]([C@@H]([C@H](OS(=O)([O-])=O)[C@H]2O)O)CO)[C@H](O)[C@H]1O)CO)/C=C/CCCCCCCCCCCCC	O[C@@H]([C@@H](NC([C@H](O)CCCCCCCC/C=C\CCCCCCCC)=O)CO[C@@H]1O[C@@H]([C@@H](O[C@@H]2O[C@@H]([C@@H]([C@H](OS(=O)(O)=O)[C@H]2O)O)CO)[C@H](O)[C@H]1O)CO)/C=C/CCCCCCCCCCCCC	1.5825			321.261	0.34
SM3	SM3 39:1;O2	C51H97N1O16S1	1010.65	300.3	306.641	322.8		O=C(CCCCCCCCCCCCCCCCCCCC)N[C@@H](CO[C@@H]1O[C@@H]([C@@H](O[C@@H]2O[C@@H]([C@@H]([C@H](OS(=O)([O-])=O)[C@H]2O)O)CO)[C@H](O)[C@H]1O)CO)[C@H](O)/C=C/CCCCCCCCCCCCC	O=C(CCCCCCCCCCCCCCCCCCCC)N[C@@H](CO[C@@H]1O[C@@H]([C@@H](O[C@@H]2O[C@@H]([C@@H]([C@H](OS(=O)(O)=O)[C@H]2O)O)CO)[C@H](O)[C@H]1O)CO)[C@H](O)/C=C/CCCCCCCCCCCCC	1.60377	0.00201556		325.574	0.407189
SM3	SM3 38:1;O3	C50H95N1O17S1	1012.62	297.8	296.102	324.2		O=C([C@H](O)CCCCCCCCCCCCCCCCCC)N[C@@H](CO[C@@H]1O[C@@H]([C@@H](O[C@@H]2O[C@@H]([C@@H]([C@H](OS(=O)([O-])=O)[C@H]2O)O)CO)[C@H](O)[C@H]1O)CO)[C@H](O)/C=C/CCCCCCCCCCCCC	O=C([C@H](O)CCCCCCCCCCCCCCCCCC)N[C@@H](CO[C@@H]1O[C@@H]([C@@H](O[C@@H]2O[C@@H]([C@@H]([C@H](OS(=O)(O)=O)[C@H]2O)O)CO)[C@H](O)[C@H]1O)CO)[C@H](O)/C=C/CCCCCCCCCCCCC	1.58353	0.00160286	1.5742	321.452	0.332798		1012.63	328.9
SM3	SM3 38:0;O3	C50H97N1O17S1	1014.64	298.9	302.825	325		O=C(CCCCCCCCCCCCCCCCCCC)N[C@@H](CO[C@@H]1O[C@@H]([C@@H](O[C@@H]2O[C@@H]([C@@H]([C@H](OS(=O)([O-])=O)[C@H]2O)O)CO)[C@H](O)[C@H]1O)CO)[C@H](O)[C@H](O)CCCCCCCCCCCCCC	O=C(CCCCCCCCCCCCCCCCCCC)N[C@@H](CO[C@@H]1O[C@@H]([C@@H](O[C@@H]2O[C@@H]([C@@H]([C@H](OS(=O)(O)=O)[C@H]2O)O)CO)[C@H](O)[C@H]1O)CO)[C@H](O)[C@H](O)CCCCCCCCCCCCCC			1.5742
SM3	SM3 40:2;O2	C52H97N1O16S1	1022.65	302	287.858	323.4		O[C@@H]([C@@H](NC(CCCCCCCCCCC/C=C\CCCCCCCC)=O)CO[C@@H]1O[C@@H]([C@@H](O[C@@H]2O[C@@H]([C@@H]([C@H](OS(=O)([O-])=O)[C@H]2O)O)CO)[C@H](O)[C@H]1O)CO)/C=C/CCCCCCCCCCCCC	O[C@@H]([C@@H](NC(CCCCCCCCCCC/C=C\CCCCCCCC)=O)CO[C@@H]1O[C@@H]([C@@H](O[C@@H]2O[C@@H]([C@@H]([C@H](OS(=O)(O)=O)[C@H]2O)O)CO)[C@H](O)[C@H]1O)CO)/C=C/CCCCCCCCCCCCC	1.61305	0.00210792	1.6041	327.407	0.429755	327.6	1022.64
SM3	SM3 40:1;O2	C52H99N1O16S1	1024.66	302.3	308.766	325.1		O=C(CCCCCCCCCCCCCCCCCCCCC)N[C@@H](CO[C@@H]1O[C@@H]([C@@H](O[C@@H]2O[C@@H]([C@@H]([C@H](OS(=O)([O-])=O)[C@H]2O)O)CO)[C@H](O)[C@H]1O)CO)[C@H](O)/C=C/CCCCCCCCCCCCC	O=C(CCCCCCCCCCCCCCCCCCCCC)N[C@@H](CO[C@@H]1O[C@@H]([C@@H](O[C@@H]2O[C@@H]([C@@H]([C@H](OS(=O)(O)=O)[C@H]2O)O)CO)[C@H](O)[C@H]1O)CO)[C@H](O)/C=C/CCCCCCCCCCCCC	1.61773	0.00182643	1.6072	328.343	0.366488	329.8	1024.66
SM3	SM3 40:0;O2	C52H101NO16S	1026.68	302.3	286.961	325.4		O[C@@H]([C@@H](NC(CCCCCCCCCCCCCCCCCCCCC)=O)CO[C@@H]1O[C@@H]([C@@H](O[C@@H]2O[C@@H]([C@@H]([C@H](OS(=O)([O-])=O)[C@H]2O)O)CO)[C@H](O)[C@H]1O)CO)CCCCCCCCCCCCCCC	O[C@@H]([C@@H](NC(CCCCCCCCCCCCCCCCCCCCC)=O)CO[C@@H]1O[C@@H]([C@@H](O[C@@H]2O[C@@H]([C@@H]([C@H](OS(=O)(O)=O)[C@H]2O)O)CO)[C@H](O)[C@H]1O)CO)CCCCCCCCCCCCCCC						330.7	1026.68
SM3	SM3 38:0;O4	C50H97N1O18S1	1030.64	297	298.244	327.6		O=C([C@H](O)CCCCCCCCCCCCCCCCCC)N[C@@H](CO[C@@H]1O[C@@H]([C@@H](O[C@@H]2O[C@@H]([C@@H]([C@H](OS(=O)([O-])=O)[C@H]2O)O)CO)[C@H](O)[C@H]1O)CO)[C@H](O)[C@H](O)CCCCCCCCCCCCCC	O=C([C@H](O)CCCCCCCCCCCCCCCCCC)N[C@@H](CO[C@@H]1O[C@@H]([C@@H](O[C@@H]2O[C@@H]([C@@H]([C@H](OS(=O)(O)=O)[C@H]2O)O)CO)[C@H](O)[C@H]1O)CO)[C@H](O)[C@H](O)CCCCCCCCCCCCCC	1.5803	0.000989949		320.725	0.207182
SM3	SM3 40:2;O3	C52H97N1O17S1	1038.64	300.3	283.257	327.2		O[C@@H]([C@@H](NC([C@H](O)CCCCCCCCCC/C=C\CCCCCCCC)=O)CO[C@@H]1O[C@@H]([C@@H](O[C@@H]2O[C@@H]([C@@H]([C@H](OS(=O)([O-])=O)[C@H]2O)O)CO)[C@H](O)[C@H]1O)CO)/C=C/CCCCCCCCCCCCC	O[C@@H]([C@@H](NC([C@H](O)CCCCCCCCCC/C=C\CCCCCCCC)=O)CO[C@@H]1O[C@@H]([C@@H](O[C@@H]2O[C@@H]([C@@H]([C@H](OS(=O)(O)=O)[C@H]2O)O)CO)[C@H](O)[C@H]1O)CO)/C=C/CCCCCCCCCCCCC	1.60495	0.00132791	1.5962	325.694	0.266864	326.3	1038.64
SM3	SM3 41:1;O2	C53H101N1O16S1	1038.68	303	309.428	327.3		O=C(CCCCCCCCCCCCCCCCCCCCCC)N[C@@H](CO[C@@H]1O[C@@H]([C@@H](O[C@@H]2O[C@@H]([C@@H]([C@H](OS(=O)([O-])=O)[C@H]2O)O)CO)[C@H](O)[C@H]1O)CO)[C@H](O)/C=C/CCCCCCCCCCCCC	O=C(CCCCCCCCCCCCCCCCCCCCCC)N[C@@H](CO[C@@H]1O[C@@H]([C@@H](O[C@@H]2O[C@@H]([C@@H]([C@H](OS(=O)(O)=O)[C@H]2O)O)CO)[C@H](O)[C@H]1O)CO)[C@H](O)/C=C/CCCCCCCCCCCCC	1.63102	0.00219754	1.6198	330.984	0.444635	332.5	1038.68
SM3	SM3 40:1;O3	C52H99N1O17S1	1040.66	300.6	300.069	328.5		O=C([C@H](O)CCCCCCCCCCCCCCCCCCCC)N[C@@H](CO[C@@H]1O[C@@H]([C@@H](O[C@@H]2O[C@@H]([C@@H]([C@H](OS(=O)([O-])=O)[C@H]2O)O)CO)[C@H](O)[C@H]1O)CO)[C@H](O)/C=C/CCCCCCCCCCCCC	O=C([C@H](O)CCCCCCCCCCCCCCCCCCCC)N[C@@H](CO[C@@H]1O[C@@H]([C@@H](O[C@@H]2O[C@@H]([C@@H]([C@H](OS(=O)(O)=O)[C@H]2O)O)CO)[C@H](O)[C@H]1O)CO)[C@H](O)/C=C/CCCCCCCCCCCCC	1.60918	0.00162147	1.5978	326.54	0.328395	327.7	1040.65
SM3	SM3 40:0;O3	C52H101N1O17S1	1042.67	301.5	305.485	330.1		O=C(CCCCCCCCCCCCCCCCCCCCC)N[C@@H](CO[C@@H]1O[C@@H]([C@@H](O[C@@H]2O[C@@H]([C@@H]([C@H](OS(=O)([O-])=O)[C@H]2O)O)CO)[C@H](O)[C@H]1O)CO)[C@H](O)[C@H](O)CCCCCCCCCCCCCC	O=C(CCCCCCCCCCCCCCCCCCCCC)N[C@@H](CO[C@@H]1O[C@@H]([C@@H](O[C@@H]2O[C@@H]([C@@H]([C@H](OS(=O)(O)=O)[C@H]2O)O)CO)[C@H](O)[C@H]1O)CO)[C@H](O)[C@H](O)CCCCCCCCCCCCCC			1.601			328	1042.67
SM3	SM3 42:3;O2	C54H99N1O16S1	1048.66	304.3	293.804	326.5		O[C@@H]([C@@H](NC(CCCCCCCCCCCCC/C=C\C/C=C\CCCCC)=O)CO[C@@H]1O[C@@H]([C@@H](O[C@@H]2O[C@@H]([C@@H]([C@H](OS(=O)([O-])=O)[C@H]2O)O)CO)[C@H](O)[C@H]1O)CO)/C=C/CCCCCCCCCCCCC	O[C@@H]([C@@H](NC(CCCCCCCCCCCCC/C=C\C/C=C\CCCCC)=O)CO[C@@H]1O[C@@H]([C@@H](O[C@@H]2O[C@@H]([C@@H]([C@H](OS(=O)(O)=O)[C@H]2O)O)CO)[C@H](O)[C@H]1O)CO)/C=C/CCCCCCCCCCCCC	1.6305	0.00147648	1.6214	330.836	0.298715	332	1048.66
SM3	SM3 42:2;O2	C54H101N1O16S1	1050.68	304.6	293.546	328.4		O[C@@H]([C@@H](NC(CCCCCCCCCCCCC/C=C\CCCCCCCC)=O)CO[C@@H]1O[C@@H]([C@@H](O[C@@H]2O[C@@H]([C@@H]([C@H](OS(=O)([O-])=O)[C@H]2O)O)CO)[C@H](O)[C@H]1O)CO)/C=C/CCCCCCCCCCCCC	O[C@@H]([C@@H](NC(CCCCCCCCCCCCC/C=C\CCCCCCCC)=O)CO[C@@H]1O[C@@H]([C@@H](O[C@@H]2O[C@@H]([C@@H]([C@H](OS(=O)(O)=O)[C@H]2O)O)CO)[C@H](O)[C@H]1O)CO)/C=C/CCCCCCCCCCCCC	1.63582	0.00191377	1.6261	331.914	0.387712	333.5	1050.67
SM3	SM3 42:1;O2	C54H103N1O16S1	1052.69	304.8	310.999	329.6		O=C(CCCCCCCCCCCCCCCCCCCCCCC)N[C@@H](CO[C@@H]1O[C@@H]([C@@H](O[C@@H]2O[C@@H]([C@@H]([C@H](OS(=O)([O-])=O)[C@H]2O)O)CO)[C@H](O)[C@H]1O)CO)[C@H](O)/C=C/CCCCCCCCCCCCC	O=C(CCCCCCCCCCCCCCCCCCCCCCC)N[C@@H](CO[C@@H]1O[C@@H]([C@@H](O[C@@H]2O[C@@H]([C@@H]([C@H](OS(=O)(O)=O)[C@H]2O)O)CO)[C@H](O)[C@H]1O)CO)[C@H](O)/C=C/CCCCCCCCCCCCC	1.64457	0.00207585	1.6324	333.679	0.414294	335.6	1052.69
SM3	SM3 41:1;O3	C53H101N1O17S1	1054.67	301.2	303.289	330.7		O=C([C@H](O)CCCCCCCCCCCCCCCCCCCCC)N[C@@H](CO[C@@H]1O[C@@H]([C@@H](O[C@@H]2O[C@@H]([C@@H]([C@H](OS(=O)([O-])=O)[C@H]2O)O)CO)[C@H](O)[C@H]1O)CO)[C@H](O)/C=C/CCCCCCCCCCCCC	O=C([C@H](O)CCCCCCCCCCCCCCCCCCCCC)N[C@@H](CO[C@@H]1O[C@@H]([C@@H](O[C@@H]2O[C@@H]([C@@H]([C@H](OS(=O)(O)=O)[C@H]2O)O)CO)[C@H](O)[C@H]1O)CO)[C@H](O)/C=C/CCCCCCCCCCCCC	1.6244	0.000707107	1.6072	329.579	0.134775	330.1	1054.67
SM3	SM3 42:0;O2	C54H105NO16S	1054.71	304.6	289.749	330.5		O[C@@H]([C@@H](NC(CCCCCCCCCCCCCCCCCCCCCCC)=O)CO[C@@H]1O[C@@H]([C@@H](O[C@@H]2O[C@@H]([C@@H]([C@H](OS(=O)([O-])=O)[C@H]2O)O)CO)[C@H](O)[C@H]1O)CO)CCCCCCCCCCCCCCC	O[C@@H]([C@@H](NC(CCCCCCCCCCCCCCCCCCCCCCC)=O)CO[C@@H]1O[C@@H]([C@@H](O[C@@H]2O[C@@H]([C@@H]([C@H](OS(=O)(O)=O)[C@H]2O)O)CO)[C@H](O)[C@H]1O)CO)CCCCCCCCCCCCCCC						336.8	1054.71
SM3	SM3 41:0;O3	C53H103N1O17S1	1056.69	302.1	307.351	332.3		O=C(CCCCCCCCCCCCCCCCCCCCCC)N[C@@H](CO[C@@H]1O[C@@H]([C@@H](O[C@@H]2O[C@@H]([C@@H]([C@H](OS(=O)([O-])=O)[C@H]2O)O)CO)[C@H](O)[C@H]1O)CO)[C@H](O)[C@H](O)CCCCCCCCCCCCCC	O=C(CCCCCCCCCCCCCCCCCCCCCC)N[C@@H](CO[C@@H]1O[C@@H]([C@@H](O[C@@H]2O[C@@H]([C@@H]([C@H](OS(=O)(O)=O)[C@H]2O)O)CO)[C@H](O)[C@H]1O)CO)[C@H](O)[C@H](O)CCCCCCCCCCCCCC			1.6104			330.4	1056.68
SM3	SM3 40:0;O4	C52H101N1O18S1	1058.67	299.4	302.984	332		O=C([C@H](O)CCCCCCCCCCCCCCCCCCCC)N[C@@H](CO[C@@H]1O[C@@H]([C@@H](O[C@@H]2O[C@@H]([C@@H]([C@H](OS(=O)([O-])=O)[C@H]2O)O)CO)[C@H](O)[C@H]1O)CO)[C@H](O)[C@H](O)CCCCCCCCCCCCCC	O=C([C@H](O)CCCCCCCCCCCCCCCCCCCC)N[C@@H](CO[C@@H]1O[C@@H]([C@@H](O[C@@H]2O[C@@H]([C@@H]([C@H](OS(=O)(O)=O)[C@H]2O)O)CO)[C@H](O)[C@H]1O)CO)[C@H](O)[C@H](O)CCCCCCCCCCCCCC	1.60198	0.0017576	1.5915	325.015	0.356745	326.4	1058.66
SM3	SM3 42:3;O3	C54H99N1O17S1	1064.66	302.4	292.863	330		O[C@@H]([C@@H](NC([C@H](O)CCCCCCCCCCCC/C=C\C/C=C\CCCCC)=O)CO[C@@H]1O[C@@H]([C@@H](O[C@@H]2O[C@@H]([C@@H]([C@H](OS(=O)([O-])=O)[C@H]2O)O)CO)[C@H](O)[C@H]1O)CO)/C=C/CCCCCCCCCCCCC	O[C@@H]([C@@H](NC([C@H](O)CCCCCCCCCCCC/C=C\C/C=C\CCCCC)=O)CO[C@@H]1O[C@@H]([C@@H](O[C@@H]2O[C@@H]([C@@H]([C@H](OS(=O)(O)=O)[C@H]2O)O)CO)[C@H](O)[C@H]1O)CO)/C=C/CCCCCCCCCCCCC	1.65212	0.00274029		335.158	0.557715
SM3	SM3 42:2;O3	C54H101N1O17S1	1066.67	302.7	289.679	331.8		O[C@@H]([C@@H](NC([C@H](O)CCCCCCCCCCCC/C=C\CCCCCCCC)=O)CO[C@@H]1O[C@@H]([C@@H](O[C@@H]2O[C@@H]([C@@H]([C@H](OS(=O)([O-])=O)[C@H]2O)O)CO)[C@H](O)[C@H]1O)CO)/C=C/CCCCCCCCCCCCC	O[C@@H]([C@@H](NC([C@H](O)CCCCCCCCCCCC/C=C\CCCCCCCC)=O)CO[C@@H]1O[C@@H]([C@@H](O[C@@H]2O[C@@H]([C@@H]([C@H](OS(=O)(O)=O)[C@H]2O)O)CO)[C@H](O)[C@H]1O)CO)/C=C/CCCCCCCCCCCCC	1.62713	0.00189627	1.6183	330.077	0.387087	331.4	1066.67
SM3	SM3 43:1;O2	C55H105N1O16S1	1066.71	305.2	311.855	331.9		O=C(CCCCCCCCCCCCCCCCCCCCCCCC)N[C@@H](CO[C@@H]1O[C@@H]([C@@H](O[C@@H]2O[C@@H]([C@@H]([C@H](OS(=O)([O-])=O)[C@H]2O)O)CO)[C@H](O)[C@H]1O)CO)[C@H](O)/C=C/CCCCCCCCCCCCC	O=C(CCCCCCCCCCCCCCCCCCCCCCCC)N[C@@H](CO[C@@H]1O[C@@H]([C@@H](O[C@@H]2O[C@@H]([C@@H]([C@H](OS(=O)(O)=O)[C@H]2O)O)CO)[C@H](O)[C@H]1O)CO)[C@H](O)/C=C/CCCCCCCCCCCCC	1.65853	0.00253427	1.6481	336.45	0.516176	337.5	1066.71
SM3	SM3 42:1;O3	C54H103N1O17S1	1068.69	302.8	304.127	333		O=C([C@H](O)CCCCCCCCCCCCCCCCCCCCCC)N[C@@H](CO[C@@H]1O[C@@H]([C@@H](O[C@@H]2O[C@@H]([C@@H]([C@H](OS(=O)([O-])=O)[C@H]2O)O)CO)[C@H](O)[C@H]1O)CO)[C@H](O)/C=C/CCCCCCCCCCCCC	O=C([C@H](O)CCCCCCCCCCCCCCCCCCCCCC)N[C@@H](CO[C@@H]1O[C@@H]([C@@H](O[C@@H]2O[C@@H]([C@@H]([C@H](OS(=O)(O)=O)[C@H]2O)O)CO)[C@H](O)[C@H]1O)CO)[C@H](O)/C=C/CCCCCCCCCCCCC	1.63502	0.0012842	1.6167	331.678	0.259066	333.3	1068.69
SM3	SM3 42:0;O3	C54H105N1O17S1	1070.7	303.6	308.238	334.5		O=C(CCCCCCCCCCCCCCCCCCCCCCC)N[C@@H](CO[C@@H]1O[C@@H]([C@@H](O[C@@H]2O[C@@H]([C@@H]([C@H](OS(=O)([O-])=O)[C@H]2O)O)CO)[C@H](O)[C@H]1O)CO)[C@H](O)[C@H](O)CCCCCCCCCCCCCC	O=C(CCCCCCCCCCCCCCCCCCCCCCC)N[C@@H](CO[C@@H]1O[C@@H]([C@@H](O[C@@H]2O[C@@H]([C@@H]([C@H](OS(=O)(O)=O)[C@H]2O)O)CO)[C@H](O)[C@H]1O)CO)[C@H](O)[C@H](O)CCCCCCCCCCCCCC			1.6245			333.3	1070.7
SM3	SM3 41:0;O4	C53H103N1O18S1	1072.68	299.9	306.413	334.3		O=C([C@H](O)CCCCCCCCCCCCCCCCCCCCC)N[C@@H](CO[C@@H]1O[C@@H]([C@@H](O[C@@H]2O[C@@H]([C@@H]([C@H](OS(=O)([O-])=O)[C@H]2O)O)CO)[C@H](O)[C@H]1O)CO)[C@H](O)[C@H](O)CCCCCCCCCCCCCC	O=C([C@H](O)CCCCCCCCCCCCCCCCCCCCC)N[C@@H](CO[C@@H]1O[C@@H]([C@@H](O[C@@H]2O[C@@H]([C@@H]([C@H](OS(=O)(O)=O)[C@H]2O)O)CO)[C@H](O)[C@H]1O)CO)[C@H](O)[C@H](O)CCCCCCCCCCCCCC	1.61438	0.00120934		327.473	0.241079
SM3	SM3 44:2;O2	C56H105N1O16S1	1078.71	306.7	300.022	333.1		O[C@@H]([C@@H](NC(CCCCCCCCCCCCCCC/C=C\CCCCCCCC)=O)CO[C@@H]1O[C@@H]([C@@H](O[C@@H]2O[C@@H]([C@@H]([C@H](OS(=O)([O-])=O)[C@H]2O)O)CO)[C@H](O)[C@H]1O)CO)/C=C/CCCCCCCCCCCCC	O[C@@H]([C@@H](NC(CCCCCCCCCCCCCCC/C=C\CCCCCCCC)=O)CO[C@@H]1O[C@@H]([C@@H](O[C@@H]2O[C@@H]([C@@H]([C@H](OS(=O)(O)=O)[C@H]2O)O)CO)[C@H](O)[C@H]1O)CO)/C=C/CCCCCCCCCCCCC	1.66233	0.00249316		337.172	0.506723
SM3	SM3 44:1;O2	C56H107N1O16S1	1080.72	306.6	313.018	334.3		O=C(CCCCCCCCCCCCCCCCCCCCCCCCC)N[C@@H](CO[C@@H]1O[C@@H]([C@@H](O[C@@H]2O[C@@H]([C@@H]([C@H](OS(=O)([O-])=O)[C@H]2O)O)CO)[C@H](O)[C@H]1O)CO)[C@H](O)/C=C/CCCCCCCCCCCCC	O=C(CCCCCCCCCCCCCCCCCCCCCCCCC)N[C@@H](CO[C@@H]1O[C@@H]([C@@H](O[C@@H]2O[C@@H]([C@@H]([C@H](OS(=O)(O)=O)[C@H]2O)O)CO)[C@H](O)[C@H]1O)CO)[C@H](O)/C=C/CCCCCCCCCCCCC	1.67117	0.0019906	1.6591	338.956	0.406655	340.4	1080.72
SM3	SM3 42:1;O4	C54H103N1O18S1	1084.68	301.6	309.674	335.4		O=C([C@H](O)CCCCCCCCCCCC/C=C\CCCCCCCC)N[C@@H](CO[C@@H]1O[C@@H]([C@@H](O[C@@H]2O[C@@H]([C@@H]([C@H](OS(=O)([O-])=O)[C@H]2O)O)CO)[C@H](O)[C@H]1O)CO)[C@H](O)[C@H](O)CCCCCCCCCCCCCC	O=C([C@H](O)CCCCCCCCCCCC/C=C\CCCCCCCC)N[C@@H](CO[C@@H]1O[C@@H]([C@@H](O[C@@H]2O[C@@H]([C@@H]([C@H](OS(=O)(O)=O)[C@H]2O)O)CO)[C@H](O)[C@H]1O)CO)[C@H](O)[C@H](O)CCCCCCCCCCCCCC	1.6216	0.000565685	1.6104	328.896	0.119006	330.3	1084.68
SM3	SM3 42:0;O4	C54H105N1O18S1	1086.7	301.2	308.326	336.6		O=C([C@H](O)CCCCCCCCCCCCCCCCCCCCCC)N[C@@H](CO[C@@H]1O[C@@H]([C@@H](O[C@@H]2O[C@@H]([C@@H]([C@H](OS(=O)([O-])=O)[C@H]2O)O)CO)[C@H](O)[C@H]1O)CO)[C@H](O)[C@H](O)CCCCCCCCCCCCCC	O=C([C@H](O)CCCCCCCCCCCCCCCCCCCCCC)N[C@@H](CO[C@@H]1O[C@@H]([C@@H](O[C@@H]2O[C@@H]([C@@H]([C@H](OS(=O)(O)=O)[C@H]2O)O)CO)[C@H](O)[C@H]1O)CO)[C@H](O)[C@H](O)CCCCCCCCCCCCCC	1.6271	0.00160624	1.6167	330.003	0.320216	331.5	1086.7
SM3	SM3 44:1;O3	C56H107N1O17S1	1096.72	304.4	308.808	337.8		O=C([C@H](O)CCCCCCCCCCCCCCCCCCCCCCCC)N[C@@H](CO[C@@H]1O[C@@H]([C@@H](O[C@@H]2O[C@@H]([C@@H]([C@H](OS(=O)([O-])=O)[C@H]2O)O)CO)[C@H](O)[C@H]1O)CO)[C@H](O)/C=C/CCCCCCCCCCCCC	O=C([C@H](O)CCCCCCCCCCCCCCCCCCCCCCCC)N[C@@H](CO[C@@H]1O[C@@H]([C@@H](O[C@@H]2O[C@@H]([C@@H]([C@H](OS(=O)(O)=O)[C@H]2O)O)CO)[C@H](O)[C@H]1O)CO)[C@H](O)/C=C/CCCCCCCCCCCCC	1.66297	0.00216083	1.6481	337.235	0.435827
SM3	SM3 46:1;O2	C58H111N1O16S1	1108.76	307.9	314.986	339.1		O=C(CCCCCCCCCCCCCCCCCCCCCCCCCCC)N[C@@H](CO[C@@H]1O[C@@H]([C@@H](O[C@@H]2O[C@@H]([C@@H]([C@H](OS(=O)([O-])=O)[C@H]2O)O)CO)[C@H](O)[C@H]1O)CO)[C@H](O)/C=C/CCCCCCCCCCCCC	O=C(CCCCCCCCCCCCCCCCCCCCCCCCCCC)N[C@@H](CO[C@@H]1O[C@@H]([C@@H](O[C@@H]2O[C@@H]([C@@H]([C@H](OS(=O)(O)=O)[C@H]2O)O)CO)[C@H](O)[C@H]1O)CO)[C@H](O)/C=C/CCCCCCCCCCCCC	1.69843	0.00270478		344.379	0.553597
SM2a	SM2a 38:1;O2	C58H108N2O21S1	1199.71	290.7	323.71	343.7		O=C(CCCCCCCCCCCCCCCCCCC)N[C@@H](CO[C@@H]1O[C@@H]([C@@H](O[C@@H]2O[C@@H]([C@@H]([C@H](OS(=O)([O-])=O)[C@H]2O)O[C@@H]3O[C@@H]([C@@H]([C@H](O)[C@H]3NC(C)=O)O)CO)CO)[C@H](O)[C@H]1O)CO)[C@H](O)/C=C/CCCCCCCCCCCCC	O=C(CCCCCCCCCCCCCCCCCCC)N[C@@H](CO[C@@H]1O[C@@H]([C@@H](O[C@@H]2O[C@@H]([C@@H]([C@H](OS(=O)(O)=O)[C@H]2O)O[C@@H]3O[C@@H]([C@@H]([C@H](O)[C@H]3NC(C)=O)O)CO)CO)[C@H](O)[C@H]1O)CO)[C@H](O)/C=C/CCCCCCCCCCCCC				352.316	0.126616
SM2a	SM2a 38:1;O3	C58H108N2O22S1	1215.7	287.7	333.127	347		O=C([C@H](O)CCCCCCCCCCCCCCCCCC)N[C@@H](CO[C@@H]1O[C@@H]([C@@H](O[C@@H]2O[C@@H]([C@@H]([C@H](OS(=O)([O-])=O)[C@H]2O)O[C@@H]3O[C@@H]([C@@H]([C@H](O)[C@H]3NC(C)=O)O)CO)CO)[C@H](O)[C@H]1O)CO)[C@H](O)/C=C/CCCCCCCCCCCCC	O=C([C@H](O)CCCCCCCCCCCCCCCCCC)N[C@@H](CO[C@@H]1O[C@@H]([C@@H](O[C@@H]2O[C@@H]([C@@H]([C@H](OS(=O)(O)=O)[C@H]2O)O[C@@H]3O[C@@H]([C@@H]([C@H](O)[C@H]3NC(C)=O)O)CO)CO)[C@H](O)[C@H]1O)CO)[C@H](O)/C=C/CCCCCCCCCCCCC				351.872	0.232942
SM2a	SM2a 40:1;O2	C60H112N2O21S1	1227.74	291.1	327.225	348.5		O=C(CCCCCCCCCCCCCCCCCCCCC)N[C@@H](CO[C@@H]1O[C@@H]([C@@H](O[C@@H]2O[C@@H]([C@@H]([C@H](OS(=O)([O-])=O)[C@H]2O)O[C@@H]3O[C@@H]([C@@H]([C@H](O)[C@H]3NC(C)=O)O)CO)CO)[C@H](O)[C@H]1O)CO)[C@H](O)/C=C/CCCCCCCCCCCCC	O=C(CCCCCCCCCCCCCCCCCCCCC)N[C@@H](CO[C@@H]1O[C@@H]([C@@H](O[C@@H]2O[C@@H]([C@@H]([C@H](OS(=O)(O)=O)[C@H]2O)O[C@@H]3O[C@@H]([C@@H]([C@H](O)[C@H]3NC(C)=O)O)CO)CO)[C@H](O)[C@H]1O)CO)[C@H](O)/C=C/CCCCCCCCCCCCC				357.736	0.140792
SM2a	SM2a 40:1;O3	C60H112N2O22S1	1243.74	288	339.874	351.6		O=C([C@H](O)CCCCCCCCCCCCCCCCCCCC)N[C@@H](CO[C@@H]1O[C@@H]([C@@H](O[C@@H]2O[C@@H]([C@@H]([C@H](OS(=O)([O-])=O)[C@H]2O)O[C@@H]3O[C@@H]([C@@H]([C@H](O)[C@H]3NC(C)=O)O)CO)CO)[C@H](O)[C@H]1O)CO)[C@H](O)/C=C/CCCCCCCCCCCCC	O=C([C@H](O)CCCCCCCCCCCCCCCCCCCC)N[C@@H](CO[C@@H]1O[C@@H]([C@@H](O[C@@H]2O[C@@H]([C@@H]([C@H](OS(=O)(O)=O)[C@H]2O)O[C@@H]3O[C@@H]([C@@H]([C@H](O)[C@H]3NC(C)=O)O)CO)CO)[C@H](O)[C@H]1O)CO)[C@H](O)/C=C/CCCCCCCCCCCCC				356.411	0.110564
SM2a	SM2a 42:1;O2	C62H116N2O21S1	1255.77	291.1	331.479	353.3		O=C(CCCCCCCCCCCCCCCCCCCCCCC)N[C@@H](CO[C@@H]1O[C@@H]([C@@H](O[C@@H]2O[C@@H]([C@@H]([C@H](OS(=O)([O-])=O)[C@H]2O)O[C@@H]3O[C@@H]([C@@H]([C@H](O)[C@H]3NC(C)=O)O)CO)CO)[C@H](O)[C@H]1O)CO)[C@H](O)/C=C/CCCCCCCCCCCCC	O=C(CCCCCCCCCCCCCCCCCCCCCCC)N[C@@H](CO[C@@H]1O[C@@H]([C@@H](O[C@@H]2O[C@@H]([C@@H]([C@H](OS(=O)(O)=O)[C@H]2O)O[C@@H]3O[C@@H]([C@@H]([C@H](O)[C@H]3NC(C)=O)O)CO)CO)[C@H](O)[C@H]1O)CO)[C@H](O)/C=C/CCCCCCCCCCCCC				362.839	0.0543941
SM2a	SM2a 42:1;O3	C62H116N2O22S1	1271.77	287.9	347.334	356.5		O=C([C@H](O)CCCCCCCCCCCCCCCCCCCCCC)N[C@@H](CO[C@@H]1O[C@@H]([C@@H](O[C@@H]2O[C@@H]([C@@H]([C@H](OS(=O)([O-])=O)[C@H]2O)O[C@@H]3O[C@@H]([C@@H]([C@H](O)[C@H]3NC(C)=O)O)CO)CO)[C@H](O)[C@H]1O)CO)[C@H](O)/C=C/CCCCCCCCCCCCC	O=C([C@H](O)CCCCCCCCCCCCCCCCCCCCCC)N[C@@H](CO[C@@H]1O[C@@H]([C@@H](O[C@@H]2O[C@@H]([C@@H]([C@H](OS(=O)(O)=O)[C@H]2O)O[C@@H]3O[C@@H]([C@@H]([C@H](O)[C@H]3NC(C)=O)O)CO)CO)[C@H](O)[C@H]1O)CO)[C@H](O)/C=C/CCCCCCCCCCCCC				361.13	0.200305
SM1b	SM1b 34:1;O2	C60H110N2O26S	1305.7	279	336.072	357.8		O=C(CCCCCCCCCCCCCCC)NC(CO[C@@H]1O[C@@H]([C@@H](O[C@@H]2O[C@@H]([C@@H]([C@H](O)[C@H]2O)O[C@@H]3O[C@@H]([C@@H]([C@H](O[C@@H]4O[C@@H]([C@@H]([C@H](OS(=O)([O-])=O)[C@H]4O)O)CO)[C@H]3NC(C)=O)O)CO)CO)[C@H](O)[C@H]1O)CO)C(O)/C=C/CCCCCCCCCCCCC	O=C(CCCCCCCCCCCCCCC)NC(CO[C@@H]1O[C@@H]([C@@H](O[C@@H]2O[C@@H]([C@@H]([C@H](O)[C@H]2O)O[C@@H]3O[C@@H]([C@@H]([C@H](O[C@@H]4O[C@@H]([C@@H]([C@H](OS(=O)(O)=O)[C@H]4O)O)CO)[C@H]3NC(C)=O)O)CO)CO)[C@H](O)[C@H]1O)CO)C(O)/C=C/CCCCCCCCCCCCC				355.321	0.220042	395.1	1305.65	692.325
SM1b	SM1b 34:1;O3	C60H110N2O27S	1321.69	277.2	334.759	360.2		O=C(C(O)CCCCCCCCCCCCCC)NC(CO[C@@H]1O[C@@H]([C@@H](O[C@@H]2O[C@@H]([C@@H]([C@H](O)[C@H]2O)O[C@@H]3O[C@@H]([C@@H]([C@H](O[C@@H]4O[C@@H]([C@@H]([C@H](OS(=O)([O-])=O)[C@H]4O)O)CO)[C@H]3NC(C)=O)O)CO)CO)[C@H](O)[C@H]1O)CO)C(O)/C=C/CCCCCCCCCCCCC	O=C(C(O)CCCCCCCCCCCCCC)NC(CO[C@@H]1O[C@@H]([C@@H](O[C@@H]2O[C@@H]([C@@H]([C@H](O)[C@H]2O)O[C@@H]3O[C@@H]([C@@H]([C@H](O[C@@H]4O[C@@H]([C@@H]([C@H](OS(=O)(O)=O)[C@H]4O)O)CO)[C@H]3NC(C)=O)O)CO)CO)[C@H](O)[C@H]1O)CO)C(O)/C=C/CCCCCCCCCCCCC				357.19	0.141945	396.1	1321.64	700.321
SM1b	SM1b 36:1;O2	C62H114N2O26S	1333.73	278.8	336.924	362.9		O=C(CCCCCCCCCCCCCCCCC)NC(CO[C@@H]1O[C@@H]([C@@H](O[C@@H]2O[C@@H]([C@@H]([C@H](O)[C@H]2O)O[C@@H]3O[C@@H]([C@@H]([C@H](O[C@@H]4O[C@@H]([C@@H]([C@H](OS(=O)([O-])=O)[C@H]4O)O)CO)[C@H]3NC(C)=O)O)CO)CO)[C@H](O)[C@H]1O)CO)C(O)/C=C/CCCCCCCCCCCCC	O=C(CCCCCCCCCCCCCCCCC)NC(CO[C@@H]1O[C@@H]([C@@H](O[C@@H]2O[C@@H]([C@@H]([C@H](O)[C@H]2O)O[C@@H]3O[C@@H]([C@@H]([C@H](O[C@@H]4O[C@@H]([C@@H]([C@H](OS(=O)(O)=O)[C@H]4O)O)CO)[C@H]3NC(C)=O)O)CO)CO)[C@H](O)[C@H]1O)CO)C(O)/C=C/CCCCCCCCCCCCC				360.221	0.389382	400.9	1333.68	706.339
SM1b	SM1b 36:1;O3	C62H114N2O27S	1349.73	277	335.483	365.2		O=C(C(O)CCCCCCCCCCCCCCCC)NC(CO[C@@H]1O[C@@H]([C@@H](O[C@@H]2O[C@@H]([C@@H]([C@H](O)[C@H]2O)O[C@@H]3O[C@@H]([C@@H]([C@H](O[C@@H]4O[C@@H]([C@@H]([C@H](OS(=O)([O-])=O)[C@H]4O)O)CO)[C@H]3NC(C)=O)O)CO)CO)[C@H](O)[C@H]1O)CO)C(O)/C=C/CCCCCCCCCCCCC	O=C(C(O)CCCCCCCCCCCCCCCC)NC(CO[C@@H]1O[C@@H]([C@@H](O[C@@H]2O[C@@H]([C@@H]([C@H](O)[C@H]2O)O[C@@H]3O[C@@H]([C@@H]([C@H](O[C@@H]4O[C@@H]([C@@H]([C@H](OS(=O)(O)=O)[C@H]4O)O)CO)[C@H]3NC(C)=O)O)CO)CO)[C@H](O)[C@H]1O)CO)C(O)/C=C/CCCCCCCCCCCCC				362.11	0.364089	401.5	1349.67	714.337
SM1b	SM1b 38:1;O2	C64H118N2O26S	1361.76	278.5	337.101	367.6		O=C(CCCCCCCCCCCCCCCCCCC)NC(CO[C@@H]1O[C@@H]([C@@H](O[C@@H]2O[C@@H]([C@@H]([C@H](O)[C@H]2O)O[C@@H]3O[C@@H]([C@@H]([C@H](O[C@@H]4O[C@@H]([C@@H]([C@H](OS(=O)([O-])=O)[C@H]4O)O)CO)[C@H]3NC(C)=O)O)CO)CO)[C@H](O)[C@H]1O)CO)C(O)/C=C/CCCCCCCCCCCCC	O=C(CCCCCCCCCCCCCCCCCCC)NC(CO[C@@H]1O[C@@H]([C@@H](O[C@@H]2O[C@@H]([C@@H]([C@H](O)[C@H]2O)O[C@@H]3O[C@@H]([C@@H]([C@H](O[C@@H]4O[C@@H]([C@@H]([C@H](OS(=O)(O)=O)[C@H]4O)O)CO)[C@H]3NC(C)=O)O)CO)CO)[C@H](O)[C@H]1O)CO)C(O)/C=C/CCCCCCCCCCCCC				365.013	0.167075	405.4	1361.71	720.355
SM1b	SM1b 39:1;O2	C65H120N2O26S	1375.78	278	337.243	369.9		O=C(CCCCCCCCCCCCCCCCCCCC)NC(CO[C@@H]1O[C@@H]([C@@H](O[C@@H]2O[C@@H]([C@@H]([C@H](O)[C@H]2O)O[C@@H]3O[C@@H]([C@@H]([C@H](O[C@@H]4O[C@@H]([C@@H]([C@H](OS(=O)([O-])=O)[C@H]4O)O)CO)[C@H]3NC(C)=O)O)CO)CO)[C@H](O)[C@H]1O)CO)C(O)/C=C/CCCCCCCCCCCCC	O=C(CCCCCCCCCCCCCCCCCCCC)NC(CO[C@@H]1O[C@@H]([C@@H](O[C@@H]2O[C@@H]([C@@H]([C@H](O)[C@H]2O)O[C@@H]3O[C@@H]([C@@H]([C@H](O[C@@H]4O[C@@H]([C@@H]([C@H](OS(=O)(O)=O)[C@H]4O)O)CO)[C@H]3NC(C)=O)O)CO)CO)[C@H](O)[C@H]1O)CO)C(O)/C=C/CCCCCCCCCCCCC				367.364	0.229074	406.7	1375.72	727.362
SM1b	SM1b 38:1;O3	C64H118N2O26S	1377.76	276.7	336.092	370.2		O=C(C(O)CCCCCCCCCCCCCCCCCC)NC(CO[C@@H]1O[C@@H]([C@@H](O[C@@H]2O[C@@H]([C@@H]([C@H](O)[C@H]2O)O[C@@H]3O[C@@H]([C@@H]([C@H](O[C@@H]4O[C@@H]([C@@H]([C@H](OS(=O)([O-])=O)[C@H]4O)O)CO)[C@H]3NC(C)=O)O)CO)CO)[C@H](O)[C@H]1O)CO)C(O)/C=C/CCCCCCCCCCCCC	O=C(C(O)CCCCCCCCCCCCCCCCCC)NC(CO[C@@H]1O[C@@H]([C@@H](O[C@@H]2O[C@@H]([C@@H]([C@H](O)[C@H]2O)O[C@@H]3O[C@@H]([C@@H]([C@H](O[C@@H]4O[C@@H]([C@@H]([C@H](OS(=O)(O)=O)[C@H]4O)O)CO)[C@H]3NC(C)=O)O)CO)CO)[C@H](O)[C@H]1O)CO)C(O)/C=C/CCCCCCCCCCCCC				363.574	0.314014	406	1377.71	728.353
SM1b	SM1b 40:2;O2	C66H120N2O26S	1387.78	278.6	333.561	371.2		O=C(CCCCCCCCCCC/C=C\CCCCCCCC)NC(CO[C@@H]1O[C@@H]([C@@H](O[C@@H]2O[C@@H]([C@@H]([C@H](O)[C@H]2O)O[C@@H]3O[C@@H]([C@@H]([C@H](O[C@@H]4O[C@@H]([C@@H]([C@H](OS(=O)([O-])=O)[C@H]4O)O)CO)[C@H]3NC(C)=O)O)CO)CO)[C@H](O)[C@H]1O)CO)C(O)/C=C/CCCCCCCCCCCCC	O=C(CCCCCCCCCCC/C=C\CCCCCCCC)NC(CO[C@@H]1O[C@@H]([C@@H](O[C@@H]2O[C@@H]([C@@H]([C@H](O)[C@H]2O)O[C@@H]3O[C@@H]([C@@H]([C@H](O[C@@H]4O[C@@H]([C@@H]([C@H](OS(=O)(O)=O)[C@H]4O)O)CO)[C@H]3NC(C)=O)O)CO)CO)[C@H](O)[C@H]1O)CO)C(O)/C=C/CCCCCCCCCCCCC				369.23	0.191967	409.3	1387.73	733.363
SM1b	SM1b 40:1;O2	C66H122N2O26S	1389.79	278	337.128	372.2		O=C(CCCCCCCCCCCCCCCCCCCCC)NC(CO[C@@H]1O[C@@H]([C@@H](O[C@@H]2O[C@@H]([C@@H]([C@H](O)[C@H]2O)O[C@@H]3O[C@@H]([C@@H]([C@H](O[C@@H]4O[C@@H]([C@@H]([C@H](OS(=O)([O-])=O)[C@H]4O)O)CO)[C@H]3NC(C)=O)O)CO)CO)[C@H](O)[C@H]1O)CO)C(O)/C=C/CCCCCCCCCCCCC	O=C(CCCCCCCCCCCCCCCCCCCCC)NC(CO[C@@H]1O[C@@H]([C@@H](O[C@@H]2O[C@@H]([C@@H]([C@H](O)[C@H]2O)O[C@@H]3O[C@@H]([C@@H]([C@H](O[C@@H]4O[C@@H]([C@@H]([C@H](OS(=O)(O)=O)[C@H]4O)O)CO)[C@H]3NC(C)=O)O)CO)CO)[C@H](O)[C@H]1O)CO)C(O)/C=C/CCCCCCCCCCCCC				370.034	0.164756	410.3	1389.74	734.371
SM1b	SM1b 38:0;O4	C64H120N2O28S	1395.77	274.1	336.154	371.9		O=C(C(O)CCCCCCCCCCCCCCCCCC)NC(CO[C@@H]1O[C@@H]([C@@H](O[C@@H]2O[C@@H]([C@@H]([C@H](O)[C@H]2O)O[C@@H]3O[C@@H]([C@@H]([C@H](O[C@@H]4O[C@@H]([C@@H]([C@H](OS(=O)([O-])=O)[C@H]4O)O)CO)[C@H]3NC(C)=O)O)CO)CO)[C@H](O)[C@H]1O)CO)C(O)C(O)CCCCCCCCCCCCCC	O=C(C(O)CCCCCCCCCCCCCCCCCC)NC(CO[C@@H]1O[C@@H]([C@@H](O[C@@H]2O[C@@H]([C@@H]([C@H](O)[C@H]2O)O[C@@H]3O[C@@H]([C@@H]([C@H](O[C@@H]4O[C@@H]([C@@H]([C@H](OS(=O)(O)=O)[C@H]4O)O)CO)[C@H]3NC(C)=O)O)CO)CO)[C@H](O)[C@H]1O)CO)C(O)C(O)CCCCCCCCCCCCCC				365.748	1.33537
SM1b	SM1b 41:1;O2	C67H124N2O26S	1403.81	277.2	337.185	374.5		O=C(CCCCCCCCCCCCCCCCCCCCCC)NC(CO[C@@H]1O[C@@H]([C@@H](O[C@@H]2O[C@@H]([C@@H]([C@H](O)[C@H]2O)O[C@@H]3O[C@@H]([C@@H]([C@H](O[C@@H]4O[C@@H]([C@@H]([C@H](OS(=O)([O-])=O)[C@H]4O)O)CO)[C@H]3NC(C)=O)O)CO)CO)[C@H](O)[C@H]1O)CO)C(O)/C=C/CCCCCCCCCCCCC	O=C(CCCCCCCCCCCCCCCCCCCCCC)NC(CO[C@@H]1O[C@@H]([C@@H](O[C@@H]2O[C@@H]([C@@H]([C@H](O)[C@H]2O)O[C@@H]3O[C@@H]([C@@H]([C@H](O[C@@H]4O[C@@H]([C@@H]([C@H](OS(=O)(O)=O)[C@H]4O)O)CO)[C@H]3NC(C)=O)O)CO)CO)[C@H](O)[C@H]1O)CO)C(O)/C=C/CCCCCCCCCCCCC				372.516	0.117507	411.9	1403.76	741.379
SM1b	SM1b 40:1;O3	C66H122N2O27S	1405.79	276.1	336.477	374.8		O=C(C(O)CCCCCCCCCCCCCCCCCCCC)NC(CO[C@@H]1O[C@@H]([C@@H](O[C@@H]2O[C@@H]([C@@H]([C@H](O)[C@H]2O)O[C@@H]3O[C@@H]([C@@H]([C@H](O[C@@H]4O[C@@H]([C@@H]([C@H](OS(=O)([O-])=O)[C@H]4O)O)CO)[C@H]3NC(C)=O)O)CO)CO)[C@H](O)[C@H]1O)CO)C(O)/C=C/CCCCCCCCCCCCC	O=C(C(O)CCCCCCCCCCCCCCCCCCCC)NC(CO[C@@H]1O[C@@H]([C@@H](O[C@@H]2O[C@@H]([C@@H]([C@H](O)[C@H]2O)O[C@@H]3O[C@@H]([C@@H]([C@H](O[C@@H]4O[C@@H]([C@@H]([C@H](OS(=O)(O)=O)[C@H]4O)O)CO)[C@H]3NC(C)=O)O)CO)CO)[C@H](O)[C@H]1O)CO)C(O)/C=C/CCCCCCCCCCCCC				372.499	0.154245	410.2	1405.74	742.369
SM1b	SM1b 42:2;O2	C68H124N2O26S	1415.81	277.8	333.891	375.6		O=C(CCCCCCCCCCCCC/C=C\CCCCCCCC)NC(CO[C@@H]1O[C@@H]([C@@H](O[C@@H]2O[C@@H]([C@@H]([C@H](O)[C@H]2O)O[C@@H]3O[C@@H]([C@@H]([C@H](O[C@@H]4O[C@@H]([C@@H]([C@H](OS(=O)([O-])=O)[C@H]4O)O)CO)[C@H]3NC(C)=O)O)CO)CO)[C@H](O)[C@H]1O)CO)C(O)/C=C/CCCCCCCCCCCCC	O=C(CCCCCCCCCCCCC/C=C\CCCCCCCC)NC(CO[C@@H]1O[C@@H]([C@@H](O[C@@H]2O[C@@H]([C@@H]([C@H](O)[C@H]2O)O[C@@H]3O[C@@H]([C@@H]([C@H](O[C@@H]4O[C@@H]([C@@H]([C@H](OS(=O)(O)=O)[C@H]4O)O)CO)[C@H]3NC(C)=O)O)CO)CO)[C@H](O)[C@H]1O)CO)C(O)/C=C/CCCCCCCCCCCCC				373.518	0.180483	414.2	1415.76	747.379
SM1b	SM1b 42:1;O2	C68H126N2O26S	1417.82	277.1	337.052	376.7		O=C(CCCCCCCCCCCCCCCCCCCCCCC)NC(CO[C@@H]1O[C@@H]([C@@H](O[C@@H]2O[C@@H]([C@@H]([C@H](O)[C@H]2O)O[C@@H]3O[C@@H]([C@@H]([C@H](O[C@@H]4O[C@@H]([C@@H]([C@H](OS(=O)([O-])=O)[C@H]4O)O)CO)[C@H]3NC(C)=O)O)CO)CO)[C@H](O)[C@H]1O)CO)C(O)/C=C/CCCCCCCCCCCCC	O=C(CCCCCCCCCCCCCCCCCCCCCCC)NC(CO[C@@H]1O[C@@H]([C@@H](O[C@@H]2O[C@@H]([C@@H]([C@H](O)[C@H]2O)O[C@@H]3O[C@@H]([C@@H]([C@H](O[C@@H]4O[C@@H]([C@@H]([C@H](OS(=O)(O)=O)[C@H]4O)O)CO)[C@H]3NC(C)=O)O)CO)CO)[C@H](O)[C@H]1O)CO)C(O)/C=C/CCCCCCCCCCCCC				374.958	0.162696	414.1	1417.77	748.387
SM1b	SM1b 40:0;O4	C66H124N2O28S	1423.8	273.4	336.309	376.7		O=C(C(O)CCCCCCCCCCCCCCCCCCCC)NC(CO[C@@H]1O[C@@H]([C@@H](O[C@@H]2O[C@@H]([C@@H]([C@H](O)[C@H]2O)O[C@@H]3O[C@@H]([C@@H]([C@H](O[C@@H]4O[C@@H]([C@@H]([C@H](OS(=O)([O-])=O)[C@H]4O)O)CO)[C@H]3NC(C)=O)O)CO)CO)[C@H](O)[C@H]1O)CO)C(O)C(O)CCCCCCCCCCCCCC	O=C(C(O)CCCCCCCCCCCCCCCCCCCC)NC(CO[C@@H]1O[C@@H]([C@@H](O[C@@H]2O[C@@H]([C@@H]([C@H](O)[C@H]2O)O[C@@H]3O[C@@H]([C@@H]([C@H](O[C@@H]4O[C@@H]([C@@H]([C@H](OS(=O)(O)=O)[C@H]4O)O)CO)[C@H]3NC(C)=O)O)CO)CO)[C@H](O)[C@H]1O)CO)C(O)C(O)CCCCCCCCCCCCCC				370.318	1.63688
SM1b	SM1b 42:2;O3	C68H124N2O27S	1431.8	276	333.109	378.3		O=C(C(O)CCCCCCCCCCCC/C=C\CCCCCCCC)NC(CO[C@@H]1O[C@@H]([C@@H](O[C@@H]2O[C@@H]([C@@H]([C@H](O)[C@H]2O)O[C@@H]3O[C@@H]([C@@H]([C@H](O[C@@H]4O[C@@H]([C@@H]([C@H](OS(=O)([O-])=O)[C@H]4O)O)CO)[C@H]3NC(C)=O)O)CO)CO)[C@H](O)[C@H]1O)CO)C(O)/C=C/CCCCCCCCCCCCC	O=C(C(O)CCCCCCCCCCCC/C=C\CCCCCCCC)NC(CO[C@@H]1O[C@@H]([C@@H](O[C@@H]2O[C@@H]([C@@H]([C@H](O)[C@H]2O)O[C@@H]3O[C@@H]([C@@H]([C@H](O[C@@H]4O[C@@H]([C@@H]([C@H](OS(=O)(O)=O)[C@H]4O)O)CO)[C@H]3NC(C)=O)O)CO)CO)[C@H](O)[C@H]1O)CO)C(O)/C=C/CCCCCCCCCCCCC				376.069	0.148313	415.1	1431.75	755.377
SM1b	SM1b 42:1;O3	C68H126N2O27S	1433.82	275.2	336.973	379.4		O=C(C(O)CCCCCCCCCCCCCCCCCCCCCC)NC(CO[C@@H]1O[C@@H]([C@@H](O[C@@H]2O[C@@H]([C@@H]([C@H](O)[C@H]2O)O[C@@H]3O[C@@H]([C@@H]([C@H](O[C@@H]4O[C@@H]([C@@H]([C@H](OS(=O)([O-])=O)[C@H]4O)O)CO)[C@H]3NC(C)=O)O)CO)CO)[C@H](O)[C@H]1O)CO)C(O)/C=C/CCCCCCCCCCCCC	O=C(C(O)CCCCCCCCCCCCCCCCCCCCCC)NC(CO[C@@H]1O[C@@H]([C@@H](O[C@@H]2O[C@@H]([C@@H]([C@H](O)[C@H]2O)O[C@@H]3O[C@@H]([C@@H]([C@H](O[C@@H]4O[C@@H]([C@@H]([C@H](OS(=O)(O)=O)[C@H]4O)O)CO)[C@H]3NC(C)=O)O)CO)CO)[C@H](O)[C@H]1O)CO)C(O)/C=C/CCCCCCCCCCCCC				377.179	0.245686	415.1	1433.77	756.385
SM1b	SM1b 41:0;O4	C67H126N2O28S	1437.81	272.5	334.588	376.8		O=C(C(O)CCCCCCCCCCCCCCCCCCCCC)NC(CO[C@@H]1O[C@@H]([C@@H](O[C@@H]2O[C@@H]([C@@H]([C@H](OS(=O)([O-])=O)[C@H]2O)O[C@@H]3O[C@@H]([C@@H]([C@H](O[C@@H]4O[C@@H]([C@@H]([C@H](O)[C@H]4O)O)CO)[C@H]3NC(C)=O)O)CO)CO)[C@H](O)[C@H]1O)CO)C(O)C(O)CCCCCCCCCCCCCC	O=C(C(O)CCCCCCCCCCCCCCCCCCCCC)NC(CO[C@@H]1O[C@@H]([C@@H](O[C@@H]2O[C@@H]([C@@H]([C@H](OS(=O)(O)=O)[C@H]2O)O[C@@H]3O[C@@H]([C@@H]([C@H](O[C@@H]4O[C@@H]([C@@H]([C@H](O)[C@H]4O)O)CO)[C@H]3NC(C)=O)O)CO)CO)[C@H](O)[C@H]1O)CO)C(O)C(O)CCCCCCCCCCCCCC				372.573	1.53557
SM1b	SM1b 44:1;O2	C70H130N2O26S	1445.86	275.9	337.223	381.3		O=C(CCCCCCCCCCCCCCCCCCCCCCCCC)NC(CO[C@@H]1O[C@@H]([C@@H](O[C@@H]2O[C@@H]([C@@H]([C@H](O)[C@H]2O)O[C@@H]3O[C@@H]([C@@H]([C@H](O[C@@H]4O[C@@H]([C@@H]([C@H](OS(=O)([O-])=O)[C@H]4O)O)CO)[C@H]3NC(C)=O)O)CO)CO)[C@H](O)[C@H]1O)CO)C(O)/C=C/CCCCCCCCCCCCC	O=C(CCCCCCCCCCCCCCCCCCCCCCCCC)NC(CO[C@@H]1O[C@@H]([C@@H](O[C@@H]2O[C@@H]([C@@H]([C@H](O)[C@H]2O)O[C@@H]3O[C@@H]([C@@H]([C@H](O[C@@H]4O[C@@H]([C@@H]([C@H](OS(=O)(O)=O)[C@H]4O)O)CO)[C@H]3NC(C)=O)O)CO)CO)[C@H](O)[C@H]1O)CO)C(O)/C=C/CCCCCCCCCCCCC				380.617	1.06876	419.6	1445.8	762.402
SM1b	SM1b 42:0;O4	C68H128N2O28S	1451.83	272.5	334.588	381.3		O=C(C(O)CCCCCCCCCCCCCCCCCCCCCC)NC(CO[C@@H]1O[C@@H]([C@@H](O[C@@H]2O[C@@H]([C@@H]([C@H](O)[C@H]2O)O[C@@H]3O[C@@H]([C@@H]([C@H](O[C@@H]4O[C@@H]([C@@H]([C@H](OS(=O)([O-])=O)[C@H]4O)O)CO)[C@H]3NC(C)=O)O)CO)CO)[C@H](O)[C@H]1O)CO)C(O)C(O)CCCCCCCCCCCCCC	O=C(C(O)CCCCCCCCCCCCCCCCCCCCCC)NC(CO[C@@H]1O[C@@H]([C@@H](O[C@@H]2O[C@@H]([C@@H]([C@H](O)[C@H]2O)O[C@@H]3O[C@@H]([C@@H]([C@H](O[C@@H]4O[C@@H]([C@@H]([C@H](OS(=O)(O)=O)[C@H]4O)O)CO)[C@H]3NC(C)=O)O)CO)CO)[C@H](O)[C@H]1O)CO)C(O)C(O)CCCCCCCCCCCCCC				373.955	1.70096	416.7	1451.78	765.389
SM1a	SM1a 34:1;O2	C60H110N2O26S	1305.7	277.9	330.402	356.3		O=C(CCCCCCCCCCCCCCC)NC(CO[C@@H]1O[C@@H]([C@@H](O[C@@H]2O[C@@H]([C@@H]([C@H](OS(=O)([O-])=O)[C@H]2O)O[C@@H]3O[C@@H]([C@@H]([C@H](O[C@@H]4O[C@@H]([C@@H]([C@H](O)[C@H]4O)O)CO)[C@H]3NC(C)=O)O)CO)CO)[C@H](O)[C@H]1O)CO)C(O)/C=C/CCCCCCCCCCCCC	O=C(CCCCCCCCCCCCCCC)NC(CO[C@@H]1O[C@@H]([C@@H](O[C@@H]2O[C@@H]([C@@H]([C@H](OS(=O)(O)=O)[C@H]2O)O[C@@H]3O[C@@H]([C@@H]([C@H](O[C@@H]4O[C@@H]([C@@H]([C@H](O)[C@H]4O)O)CO)[C@H]3NC(C)=O)O)CO)CO)[C@H](O)[C@H]1O)CO)C(O)/C=C/CCCCCCCCCCCCC				362.625	0.203671
SM1a	SM1a 34:1;O3	C60H110N2O27S	1321.69	276.2	328.797	359.2		O=C(C(O)CCCCCCCCCCCCCC)NC(CO[C@@H]1O[C@@H]([C@@H](O[C@@H]2O[C@@H]([C@@H]([C@H](OS(=O)([O-])=O)[C@H]2O)O[C@@H]3O[C@@H]([C@@H]([C@H](O[C@@H]4O[C@@H]([C@@H]([C@H](O)[C@H]4O)O)CO)[C@H]3NC(C)=O)O)CO)CO)[C@H](O)[C@H]1O)CO)C(O)/C=C/CCCCCCCCCCCCC	O=C(C(O)CCCCCCCCCCCCCC)NC(CO[C@@H]1O[C@@H]([C@@H](O[C@@H]2O[C@@H]([C@@H]([C@H](OS(=O)(O)=O)[C@H]2O)O[C@@H]3O[C@@H]([C@@H]([C@H](O[C@@H]4O[C@@H]([C@@H]([C@H](O)[C@H]4O)O)CO)[C@H]3NC(C)=O)O)CO)CO)[C@H](O)[C@H]1O)CO)C(O)/C=C/CCCCCCCCCCCCC				361.175	0.114419
SM1a	SM1a 36:1;O2	C62H114N2O26S	1333.73	277.8	330.952	360.9		O=C(CCCCCCCCCCCCCCCCC)NC(CO[C@@H]1O[C@@H]([C@@H](O[C@@H]2O[C@@H]([C@@H]([C@H](OS(=O)([O-])=O)[C@H]2O)O[C@@H]3O[C@@H]([C@@H]([C@H](O[C@@H]4O[C@@H]([C@@H]([C@H](O)[C@H]4O)O)CO)[C@H]3NC(C)=O)O)CO)CO)[C@H](O)[C@H]1O)CO)C(O)/C=C/CCCCCCCCCCCCC	O=C(CCCCCCCCCCCCCCCCC)NC(CO[C@@H]1O[C@@H]([C@@H](O[C@@H]2O[C@@H]([C@@H]([C@H](OS(=O)(O)=O)[C@H]2O)O[C@@H]3O[C@@H]([C@@H]([C@H](O[C@@H]4O[C@@H]([C@@H]([C@H](O)[C@H]4O)O)CO)[C@H]3NC(C)=O)O)CO)CO)[C@H](O)[C@H]1O)CO)C(O)/C=C/CCCCCCCCCCCCC				367.68	0.199868
SM1a	SM1a 36:1;O3	C62H114N2O27S	1349.73	276.1	330.226	363.7		O=C(C(O)CCCCCCCCCCCCCCCC)NC(CO[C@@H]1O[C@@H]([C@@H](O[C@@H]2O[C@@H]([C@@H]([C@H](OS(=O)([O-])=O)[C@H]2O)O[C@@H]3O[C@@H]([C@@H]([C@H](O[C@@H]4O[C@@H]([C@@H]([C@H](O)[C@H]4O)O)CO)[C@H]3NC(C)=O)O)CO)CO)[C@H](O)[C@H]1O)CO)C(O)/C=C/CCCCCCCCCCCCC	O=C(C(O)CCCCCCCCCCCCCCCC)NC(CO[C@@H]1O[C@@H]([C@@H](O[C@@H]2O[C@@H]([C@@H]([C@H](OS(=O)(O)=O)[C@H]2O)O[C@@H]3O[C@@H]([C@@H]([C@H](O[C@@H]4O[C@@H]([C@@H]([C@H](O)[C@H]4O)O)CO)[C@H]3NC(C)=O)O)CO)CO)[C@H](O)[C@H]1O)CO)C(O)/C=C/CCCCCCCCCCCCC				365.769	0.338351
SM1a	SM1a 38:1;O2	C64H118N2O26S	1361.76	277.5	331.84	365.3		O=C(CCCCCCCCCCCCCCCCCCC)NC(CO[C@@H]1O[C@@H]([C@@H](O[C@@H]2O[C@@H]([C@@H]([C@H](OS(=O)([O-])=O)[C@H]2O)O[C@@H]3O[C@@H]([C@@H]([C@H](O[C@@H]4O[C@@H]([C@@H]([C@H](O)[C@H]4O)O)CO)[C@H]3NC(C)=O)O)CO)CO)[C@H](O)[C@H]1O)CO)C(O)/C=C/CCCCCCCCCCCCC	O=C(CCCCCCCCCCCCCCCCCCC)NC(CO[C@@H]1O[C@@H]([C@@H](O[C@@H]2O[C@@H]([C@@H]([C@H](OS(=O)(O)=O)[C@H]2O)O[C@@H]3O[C@@H]([C@@H]([C@H](O[C@@H]4O[C@@H]([C@@H]([C@H](O)[C@H]4O)O)CO)[C@H]3NC(C)=O)O)CO)CO)[C@H](O)[C@H]1O)CO)C(O)/C=C/CCCCCCCCCCCCC				372.52	0.230819
SM1a	SM1a 39:1;O2	C65H120N2O26S	1375.78	277.6	331.983	367.6		O=C(CCCCCCCCCCCCCCCCCCCC)NC(CO[C@@H]1O[C@@H]([C@@H](O[C@@H]2O[C@@H]([C@@H]([C@H](OS(=O)([O-])=O)[C@H]2O)O[C@@H]3O[C@@H]([C@@H]([C@H](O[C@@H]4O[C@@H]([C@@H]([C@H](O)[C@H]4O)O)CO)[C@H]3NC(C)=O)O)CO)CO)[C@H](O)[C@H]1O)CO)C(O)/C=C/CCCCCCCCCCCCC	O=C(CCCCCCCCCCCCCCCCCCCC)NC(CO[C@@H]1O[C@@H]([C@@H](O[C@@H]2O[C@@H]([C@@H]([C@H](OS(=O)(O)=O)[C@H]2O)O[C@@H]3O[C@@H]([C@@H]([C@H](O[C@@H]4O[C@@H]([C@@H]([C@H](O)[C@H]4O)O)CO)[C@H]3NC(C)=O)O)CO)CO)[C@H](O)[C@H]1O)CO)C(O)/C=C/CCCCCCCCCCCCC				374.873	0.322028
SM1a	SM1a 38:1;O3	C64H118N2O26S	1377.76	275.8	331.938	368.2		O=C(C(O)CCCCCCCCCCCCCCCCCC)NC(CO[C@@H]1O[C@@H]([C@@H](O[C@@H]2O[C@@H]([C@@H]([C@H](OS(=O)([O-])=O)[C@H]2O)O[C@@H]3O[C@@H]([C@@H]([C@H](O[C@@H]4O[C@@H]([C@@H]([C@H](O)[C@H]4O)O)CO)[C@H]3NC(C)=O)O)CO)CO)[C@H](O)[C@H]1O)CO)C(O)/C=C/CCCCCCCCCCCCC	O=C(C(O)CCCCCCCCCCCCCCCCCC)NC(CO[C@@H]1O[C@@H]([C@@H](O[C@@H]2O[C@@H]([C@@H]([C@H](OS(=O)(O)=O)[C@H]2O)O[C@@H]3O[C@@H]([C@@H]([C@H](O[C@@H]4O[C@@H]([C@@H]([C@H](O)[C@H]4O)O)CO)[C@H]3NC(C)=O)O)CO)CO)[C@H](O)[C@H]1O)CO)C(O)/C=C/CCCCCCCCCCCCC				368.458	0.467928
SM1a	SM1a 40:2;O2	C66H120N2O26S	1387.78	277.6	336.536	369.7		O=C(CCCCCCCCCCC/C=C\CCCCCCCC)NC(CO[C@@H]1O[C@@H]([C@@H](O[C@@H]2O[C@@H]([C@@H]([C@H](OS(=O)([O-])=O)[C@H]2O)O[C@@H]3O[C@@H]([C@@H]([C@H](O[C@@H]4O[C@@H]([C@@H]([C@H](O)[C@H]4O)O)CO)[C@H]3NC(C)=O)O)CO)CO)[C@H](O)[C@H]1O)CO)C(O)/C=C/CCCCCCCCCCCCC	O=C(NC(C(/C=C/CCCCCCCCCCCCC)O)CO[C@@H]1O[C@H](CO)[C@H]([C@@H]([C@H]1O)O)O[C@@H]2O[C@H](CO)[C@H](O[C@@H]3O[C@H](CO)[C@H](O)[C@@H]([C@H]3NC(C)=O)O[C@@H]4O[C@H](CO)[C@H](O)[C@@H]([C@H]4O)O)[C@@H]([C@H]2O)OS(=O)(O)=O)CCCCCCCCCCCC/C=C\CCCCCCC				375.727	0.230281
SM1a	SM1a 40:1;O2	C66H122N2O26S	1389.79	276.9	332.973	369.9		O=C(CCCCCCCCCCCCCCCCCCCCC)NC(CO[C@@H]1O[C@@H]([C@@H](O[C@@H]2O[C@@H]([C@@H]([C@H](OS(=O)([O-])=O)[C@H]2O)O[C@@H]3O[C@@H]([C@@H]([C@H](O[C@@H]4O[C@@H]([C@@H]([C@H](O)[C@H]4O)O)CO)[C@H]3NC(C)=O)O)CO)CO)[C@H](O)[C@H]1O)CO)C(O)/C=C/CCCCCCCCCCCCC	O=C(CCCCCCCCCCCCCCCCCCCCC)NC(CO[C@@H]1O[C@@H]([C@@H](O[C@@H]2O[C@@H]([C@@H]([C@H](OS(=O)(O)=O)[C@H]2O)O[C@@H]3O[C@@H]([C@@H]([C@H](O[C@@H]4O[C@@H]([C@@H]([C@H](O)[C@H]4O)O)CO)[C@H]3NC(C)=O)O)CO)CO)[C@H](O)[C@H]1O)CO)C(O)/C=C/CCCCCCCCCCCCC				377.224	0.191798
SM1a	SM1a 38:0;O4	C64H120N2O28S	1395.77	273.3	341.145	370.8		O=C(C(O)CCCCCCCCCCCCCCCCCC)NC(CO[C@@H]1O[C@@H]([C@@H](O[C@@H]2O[C@@H]([C@@H]([C@H](OS(=O)([O-])=O)[C@H]2O)O[C@@H]3O[C@@H]([C@@H]([C@H](O[C@@H]4O[C@@H]([C@@H]([C@H](O)[C@H]4O)O)CO)[C@H]3NC(C)=O)O)CO)CO)[C@H](O)[C@H]1O)CO)C(O)C(O)CCCCCCCCCCCCCC	O=C(NC(C(C(CCCCCCCCCCCCCC)O)O)CO[C@@H]1O[C@H](CO)[C@H]([C@@H]([C@H]1O)O)O[C@@H]2O[C@H](CO)[C@H](O[C@@H]3O[C@H](CO)[C@H](O)[C@@H]([C@H]3NC(C)=O)O[C@@H]4O[C@H](CO)[C@H](O)[C@@H]([C@H]4O)O)[C@@H]([C@H]2O)OS(=O)(O)=O)C(CCCCCCCCCCCCCCCCCC)O				368.313	1.44383
SM1a	SM1a 41:1;O2	C67H124N2O26S	1403.81	276.8	333.03	372.2		O=C(CCCCCCCCCCCCCCCCCCCCCC)NC(CO[C@@H]1O[C@@H]([C@@H](O[C@@H]2O[C@@H]([C@@H]([C@H](OS(=O)([O-])=O)[C@H]2O)O[C@@H]3O[C@@H]([C@@H]([C@H](O[C@@H]4O[C@@H]([C@@H]([C@H](O)[C@H]4O)O)CO)[C@H]3NC(C)=O)O)CO)CO)[C@H](O)[C@H]1O)CO)C(O)/C=C/CCCCCCCCCCCCC	O=C(CCCCCCCCCCCCCCCCCCCCCC)NC(CO[C@@H]1O[C@@H]([C@@H](O[C@@H]2O[C@@H]([C@@H]([C@H](OS(=O)(O)=O)[C@H]2O)O[C@@H]3O[C@@H]([C@@H]([C@H](O[C@@H]4O[C@@H]([C@@H]([C@H](O)[C@H]4O)O)CO)[C@H]3NC(C)=O)O)CO)CO)[C@H](O)[C@H]1O)CO)C(O)/C=C/CCCCCCCCCCCCC				379.883	0.196226
SM1a	SM1a 42:2;O2	C68H124N2O26S	1415.81	276.9	345.257	373.4		O=C(CCCCCCCCCCCCC/C=C\CCCCCCCC)NC(CO[C@@H]1O[C@@H]([C@@H](O[C@@H]2O[C@@H]([C@@H]([C@H](OS(=O)([O-])=O)[C@H]2O)O[C@@H]3O[C@@H]([C@@H]([C@H](O[C@@H]4O[C@@H]([C@@H]([C@H](O)[C@H]4O)O)CO)[C@H]3NC(C)=O)O)CO)CO)[C@H](O)[C@H]1O)CO)C(O)/C=C/CCCCCCCCCCCCC	O=C(CCCCCCCCCCCCC/C=C\CCCCCCCC)NC(CO[C@@H]1O[C@@H]([C@@H](O[C@@H]2O[C@@H]([C@@H]([C@H](OS(=O)(O)=O)[C@H]2O)O[C@@H]3O[C@@H]([C@@H]([C@H](O[C@@H]4O[C@@H]([C@@H]([C@H](O)[C@H]4O)O)CO)[C@H]3NC(C)=O)O)CO)CO)[C@H](O)[C@H]1O)CO)C(O)/C=C/CCCCCCCCCCCCC				381.174	0.243888
SM1a	SM1a 42:1;O2	C68H126N2O26S	1417.82	276.1	334.331	374.5		O=C(CCCCCCCCCCCCCCCCCCCCCCC)NC(CO[C@@H]1O[C@@H]([C@@H](O[C@@H]2O[C@@H]([C@@H]([C@H](OS(=O)([O-])=O)[C@H]2O)O[C@@H]3O[C@@H]([C@@H]([C@H](O[C@@H]4O[C@@H]([C@@H]([C@H](O)[C@H]4O)O)CO)[C@H]3NC(C)=O)O)CO)CO)[C@H](O)[C@H]1O)CO)C(O)/C=C/CCCCCCCCCCCCC	O=C(CCCCCCCCCCCCCCCCCCCCCCC)NC(CO[C@@H]1O[C@@H]([C@@H](O[C@@H]2O[C@@H]([C@@H]([C@H](OS(=O)(O)=O)[C@H]2O)O[C@@H]3O[C@@H]([C@@H]([C@H](O[C@@H]4O[C@@H]([C@@H]([C@H](O)[C@H]4O)O)CO)[C@H]3NC(C)=O)O)CO)CO)[C@H](O)[C@H]1O)CO)C(O)/C=C/CCCCCCCCCCCCC				382.161	0.158573
SM1a	SM1a 40:0;O4	C66H124N2O28S	1423.8	272.6	332.267	374.5		O=C(C(O)CCCCCCCCCCCCCCCCCCCC)NC(CO[C@@H]1O[C@@H]([C@@H](O[C@@H]2O[C@@H]([C@@H]([C@H](OS(=O)([O-])=O)[C@H]2O)O[C@@H]3O[C@@H]([C@@H]([C@H](O[C@@H]4O[C@@H]([C@@H]([C@H](O)[C@H]4O)O)CO)[C@H]3NC(C)=O)O)CO)CO)[C@H](O)[C@H]1O)CO)C(O)C(O)CCCCCCCCCCCCCC	O=C(C(O)CCCCCCCCCCCCCCCCCCCC)NC(CO[C@@H]1O[C@@H]([C@@H](O[C@@H]2O[C@@H]([C@@H]([C@H](OS(=O)(O)=O)[C@H]2O)O[C@@H]3O[C@@H]([C@@H]([C@H](O[C@@H]4O[C@@H]([C@@H]([C@H](O)[C@H]4O)O)CO)[C@H]3NC(C)=O)O)CO)CO)[C@H](O)[C@H]1O)CO)C(O)C(O)CCCCCCCCCCCCCC				373.351	1.28234
SM1a	SM1a 41:0;O4	C67H126N2O28S	1437.81	272.5	333.589	376.8		O=C(C(O)CCCCCCCCCCCCCCCCCCCCC)NC(CO[C@@H]1O[C@@H]([C@@H](O[C@@H]2O[C@@H]([C@@H]([C@H](OS(=O)([O-])=O)[C@H]2O)O[C@@H]3O[C@@H]([C@@H]([C@H](O[C@@H]4O[C@@H]([C@@H]([C@H](O)[C@H]4O)O)CO)[C@H]3NC(C)=O)O)CO)CO)[C@H](O)[C@H]1O)CO)C(O)C(O)CCCCCCCCCCCCCC	O=C(C(O)CCCCCCCCCCCCCCCCCCCCC)NC(CO[C@@H]1O[C@@H]([C@@H](O[C@@H]2O[C@@H]([C@@H]([C@H](OS(=O)(O)=O)[C@H]2O)O[C@@H]3O[C@@H]([C@@H]([C@H](O[C@@H]4O[C@@H]([C@@H]([C@H](O)[C@H]4O)O)CO)[C@H]3NC(C)=O)O)CO)CO)[C@H](O)[C@H]1O)CO)C(O)C(O)CCCCCCCCCCCCCC				375.466	1.2676
SM1a	SM1a 44:1;O2	C70H130N2O26S	1445.86	275	335.62	379		O=C(CCCCCCCCCCCCCCCCCCCCCCCCC)NC(CO[C@@H]1O[C@@H]([C@@H](O[C@@H]2O[C@@H]([C@@H]([C@H](OS(=O)([O-])=O)[C@H]2O)O[C@@H]3O[C@@H]([C@@H]([C@H](O[C@@H]4O[C@@H]([C@@H]([C@H](O)[C@H]4O)O)CO)[C@H]3NC(C)=O)O)CO)CO)[C@H](O)[C@H]1O)CO)C(O)/C=C/CCCCCCCCCCCCC	O=C(CCCCCCCCCCCCCCCCCCCCCCCCC)NC(CO[C@@H]1O[C@@H]([C@@H](O[C@@H]2O[C@@H]([C@@H]([C@H](OS(=O)(O)=O)[C@H]2O)O[C@@H]3O[C@@H]([C@@H]([C@H](O[C@@H]4O[C@@H]([C@@H]([C@H](O)[C@H]4O)O)CO)[C@H]3NC(C)=O)O)CO)CO)[C@H](O)[C@H]1O)CO)C(O)/C=C/CCCCCCCCCCCCC				389.002	1.45021
SM1a	SM1a 42:0;O4	C68H128N2O28S	1451.83	271.7	334.588	379.1		O=C(C(O)CCCCCCCCCCCCCCCCCCCCCC)NC(CO[C@@H]1O[C@@H]([C@@H](O[C@@H]2O[C@@H]([C@@H]([C@H](OS(=O)([O-])=O)[C@H]2O)O[C@@H]3O[C@@H]([C@@H]([C@H](O[C@@H]4O[C@@H]([C@@H]([C@H](O)[C@H]4O)O)CO)[C@H]3NC(C)=O)O)CO)CO)[C@H](O)[C@H]1O)CO)C(O)C(O)CCCCCCCCCCCCCC	O=C(C(O)CCCCCCCCCCCCCCCCCCCCCC)NC(CO[C@@H]1O[C@@H]([C@@H](O[C@@H]2O[C@@H]([C@@H]([C@H](OS(=O)(O)=O)[C@H]2O)O[C@@H]3O[C@@H]([C@@H]([C@H](O[C@@H]4O[C@@H]([C@@H]([C@H](O)[C@H]4O)O)CO)[C@H]3NC(C)=O)O)CO)CO)[C@H](O)[C@H]1O)CO)C(O)C(O)CCCCCCCCCCCCCC				377.768	1.17846
SB1a	SB1a 34:1;O2	C60H109N2NaO29S2	1407.64			374.1		O=C(CCCCCCCCCCCCCCC)NC(CO[C@@H]1O[C@@H]([C@@H](O[C@@H]2O[C@@H]([C@@H]([C@H](OS(=O)([O-])=O)[C@H]2O)O[C@@H]3O[C@@H]([C@@H]([C@H](O[C@@H]4O[C@@H]([C@@H]([C@H](OS(=O)(O[Na])=O)[C@H]4O)O)CO)[C@H]3NC(C)=O)O)CO)CO)[C@H](O)[C@H]1O)CO)C(O)/C=C/CCCCCCCCCCCCC	O=C(CCCCCCCCCCCCCCC)NC(CO[C@@H]1O[C@@H]([C@@H](O[C@@H]2O[C@@H]([C@@H]([C@H](OS(=O)(O)=O)[C@H]2O)O[C@@H]3O[C@@H]([C@@H]([C@H](O[C@@H]4O[C@@H]([C@@H]([C@H](OS(=O)(O)=O)[C@H]4O)O)CO)[C@H]3NC(C)=O)O)CO)CO)[C@H](O)[C@H]1O)CO)C(O)/C=C/CCCCCCCCCCCCC				361.372	0.206121
SB1a	SB1a 34:1;O3	C60H109N2NaO30S2	1423.63			375		O=C(C(O)CCCCCCCCCCCCCC)NC(CO[C@@H]1O[C@@H]([C@@H](O[C@@H]2O[C@@H]([C@@H]([C@H](OS(=O)([O-])=O)[C@H]2O)O[C@@H]3O[C@@H]([C@@H]([C@H](O[C@@H]4O[C@@H]([C@@H]([C@H](OS(=O)(O[Na])=O)[C@H]4O)O)CO)[C@H]3NC(C)=O)O)CO)CO)[C@H](O)[C@H]1O)CO)C(O)/C=C/CCCCCCCCCCCCC	O=C(C(O)CCCCCCCCCCCCCC)NC(CO[C@@H]1O[C@@H]([C@@H](O[C@@H]2O[C@@H]([C@@H]([C@H](OS(=O)(O)=O)[C@H]2O)O[C@@H]3O[C@@H]([C@@H]([C@H](O[C@@H]4O[C@@H]([C@@H]([C@H](OS(=O)(O)=O)[C@H]4O)O)CO)[C@H]3NC(C)=O)O)CO)CO)[C@H](O)[C@H]1O)CO)C(O)/C=C/CCCCCCCCCCCCC				363.221	0.158738
SB1a	SB1a 36:1;O2	C62H113N2NaO29S2	1435.67			379.3		O=C(CCCCCCCCCCCCCCCCC)NC(CO[C@@H]1O[C@@H]([C@@H](O[C@@H]2O[C@@H]([C@@H]([C@H](OS(=O)([O-])=O)[C@H]2O)O[C@@H]3O[C@@H]([C@@H]([C@H](O[C@@H]4O[C@@H]([C@@H]([C@H](OS(=O)(O[Na])=O)[C@H]4O)O)CO)[C@H]3NC(C)=O)O)CO)CO)[C@H](O)[C@H]1O)CO)C(O)/C=C/CCCCCCCCCCCCC	O=C(CCCCCCCCCCCCCCCCC)NC(CO[C@@H]1O[C@@H]([C@@H](O[C@@H]2O[C@@H]([C@@H]([C@H](OS(=O)(O)=O)[C@H]2O)O[C@@H]3O[C@@H]([C@@H]([C@H](O[C@@H]4O[C@@H]([C@@H]([C@H](OS(=O)(O)=O)[C@H]4O)O)CO)[C@H]3NC(C)=O)O)CO)CO)[C@H](O)[C@H]1O)CO)C(O)/C=C/CCCCCCCCCCCCC				365.522	1.38368
SB1a	SB1a 36:1;O3	C62H113N2NaO30S2	1451.66			380.3		O=C(C(O)CCCCCCCCCCCCCCCC)NC(CO[C@@H]1O[C@@H]([C@@H](O[C@@H]2O[C@@H]([C@@H]([C@H](OS(=O)([O-])=O)[C@H]2O)O[C@@H]3O[C@@H]([C@@H]([C@H](O[C@@H]4O[C@@H]([C@@H]([C@H](OS(=O)(O[Na])=O)[C@H]4O)O)CO)[C@H]3NC(C)=O)O)CO)CO)[C@H](O)[C@H]1O)CO)C(O)/C=C/CCCCCCCCCCCCC	O=C(C(O)CCCCCCCCCCCCCCCC)NC(CO[C@@H]1O[C@@H]([C@@H](O[C@@H]2O[C@@H]([C@@H]([C@H](OS(=O)(O)=O)[C@H]2O)O[C@@H]3O[C@@H]([C@@H]([C@H](O[C@@H]4O[C@@H]([C@@H]([C@H](OS(=O)(O)=O)[C@H]4O)O)CO)[C@H]3NC(C)=O)O)CO)CO)[C@H](O)[C@H]1O)CO)C(O)/C=C/CCCCCCCCCCCCC				367.889	0.29609
SB1a	SB1a 38:1;O2	C64H117N2NaO29S2	1463.7			384.6		O=C(CCCCCCCCCCCCCCCCCCC)NC(CO[C@@H]1O[C@@H]([C@@H](O[C@@H]2O[C@@H]([C@@H]([C@H](OS(=O)([O-])=O)[C@H]2O)O[C@@H]3O[C@@H]([C@@H]([C@H](O[C@@H]4O[C@@H]([C@@H]([C@H](OS(=O)(O[Na])=O)[C@H]4O)O)CO)[C@H]3NC(C)=O)O)CO)CO)[C@H](O)[C@H]1O)CO)C(O)/C=C/CCCCCCCCCCCCC	O=C(CCCCCCCCCCCCCCCCCCC)NC(CO[C@@H]1O[C@@H]([C@@H](O[C@@H]2O[C@@H]([C@@H]([C@H](OS(=O)(O)=O)[C@H]2O)O[C@@H]3O[C@@H]([C@@H]([C@H](O[C@@H]4O[C@@H]([C@@H]([C@H](OS(=O)(O)=O)[C@H]4O)O)CO)[C@H]3NC(C)=O)O)CO)CO)[C@H](O)[C@H]1O)CO)C(O)/C=C/CCCCCCCCCCCCC				371.024	0.0914041
SB1a	SB1a 38:1;O3	C64H117N2NaO30S2	1479.7			385.5		O=C(C(O)CCCCCCCCCCCCCCCCCC)NC(CO[C@@H]1O[C@@H]([C@@H](O[C@@H]2O[C@@H]([C@@H]([C@H](OS(=O)([O-])=O)[C@H]2O)O[C@@H]3O[C@@H]([C@@H]([C@H](O[C@@H]4O[C@@H]([C@@H]([C@H](OS(=O)(O[Na])=O)[C@H]4O)O)CO)[C@H]3NC(C)=O)O)CO)CO)[C@H](O)[C@H]1O)CO)C(O)/C=C/CCCCCCCCCCCCC	O=C(C(O)CCCCCCCCCCCCCCCCCC)NC(CO[C@@H]1O[C@@H]([C@@H](O[C@@H]2O[C@@H]([C@@H]([C@H](OS(=O)(O)=O)[C@H]2O)O[C@@H]3O[C@@H]([C@@H]([C@H](O[C@@H]4O[C@@H]([C@@H]([C@H](OS(=O)(O)=O)[C@H]4O)O)CO)[C@H]3NC(C)=O)O)CO)CO)[C@H](O)[C@H]1O)CO)C(O)/C=C/CCCCCCCCCCCCC				372.683	0.276291
SB1a	SB1a 40:2;O2	C66H119N2NaO29S2	1489.72			388.4		O=C(CCCCCCCCCCC/C=C\CCCCCCCC)NC(CO[C@@H]1O[C@@H]([C@@H](O[C@@H]2O[C@@H]([C@@H]([C@H](OS(=O)([O-])=O)[C@H]2O)O[C@@H]3O[C@@H]([C@@H]([C@H](O[C@@H]4O[C@@H]([C@@H]([C@H](OS(=O)(O[Na])=O)[C@H]4O)O)CO)[C@H]3NC(C)=O)O)CO)CO)[C@H](O)[C@H]1O)CO)C(O)/C=C/CCCCCCCCCCCCC	O=C(CCCCCCCCCCC/C=C\CCCCCCCC)NC(CO[C@@H]1O[C@@H]([C@@H](O[C@@H]2O[C@@H]([C@@H]([C@H](OS(=O)(O)=O)[C@H]2O)O[C@@H]3O[C@@H]([C@@H]([C@H](O[C@@H]4O[C@@H]([C@@H]([C@H](OS(=O)(O)=O)[C@H]4O)O)CO)[C@H]3NC(C)=O)O)CO)CO)[C@H](O)[C@H]1O)CO)C(O)/C=C/CCCCCCCCCCCCC				375.111	0.397116
SB1a	SB1a 40:1;O2	C66H121N2NaO29S2	1491.73			389.8		O=C(CCCCCCCCCCCCCCCCCCCCC)NC(CO[C@@H]1O[C@@H]([C@@H](O[C@@H]2O[C@@H]([C@@H]([C@H](OS(=O)([O-])=O)[C@H]2O)O[C@@H]3O[C@@H]([C@@H]([C@H](O[C@@H]4O[C@@H]([C@@H]([C@H](OS(=O)(O[Na])=O)[C@H]4O)O)CO)[C@H]3NC(C)=O)O)CO)CO)[C@H](O)[C@H]1O)CO)C(O)/C=C/CCCCCCCCCCCCC	O=C(CCCCCCCCCCCCCCCCCCCCC)NC(CO[C@@H]1O[C@@H]([C@@H](O[C@@H]2O[C@@H]([C@@H]([C@H](OS(=O)(O)=O)[C@H]2O)O[C@@H]3O[C@@H]([C@@H]([C@H](O[C@@H]4O[C@@H]([C@@H]([C@H](OS(=O)(O)=O)[C@H]4O)O)CO)[C@H]3NC(C)=O)O)CO)CO)[C@H](O)[C@H]1O)CO)C(O)/C=C/CCCCCCCCCCCCC				376.261	0.14466
SB1a	SB1a 38:0;O4	C64H119N2NaO31S2	1497.71			386.6		O=C(NC(C(C(O)CCCCCCCCCCCCCC)O)CO[C@@H]1O[C@H](CO)[C@H]([C@@H]([C@H]1O)O)O[C@@H]2O[C@H](CO)[C@H](O[C@@H]3O[C@H](CO)[C@H](O)[C@@H]([C@H]3NC(C)=O)O[C@@H]4O[C@H](CO)[C@H](O)[C@@H]([C@H]4O)OS(=O)(O[Na])=O)[C@@H]([C@H]2O)OS(=O)(O)=O)C(O)CCCCCCCCCCCCCCCCCC	O=C(NC(C(C(O)CCCCCCCCCCCCCC)O)CO[C@@H]1O[C@H](CO)[C@H]([C@@H]([C@H]1O)O)O[C@@H]2O[C@H](CO)[C@H](O[C@@H]3O[C@H](CO)[C@H](O)[C@@H]([C@H]3NC(C)=O)O[C@@H]4O[C@H](CO)[C@H](O)[C@@H]([C@H]4O)OS(=O)(O)=O)[C@@H]([C@H]2O)OS(=O)(O)=O)C(O)CCCCCCCCCCCCCCCCCC				376.401	0.764312
SB1a	SB1a 40:2;O3	C66H119N2NaO30S2	1505.71			389.4		O=C(C(O)CCCCCCCCCC/C=C\CCCCCCCC)NC(CO[C@@H]1O[C@@H]([C@@H](O[C@@H]2O[C@@H]([C@@H]([C@H](OS(=O)([O-])=O)[C@H]2O)O[C@@H]3O[C@@H]([C@@H]([C@H](O[C@@H]4O[C@@H]([C@@H]([C@H](OS(=O)(O[Na])=O)[C@H]4O)O)CO)[C@H]3NC(C)=O)O)CO)CO)[C@H](O)[C@H]1O)CO)C(O)/C=C/CCCCCCCCCCCCC	O=C(C(O)CCCCCCCCCC/C=C\CCCCCCCC)NC(CO[C@@H]1O[C@@H]([C@@H](O[C@@H]2O[C@@H]([C@@H]([C@H](OS(=O)(O)=O)[C@H]2O)O[C@@H]3O[C@@H]([C@@H]([C@H](O[C@@H]4O[C@@H]([C@@H]([C@H](OS(=O)(O)=O)[C@H]4O)O)CO)[C@H]3NC(C)=O)O)CO)CO)[C@H](O)[C@H]1O)CO)C(O)/C=C/CCCCCCCCCCCCC				376.573	0.323165
SB1a	SB1a 40:1;O3	C66H121N2NaO30S2	1507.73			390.9		O=C(C(O)CCCCCCCCCCCCCCCCCCCC)NC(CO[C@@H]1O[C@@H]([C@@H](O[C@@H]2O[C@@H]([C@@H]([C@H](OS(=O)([O-])=O)[C@H]2O)O[C@@H]3O[C@@H]([C@@H]([C@H](O[C@@H]4O[C@@H]([C@@H]([C@H](OS(=O)(O[Na])=O)[C@H]4O)O)CO)[C@H]3NC(C)=O)O)CO)CO)[C@H](O)[C@H]1O)CO)C(O)/C=C/CCCCCCCCCCCCC	O=C(C(O)CCCCCCCCCCCCCCCCCCCC)NC(CO[C@@H]1O[C@@H]([C@@H](O[C@@H]2O[C@@H]([C@@H]([C@H](OS(=O)(O)=O)[C@H]2O)O[C@@H]3O[C@@H]([C@@H]([C@H](O[C@@H]4O[C@@H]([C@@H]([C@H](OS(=O)(O)=O)[C@H]4O)O)CO)[C@H]3NC(C)=O)O)CO)CO)[C@H](O)[C@H]1O)CO)C(O)/C=C/CCCCCCCCCCCCC				377.784	0.264283
SB1a	SB1a 42:2;O2	C68H123N2NaO29S2	1517.75			393.8		O=C(CCCCCCCCCCCCC/C=C\CCCCCCCC)NC(CO[C@@H]1O[C@@H]([C@@H](O[C@@H]2O[C@@H]([C@@H]([C@H](OS(=O)([O-])=O)[C@H]2O)O[C@@H]3O[C@@H]([C@@H]([C@H](O[C@@H]4O[C@@H]([C@@H]([C@H](OS(=O)(O[Na])=O)[C@H]4O)O)CO)[C@H]3NC(C)=O)O)CO)CO)[C@H](O)[C@H]1O)CO)C(O)/C=C/CCCCCCCCCCCCC	O=C(CCCCCCCCCCCCC/C=C\CCCCCCCC)NC(CO[C@@H]1O[C@@H]([C@@H](O[C@@H]2O[C@@H]([C@@H]([C@H](OS(=O)(O)=O)[C@H]2O)O[C@@H]3O[C@@H]([C@@H]([C@H](O[C@@H]4O[C@@H]([C@@H]([C@H](OS(=O)(O)=O)[C@H]4O)O)CO)[C@H]3NC(C)=O)O)CO)CO)[C@H](O)[C@H]1O)CO)C(O)/C=C/CCCCCCCCCCCCC				379.861	0.117049
SB1a	SB1a 42:1;O2	C68H125N2NaO29S2	1519.76			395.2		O=C(CCCCCCCCCCCCCCCCCCCCCCC)NC(CO[C@@H]1O[C@@H]([C@@H](O[C@@H]2O[C@@H]([C@@H]([C@H](OS(=O)([O-])=O)[C@H]2O)O[C@@H]3O[C@@H]([C@@H]([C@H](O[C@@H]4O[C@@H]([C@@H]([C@H](OS(=O)(O[Na])=O)[C@H]4O)O)CO)[C@H]3NC(C)=O)O)CO)CO)[C@H](O)[C@H]1O)CO)C(O)/C=C/CCCCCCCCCCCCC	O=C(CCCCCCCCCCCCCCCCCCCCCCC)NC(CO[C@@H]1O[C@@H]([C@@H](O[C@@H]2O[C@@H]([C@@H]([C@H](OS(=O)(O)=O)[C@H]2O)O[C@@H]3O[C@@H]([C@@H]([C@H](O[C@@H]4O[C@@H]([C@@H]([C@H](OS(=O)(O)=O)[C@H]4O)O)CO)[C@H]3NC(C)=O)O)CO)CO)[C@H](O)[C@H]1O)CO)C(O)/C=C/CCCCCCCCCCCCC				381.465	0.225837
SB1a	SB1a 40:0;O4	C66H123N2NaO31S2	1525.74			391.7		O=C(C(CCCCCCCCCCCCCCCCCCCC)O)NC(CO[C@@H]1O[C@@H]([C@@H](O[C@@H]2O[C@@H]([C@@H]([C@H](OS(=O)(O)=O)[C@H]2O)O[C@@H]3O[C@@H]([C@@H]([C@H](O[C@@H]4O[C@@H]([C@@H]([C@H](OS(=O)(O)=O)[C@H]4O)O)CO)[C@H]3NC(C)=O)O)CO)CO)[C@H](O)[C@H]1O)CO)C(O)C(CCCCCCCCCCCCCC)O	O=C(C(CCCCCCCCCCCCCCCCCCCCCCC)O)NC(CO[C@@H]1O[C@@H]([C@@H](O[C@@H]2O[C@@H]([C@@H]([C@H](OS(=O)(O)=O)[C@H]2O)O[C@@H]3O[C@@H]([C@@H]([C@H](O[C@@H]4O[C@@H]([C@@H]([C@H](OS(=O)(O)=O)[C@H]4O)O)CO)[C@H]3NC(C)=O)O)CO)CO)[C@H](O)[C@H]1O)CO)C(O)C(CCCCCCCCCCCCCC)O				380.672	0.182664
SB1a	SB1a 42:2;O3	C68H123N2NaO30S2	1533.74			395.2		O=C(C(O)CCCCCCCCCCCC/C=C\CCCCCCCC)NC(CO[C@@H]1O[C@@H]([C@@H](O[C@@H]2O[C@@H]([C@@H]([C@H](OS(=O)([O-])=O)[C@H]2O)O[C@@H]3O[C@@H]([C@@H]([C@H](O[C@@H]4O[C@@H]([C@@H]([C@H](OS(=O)(O[Na])=O)[C@H]4O)O)CO)[C@H]3NC(C)=O)O)CO)CO)[C@H](O)[C@H]1O)CO)C(O)/C=C/CCCCCCCCCCCCC	O=C(C(O)CCCCCCCCCCCC/C=C\CCCCCCCC)NC(CO[C@@H]1O[C@@H]([C@@H](O[C@@H]2O[C@@H]([C@@H]([C@H](OS(=O)(O)=O)[C@H]2O)O[C@@H]3O[C@@H]([C@@H]([C@H](O[C@@H]4O[C@@H]([C@@H]([C@H](OS(=O)(O)=O)[C@H]4O)O)CO)[C@H]3NC(C)=O)O)CO)CO)[C@H](O)[C@H]1O)CO)C(O)/C=C/CCCCCCCCCCCCC				381.686	0.133764
SB1a	SB1a 42:1;O3	C68H125N2NaO30S2	1535.76			396.5		O=C(C(O)CCCCCCCCCCCCCCCCCCCCCC)NC(CO[C@@H]1O[C@@H]([C@@H](O[C@@H]2O[C@@H]([C@@H]([C@H](OS(=O)([O-])=O)[C@H]2O)O[C@@H]3O[C@@H]([C@@H]([C@H](O[C@@H]4O[C@@H]([C@@H]([C@H](OS(=O)(O[Na])=O)[C@H]4O)O)CO)[C@H]3NC(C)=O)O)CO)CO)[C@H](O)[C@H]1O)CO)C(O)/C=C/CCCCCCCCCCCCC	O=C(C(O)CCCCCCCCCCCCCCCCCCCCCC)NC(CO[C@@H]1O[C@@H]([C@@H](O[C@@H]2O[C@@H]([C@@H]([C@H](OS(=O)(O)=O)[C@H]2O)O[C@@H]3O[C@@H]([C@@H]([C@H](O[C@@H]4O[C@@H]([C@@H]([C@H](OS(=O)(O)=O)[C@H]4O)O)CO)[C@H]3NC(C)=O)O)CO)CO)[C@H](O)[C@H]1O)CO)C(O)/C=C/CCCCCCCCCCCCC				383.067	0.0930681
SB1a	SB1a 41:0;O4	C67H125N2NaO31S2	1539.75			394.4		O=C(CCCCCCCCCCCCCCCCCCCCCCCCCCCC)NC(CO[C@@H]1O[C@@H]([C@@H](O[C@@H]2O[C@@H]([C@@H]([C@H](OS(=O)(O[Na])=O)[C@H]2O)O[C@@H]3O[C@@H]([C@@H]([C@H](O[C@@H]4O[C@@H]([C@@H]([C@H](O)[C@H]4O)O)CO)[C@H]3NC(C)=O)O)CO)CO)[C@H](O)[C@H]1O)CO)C(O)/C=C/CCCCCCCCCCCCC.O=C(NC(C(C(O)CCCCCCCCCCCCCC)O)CO[C@@H]5O[C@H](CO)[C@H]([C@@H]([C@H]5O)O)O[C@@H]6O[C@H](CO)[C@H](O[C@@H]7O[C@H](CO)[C@H](O)[C@@H]([C@H]7NC(C)=O)O[C@@H…	O=C(C(CCCCCCCCCCCCCCCCCCCCC)O)NC(CO[C@@H]1O[C@@H]([C@@H](O[C@@H]2O[C@@H]([C@@H]([C@H](OS(=O)(O)=O)[C@H]2O)O[C@@H]3O[C@@H]([C@@H]([C@H](O[C@@H]4O[C@@H]([C@@H]([C@H](OS(=O)(O)=O)[C@H]4O)O)CO)[C@H]3NC(C)=O)O)CO)CO)[C@H](O)[C@H]1O)CO)C(O)C(CCCCCCCCCCCCCC)O				383.81	0.809752
SB1a	SB1a 44:2;O2	C70H127N2NaO29S2	1545.78			399.1		O=C(CCCCCCCCCCCCC/C=C\CCCCCCCCCC)NC(CO[C@@H]1O[C@@H]([C@@H](O[C@@H]2O[C@@H]([C@@H]([C@H](OS(=O)(O)=O)[C@H]2O)O[C@@H]3O[C@@H]([C@@H]([C@H](O[C@@H]4O[C@@H]([C@@H]([C@H](OS(=O)(O)=O)[C@H]4O)O)CO)[C@H]3NC(C)=O)O)CO)CO)[C@H](O)[C@H]1O)CO)C(O)/C=C/CCCCCCCCCCCCC	O=C(CCCCCCCCCCCCC/C=C\CCCCCCCCCC)NC(CO[C@@H]1O[C@@H]([C@@H](O[C@@H]2O[C@@H]([C@@H]([C@H](OS(=O)(O)=O)[C@H]2O)O[C@@H]3O[C@@H]([C@@H]([C@H](O[C@@H]4O[C@@H]([C@@H]([C@H](OS(=O)(O)=O)[C@H]4O)O)CO)[C@H]3NC(C)=O)O)CO)CO)[C@H](O)[C@H]1O)CO)C(O)/C=C/CCCCCCCCCCCCC				384.815	0.201525
SB1a	SB1a 44:1;O2	C70H129N2NaO29S2	1547.79			400.4		O=C(CCCCCCCCCCCCCCCCCCCCCCCCC)NC(CO[C@@H]1O[C@@H]([C@@H](O[C@@H]2O[C@@H]([C@@H]([C@H](OS(=O)([O-])=O)[C@H]2O)O[C@@H]3O[C@@H]([C@@H]([C@H](O[C@@H]4O[C@@H]([C@@H]([C@H](OS(=O)(O[Na])=O)[C@H]4O)O)CO)[C@H]3NC(C)=O)O)CO)CO)[C@H](O)[C@H]1O)CO)C(O)/C=C/CCCCCCCCCCCCC	O=C(CCCCCCCCCCCCCCCCCCCCCCCCC)NC(CO[C@@H]1O[C@@H]([C@@H](O[C@@H]2O[C@@H]([C@@H]([C@H](OS(=O)(O)=O)[C@H]2O)O[C@@H]3O[C@@H]([C@@H]([C@H](O[C@@H]4O[C@@H]([C@@H]([C@H](OS(=O)(O)=O)[C@H]4O)O)CO)[C@H]3NC(C)=O)O)CO)CO)[C@H](O)[C@H]1O)CO)C(O)/C=C/CCCCCCCCCCCCC				387.213	1.12624
SB1a	SB1a 42:0;O4	C68H127N2NaO31S2	1553.77			397.2		O=C(CCCCCCCCCCCCCCCCCCCCCCCCCCCC)NC(CO[C@@H]1O[C@@H]([C@@H](O[C@@H]2O[C@@H]([C@@H]([C@H](OS(=O)(O[Na])=O)[C@H]2O)O[C@@H]3O[C@@H]([C@@H]([C@H](O[C@@H]4O[C@@H]([C@@H]([C@H](O)[C@H]4O)O)CO)[C@H]3NC(C)=O)O)CO)CO)[C@H](O)[C@H]1O)CO)C(O)/C=C/CCCCCCCCCCCCC.O=C(NC(C(C(O)CCCCCCCCCCCCCC)O)CO[C@@H]5O[C@H](CO)[C@H]([C@@H]([C@H]5O)O)O[C@@H]6O[C@H](CO)[C@H](O[C@@H]7O[C@H](CO)[C@H](O)[C@@H]([C@H]7NC(C)=O)O[C@@H…	O=C(C(CCCCCCCCCCCCCCCCCCCCCC)O)NC(CO[C@@H]1O[C@@H]([C@@H](O[C@@H]2O[C@@H]([C@@H]([C@H](OS(=O)(O)=O)[C@H]2O)O[C@@H]3O[C@@H]([C@@H]([C@H](O[C@@H]4O[C@@H]([C@@H]([C@H](OS(=O)(O)=O)[C@H]4O)O)CO)[C@H]3NC(C)=O)O)CO)CO)[C@H](O)[C@H]1O)CO)C(O)C(CCCCCCCCCCCCCC)O				386.61	1.5637
SB1a	SB1a 44:1;O3	C70H129N2NaO30S2	1563.79			401.9		O=C(C(O)CCCCCCCCCCCCCCCCCCCCCCCC)NC(CO[C@@H]1O[C@@H]([C@@H](O[C@@H]2O[C@@H]([C@@H]([C@H](OS(=O)([O-])=O)[C@H]2O)O[C@@H]3O[C@@H]([C@@H]([C@H](O[C@@H]4O[C@@H]([C@@H]([C@H](OS(=O)(O[Na])=O)[C@H]4O)O)CO)[C@H]3NC(C)=O)O)CO)CO)[C@H](O)[C@H]1O)CO)C(O)/C=C/CCCCCCCCCCCCC	O=C(C(O)CCCCCCCCCCCCCCCCCCCCCCCC)NC(CO[C@@H]1O[C@@H]([C@@H](O[C@@H]2O[C@@H]([C@@H]([C@H](OS(=O)(O)=O)[C@H]2O)O[C@@H]3O[C@@H]([C@@H]([C@H](O[C@@H]4O[C@@H]([C@@H]([C@H](OS(=O)(O)=O)[C@H]4O)O)CO)[C@H]3NC(C)=O)O)CO)CO)[C@H](O)[C@H]1O)CO)C(O)/C=C/CCCCCCCCCCCCC				388.131	0.136099
	SB1a	SB1a 37:1;O2	C63H116N2O29S2	1347.75	278.4	337.301	365.4		O=C(CCCCCCCCCCCCCCCCCC)NC(CO[C@@H]1O[C@@H]([C@@H](O[C@@H]2O[C@@H]([C@@H]([C@H](O)[C@H]2O)O[C@@H]3O[C@@H]([C@@H]([C@H](O[C@@H]4O[C@@H]([C@@H]([C@H](OS(=O)(O)=O)[C@H]4O)O)CO)[C@H]3NC(C)=O)O)CO)CO)[C@H](O)[C@H]1O)CO)C(O)/C=C/CCCCCCCCCCCCC	O=C(CCCCCCCCCCCCCCCCCC)NC(CO[C@@H]1O[C@@H]([C@@H](O[C@@H]2O[C@@H]([C@@H]([C@H](O)[C@H]2O)O[C@@H]3O[C@@H]([C@@H]([C@H](O[C@@H]4O[C@@H]([C@@H]([C@H](OS(=O)(O)=O)[C@H]4O)O)CO)[C@H]3NC(C)=O)O)CO)CO)[C@H](O)[C@H]1O)CO)C(O)/C=C/CCCCCCCCCCCCC						402.8	1347.7	713.348
	SB1a	SB1a 38:0;O2	C64H120N2O29S2	1363.78	277.7	341.01	367.6		O=C(CCCCCCCCCCCCCCCCCCC)NC(CO[C@@H]1O[C@@H]([C@@H](O[C@@H]2O[C@@H]([C@@H]([C@H](O)[C@H]2O)O[C@@H]3O[C@@H]([C@@H]([C@H](O[C@@H]4O[C@@H]([C@@H]([C@H](OS(=O)(O)=O)[C@H]4O)O)CO)[C@H]3NC(C)=O)O)CO)CO)[C@H](O)[C@H]1O)CO)C(O)CCCCCCCCCCCCCCC	O=C(CCCCCCCCCCCCCCCCCCC)NC(CO[C@@H]1O[C@@H]([C@@H](O[C@@H]2O[C@@H]([C@@H]([C@H](O)[C@H]2O)O[C@@H]3O[C@@H]([C@@H]([C@H](O[C@@H]4O[C@@H]([C@@H]([C@H](OS(=O)(O)=O)[C@H]4O)O)CO)[C@H]3NC(C)=O)O)CO)CO)[C@H](O)[C@H]1O)CO)C(O)CCCCCCCCCCCCCCC						405.1	1363.73	721.364
	SB1a	SB1a 38:2;O3	C64H116N2O30S2	1375.74	277.3	332.186	368.8		O=C(C(O)CCCCCCCC/C=C\CCCCCCCC)NC(CO[C@@H]1O[C@@H]([C@@H](O[C@@H]2O[C@@H]([C@@H]([C@H](O)[C@H]2O)O[C@@H]3O[C@@H]([C@@H]([C@H](O[C@@H]4O[C@@H]([C@@H]([C@H](OS(=O)(O)=O)[C@H]4O)O)CO)[C@H]3NC(C)=O)O)CO)CO)[C@H](O)[C@H]1O)CO)C(O)/C=C/CCCCCCCCCCCCC	O=C(C(O)CCCCCCCC/C=C\CCCCCCCC)NC(CO[C@@H]1O[C@@H]([C@@H](O[C@@H]2O[C@@H]([C@@H]([C@H](O)[C@H]2O)O[C@@H]3O[C@@H]([C@@H]([C@H](O[C@@H]4O[C@@H]([C@@H]([C@H](OS(=O)(O)=O)[C@H]4O)O)CO)[C@H]3NC(C)=O)O)CO)CO)[C@H](O)[C@H]1O)CO)C(O)/C=C/CCCCCCCCCCCCC						405.4	1375.69	727.345
	SB1a	SB1a 38:0;O3	C64H120N2O30S2	1379.77	275.9	339.041	369.9		O=C(C(O)CCCCCCCCCCCCCCCCCC)NC(CO[C@@H]1O[C@@H]([C@@H](O[C@@H]2O[C@@H]([C@@H]([C@H](O)[C@H]2O)O[C@@H]3O[C@@H]([C@@H]([C@H](O[C@@H]4O[C@@H]([C@@H]([C@H](OS(=O)(O)=O)[C@H]4O)O)CO)[C@H]3NC(C)=O)O)CO)CO)[C@H](O)[C@H]1O)CO)C(O)CCCCCCCCCCCCCCC	O=C(C(O)CCCCCCCCCCCCCCCCCC)NC(CO[C@@H]1O[C@@H]([C@@H](O[C@@H]2O[C@@H]([C@@H]([C@H](O)[C@H]2O)O[C@@H]3O[C@@H]([C@@H]([C@H](O[C@@H]4O[C@@H]([C@@H]([C@H](OS(=O)(O)=O)[C@H]4O)O)CO)[C@H]3NC(C)=O)O)CO)CO)[C@H](O)[C@H]1O)CO)C(O)CCCCCCCCCCCCCCC						407.3	1379.72	729.36
	SB1a	SB1a 39:1;O3	C65H120N2O30S2	1391.77	276.1	335.961	372.6		O=C(C(O)CCCCCCCCCCCCCCCCCCC)NC(CO[C@@H]1O[C@@H]([C@@H](O[C@@H]2O[C@@H]([C@@H]([C@H](O)[C@H]2O)O[C@@H]3O[C@@H]([C@@H]([C@H](O[C@@H]4O[C@@H]([C@@H]([C@H](OS(=O)(O)=O)[C@H]4O)O)CO)[C@H]3NC(C)=O)O)CO)CO)[C@H](O)[C@H]1O)CO)C(O)/C=C/CCCCCCCCCCCCC	O=C(C(O)CCCCCCCCCCCCCCCCCCC)NC(CO[C@@H]1O[C@@H]([C@@H](O[C@@H]2O[C@@H]([C@@H]([C@H](O)[C@H]2O)O[C@@H]3O[C@@H]([C@@H]([C@H](O[C@@H]4O[C@@H]([C@@H]([C@H](OS(=O)(O)=O)[C@H]4O)O)CO)[C@H]3NC(C)=O)O)CO)CO)[C@H](O)[C@H]1O)CO)C(O)/C=C/CCCCCCCCCCCCC						408	1391.72	735.362
	SB1a	SB1a 40:0;O3	C66H124N2O30S2	1407.8	276.2	337.191	374.3		O=C(CCCCCCCCCCCCCCCCCCCCC)NC(CO[C@@H]1O[C@@H]([C@@H](O[C@@H]2O[C@@H]([C@@H]([C@H](O)[C@H]2O)O[C@@H]3O[C@@H]([C@@H]([C@H](O[C@@H]4O[C@@H]([C@@H]([C@H](OS(=O)(O)=O)[C@H]4O)O)CO)[C@H]3NC(C)=O)O)CO)CO)[C@H](O)[C@H]1O)CO)C(O)C(O)CCCCCCCCCCCCCC	O=C(CCCCCCCCCCCCCCCCCCCCC)NC(CO[C@@H]1O[C@@H]([C@@H](O[C@@H]2O[C@@H]([C@@H]([C@H](O)[C@H]2O)O[C@@H]3O[C@@H]([C@@H]([C@H](O[C@@H]4O[C@@H]([C@@H]([C@H](OS(=O)(O)=O)[C@H]4O)O)CO)[C@H]3NC(C)=O)O)CO)CO)[C@H](O)[C@H]1O)CO)C(O)C(O)CCCCCCCCCCCCCC						411.8	1407.75	743.377
	SB1a	SB1a 41:1;O3	C67H124N2O30S2	1419.8	275.4	336.631	377.1		O=C(C(O)CCCCCCCCCCCCCCCCCCCCC)NC(CO[C@@H]1O[C@@H]([C@@H](O[C@@H]2O[C@@H]([C@@H]([C@H](O)[C@H]2O)O[C@@H]3O[C@@H]([C@@H]([C@H](O[C@@H]4O[C@@H]([C@@H]([C@H](OS(=O)(O)=O)[C@H]4O)O)CO)[C@H]3NC(C)=O)O)CO)CO)[C@H](O)[C@H]1O)CO)C(O)/C=C/CCCCCCCCCCCCC	O=C(C(O)CCCCCCCCCCCCCCCCCCCCC)NC(CO[C@@H]1O[C@@H]([C@@H](O[C@@H]2O[C@@H]([C@@H]([C@H](O)[C@H]2O)O[C@@H]3O[C@@H]([C@@H]([C@H](O[C@@H]4O[C@@H]([C@@H]([C@H](OS(=O)(O)=O)[C@H]4O)O)CO)[C@H]3NC(C)=O)O)CO)CO)[C@H](O)[C@H]1O)CO)C(O)/C=C/CCCCCCCCCCCCC						413.1	1419.75	749.375
	SB1a	SB1a 42:3;O3	C68H122N2O30S2	1429.79	276.4		376.4		O=C(C(O)CCCCCCCCCCCC/C=C\C/C=C\CCCCC)NC(CO[C@@H]1O[C@@H]([C@@H](O[C@@H]2O[C@@H]([C@@H]([C@H](O)[C@H]2O)O[C@@H]3O[C@@H]([C@@H]([C@H](O[C@@H]4O[C@@H]([C@@H]([C@H](OS(=O)(O)=O)[C@H]4O)O)CO)[C@H]3NC(C)=O)O)CO)CO)[C@H](O)[C@H]1O)CO)C(O)/C=C/CCCCCCCCCCCCC	O=C(C(O)CCCCCCCCCCCC/C=C\C/C=C\CCCCC)NC(CO[C@@H]1O[C@@H]([C@@H](O[C@@H]2O[C@@H]([C@@H]([C@H](O)[C@H]2O)O[C@@H]3O[C@@H]([C@@H]([C@H](O[C@@H]4O[C@@H]([C@@H]([C@H](OS(=O)(O)=O)[C@H]4O)O)CO)[C@H]3NC(C)=O)O)CO)CO)[C@H](O)[C@H]1O)CO)C(O)/C=C/CCCCCCCCCCCCC						413.1	1429.74	754.368
	SB1a	SB1a 42:0;O3	C68H128N2O30S2	1435.84	275.2	336.884	378.9		O=C(CCCCCCCCCCCCCCCCCCCCCCC)NC(CO[C@@H]1O[C@@H]([C@@H](O[C@@H]2O[C@@H]([C@@H]([C@H](O)[C@H]2O)O[C@@H]3O[C@@H]([C@@H]([C@H](O[C@@H]4O[C@@H]([C@@H]([C@H](OS(=O)(O)=O)[C@H]4O)O)CO)[C@H]3NC(C)=O)O)CO)CO)[C@H](O)[C@H]1O)CO)C(O)C(O)CCCCCCCCCCCCCC	O=C(CCCCCCCCCCCCCCCCCCCCCCC)NC(CO[C@@H]1O[C@@H]([C@@H](O[C@@H]2O[C@@H]([C@@H]([C@H](O)[C@H]2O)O[C@@H]3O[C@@H]([C@@H]([C@H](O[C@@H]4O[C@@H]([C@@H]([C@H](OS(=O)(O)=O)[C@H]4O)O)CO)[C@H]3NC(C)=O)O)CO)CO)[C@H](O)[C@H]1O)CO)C(O)C(O)CCCCCCCCCCCCCC						416.4	1435.79	757.393
	SB1a	SB1a 42:1;O4	C68H126N2O31S2	1449.81	273.5		380.1		O=C(C(O)CCCCCCCCCCCC/C=C\CCCCCCCC)NC(CO[C@@H]1O[C@@H]([C@@H](O[C@@H]2O[C@@H]([C@@H]([C@H](O)[C@H]2O)O[C@@H]3O[C@@H]([C@@H]([C@H](O[C@@H]4O[C@@H]([C@@H]([C@H](OS(=O)(O)=O)[C@H]4O)O)CO)[C@H]3NC(C)=O)O)CO)CO)[C@H](O)[C@H]1O)CO)C(O)C(O)CCCCCCCCCCCCCC	O=C(C(O)CCCCCCCCCCCC/C=C\CCCCCCCC)NC(CO[C@@H]1O[C@@H]([C@@H](O[C@@H]2O[C@@H]([C@@H]([C@H](O)[C@H]2O)O[C@@H]3O[C@@H]([C@@H]([C@H](O[C@@H]4O[C@@H]([C@@H]([C@H](OS(=O)(O)=O)[C@H]4O)O)CO)[C@H]3NC(C)=O)O)CO)CO)[C@H](O)[C@H]1O)CO)C(O)C(O)CCCCCCCCCCCCCC						417	1449.77	764.383
			14	5
			15	6
			16	7
			17	8
			18	9
			19	10
			20	11
			21	12
			22	13
			23	14
			24	15	18
			25	16	19
			26	17

## Sheet: SM4
Name	CCS	m/z theoretical
SM4 32:1;O2	276.684	750.483
SM4 34:1;O2	283.234	778.514
SM4 35:1;O2	286.42	792.53
SM4 36:1;O2	289.703	806.546
SM4 37:1;O2	292.298	820.561
SM4 38:1;O2	294.575	834.577
SM4 39:1;O2	297.316	848.593
SM4 40:1;O2	299.485	862.608
SM4 41:1;O2	302.778	876.624
SM4 42:1;O2	305.285	890.64
SM4 43:1;O2	308.292	904.655
SM4 44:1;O2	310.861	918.671
SM4 46:1;O2	315.937	946.702
SM4 32:2;O2	275.377	748.468
SM4 34:2;O2	281.775	776.499
SM4 36:2;O2	288.59	804.53
SM4 38:2;O2	293.439	832.561
SM4 39:2;O2	296.2	846.577
SM4 40:2;O2	298.538	860.593
SM4 41:2;O2	301.753	874.608
SM4 42:2;O2	303.76	888.624
SM4 44:3;O2	307.692	914.64
SM4 44:2;O2	309.344	916.655
SM4 32:1;O3	278.814	766.478
SM4 34:1;O3	284.8	794.509
SM4 36:1;O3	291.336	822.541
SM4 37:1;O3	293.434	836.556
SM4 38:1;O3	296.54	850.572
SM4 39:1;O3	298.427	864.588
SM4 40:1;O3	301.41	878.603
SM4 41:1;O3	303.828	892.619
SM4 42:1;O3	306.271	906.635
SM4 43:1;O3	309.255	920.65
SM4 44:1;O3	311.756	934.666
SM4 32:2;O3	277.813	764.462
SM4 33:2;O3	279.345	778.478
SM4 34:2;O3	283.524	792.494
SM4 36:2;O3	290.006	820.525
SM4 38:2;O3	295.323	848.556
SM4 40:2;O3	300.062	876.588
SM4 41:2;O3	304.6	890.603
SM4 42:3;O3	305.4	902.603
SM4 42:2;O3	307.1	904.619
SM4 44:2;O3	310.694	932.65
SM4 34:0;O3	287.989	796.525
SM4 36:0;O3	293.426	824.556
SM4 38:0;O3	298.698	852.588
SM4 39:0;O3	301.104	866.603
SM4 40:0;O3	304.002	880.619
SM4 41:0;O3	305.971	894.635
SM4 42:0;O3	309.089	908.65
SM4 34:0;O4	288.797	812.52
SM4 36:0;O4	294.1	840.551
SM4 38:0;O4	299.178	868.583
SM4 39:0;O4	302.227	882.598
SM4 40:0;O4	304.166	896.614
SM4 41:0;O4	306.472	910.629
SM4 42:1;O4	307.816	922.629
SM4 42:0;O4	308.613	924.645
SM4 43:0;O4	311.015	938.661
SM4 44:0;O4	314.614	952.676

## Sheet: SM3
Name	CCS	m/z theoretical
SM3 34:1;O2	311.356	940.567
SM3 36:1;O2	316.994	968.599
SM3 38:1;O2	322.847	996.63
SM3 39:1;O2	325.574	1010.65
SM3 40:1;O2	328.343	1024.66
SM3 41:1;O2	330.984	1038.68
SM3 42:1;O2	333.679	1052.69
SM3 43:1;O2	336.45	1066.71
SM3 44:1;O2	338.956	1080.72
SM3 46:1;O2	344.379	1108.76
SM3 38:2;O2	322.146	994.614
SM3 40:2;O2	327.407	1022.65
SM3 42:3;O2	330.836	1048.66
SM3 42:2;O2	331.914	1050.68
SM3 44:2;O2	337.172	1078.71
SM3 34:1;O3	310.482	956.562
SM3 36:1;O3	316.362	984.593
SM3 38:1;O3	321.452	1012.62
SM3 40:1;O3	326.54	1040.66
SM3 41:1;O3	329.579	1054.67
SM3 42:1;O3	331.678	1068.69
SM3 44:1;O3	337.235	1096.72
SM3 38:2;O3	321.261	1010.61
SM3 40:2;O3	325.694	1038.64
SM3 42:3;O3	335.158	1064.66	outlier
SM3 42:2;O3	330.077	1066.67
SM3 38:0;O4	320.725	1030.64
SM3 40:0;O4	325.015	1058.67
SM3 41:0;O4	327.473	1072.68
SM3 42:1;O4	328.896	1084.68
SM3 42:0;O4	330.003	1086.7

## Sheet: Glomeruli
				Predicted				Experimental	SMILES [M-H]-	SMILES [M]	MALDI		LCMS	MALDI		LCMS
lipid class	Name	Chemical sum formula	m/z theoretical	LipidCCS	DeepCCS	AllCCS	AllCCS_NEW	AllCCS	ChemDraw	ChemDraw	mean	sd		mean	sd
GM3	GM3 34:1;O2	C57H104N2O21	1151.71				336.1	336.1	O=C(CCCCCCCCCCCCCCC)NC(CO[C@@H]1O[C@@H]([C@@H](O[C@@H]2O[C@@H]([C@@H]([C@H](O[C@@](O3)(C([O-])=O)C[C@H]([C@H](NC(C)=O)[C@H]3[C@H](O)[C@H](O)CO)O)[C@H]2O)O)CO)[C@H](O)[C@H]1O)CO)C(O)/C=C/CCCCCCCCCCCCC	O=C(CCCCCCCCCCCCCCC)NC(CO[C@@H]1O[C@@H]([C@@H](O[C@@H]2O[C@@H]([C@@H]([C@H](O[C@@](O3)(C(O)=O)C[C@H]([C@H](NC(C)=O)[C@H]3[C@H](O)[C@H](O)CO)O)[C@H]2O)O)CO)[C@H](O)[C@H]1O)CO)C(O)/C=C/CCCCCCCCCCCCC	1.697	0.00138924		343.928	0.284544
GM3	GM3 34:1;O3	C57H104N2O22	1167.7				339	339	O=C(C(O)CCCCCCCCCCCCCC)NC(CO[C@@H]1O[C@@H]([C@@H](O[C@@H]2O[C@@H]([C@@H]([C@H](O[C@@](O3)(C([O-])=O)C[C@H]([C@H](NC(C)=O)[C@H]3[C@H](O)[C@H](O)CO)O)[C@H]2O)O)CO)[C@H](O)[C@H]1O)CO)C(O)/C=C/CCCCCCCCCCCCC	O=C(C(O)CCCCCCCCCCCCCC)NC(CO[C@@H]1O[C@@H]([C@@H](O[C@@H]2O[C@@H]([C@@H]([C@H](O[C@@](O3)(C(O)=O)C[C@H]([C@H](NC(C)=O)[C@H]3[C@H](O)[C@H](O)CO)O)[C@H]2O)O)CO)[C@H](O)[C@H]1O)CO)C(O)/C=C/CCCCCCCCCCCCC	1.70827	0.00130512		346.158	0.26856
GM3	GM3 36:1;O2	C59H108N2O21	1179.74				340.8	340.8	O=C(CCCCCCCCCCCCCCCCC)NC(CO[C@@H]1O[C@@H]([C@@H](O[C@@H]2O[C@@H]([C@@H]([C@H](O[C@@](O3)(C([O-])=O)C[C@H]([C@H](NC(C)=O)[C@H]3[C@H](O)[C@H](O)CO)O)[C@H]2O)O)CO)[C@H](O)[C@H]1O)CO)C(O)/C=C/CCCCCCCCCCCCC	O=C(CCCCCCCCCCCCCCCCC)NC(CO[C@@H]1O[C@@H]([C@@H](O[C@@H]2O[C@@H]([C@@H]([C@H](O[C@@](O3)(C(O)=O)C[C@H]([C@H](NC(C)=O)[C@H]3[C@H](O)[C@H](O)CO)O)[C@H]2O)O)CO)[C@H](O)[C@H]1O)CO)C(O)/C=C/CCCCCCCCCCCCC	1.72953	0.000971253		350.423	0.192873
GM3	GM3 36:1;O3	C59H108N2O22	1195.73				344	344	O=C(C(O)CCCCCCCCCCCCCCCC)NC(CO[C@@H]1O[C@@H]([C@@H](O[C@@H]2O[C@@H]([C@@H]([C@H](O[C@@](O3)(C([O-])=O)C[C@H]([C@H](NC(C)=O)[C@H]3[C@H](O)[C@H](O)CO)O)[C@H]2O)O)CO)[C@H](O)[C@H]1O)CO)C(O)/C=C/CCCCCCCCCCCCC	O=C(C(O)CCCCCCCCCCCCCCCC)NC(CO[C@@H]1O[C@@H]([C@@H](O[C@@H]2O[C@@H]([C@@H]([C@H](O[C@@](O3)(C(O)=O)C[C@H]([C@H](NC(C)=O)[C@H]3[C@H](O)[C@H](O)CO)O)[C@H]2O)O)CO)[C@H](O)[C@H]1O)CO)C(O)/C=C/CCCCCCCCCCCCC	1.73997	0.0028746		352.481	0.584868
GM3	GM3 38:1;O2	C61H112N2O21	1207.77				345.6	345.6	O=C(CCCCCCCCCCCCCCCCCCC)NC(CO[C@@H]1O[C@@H]([C@@H](O[C@@H]2O[C@@H]([C@@H]([C@H](O[C@@](O3)(C([O-])=O)C[C@H]([C@H](NC(C)=O)[C@H]3[C@H](O)[C@H](O)CO)O)[C@H]2O)O)CO)[C@H](O)[C@H]1O)CO)C(O)/C=C/CCCCCCCCCCCCC	O=C(CCCCCCCCCCCCCCCCCCC)NC(CO[C@@H]1O[C@@H]([C@@H](O[C@@H]2O[C@@H]([C@@H]([C@H](O[C@@](O3)(C(O)=O)C[C@H]([C@H](NC(C)=O)[C@H]3[C@H](O)[C@H](O)CO)O)[C@H]2O)O)CO)[C@H](O)[C@H]1O)CO)C(O)/C=C/CCCCCCCCCCCCC	1.76013	0.00155027		356.53	0.314412
GM3	GM3 38:1;O3	C61H112N2O22	1223.76				348.7	348.7	O=C(C(O)CCCCCCCCCCCCCCCCCC)NC(CO[C@@H]1O[C@@H]([C@@H](O[C@@H]2O[C@@H]([C@@H]([C@H](O[C@@](O3)(C([O-])=O)C[C@H]([C@H](NC(C)=O)[C@H]3[C@H](O)[C@H](O)CO)O)[C@H]2O)O)CO)[C@H](O)[C@H]1O)CO)C(O)/C=C/CCCCCCCCCCCCC	O=C(C(O)CCCCCCCCCCCCCCCCCC)NC(CO[C@@H]1O[C@@H]([C@@H](O[C@@H]2O[C@@H]([C@@H]([C@H](O[C@@](O3)(C(O)=O)C[C@H]([C@H](NC(C)=O)[C@H]3[C@H](O)[C@H](O)CO)O)[C@H]2O)O)CO)[C@H](O)[C@H]1O)CO)C(O)/C=C/CCCCCCCCCCCCC	1.76917	0.00158219		358.305	0.325317
GM3	GM3 40:1;O2	C63H116N2O21	1235.8				350.3	350.3	O=C(CCCCCCCCCCCCCCCCCCCCC)NC(CO[C@@H]1O[C@@H]([C@@H](O[C@@H]2O[C@@H]([C@@H]([C@H](O[C@@](O3)(C([O-])=O)C[C@H]([C@H](NC(C)=O)[C@H]3[C@H](O)[C@H](O)CO)O)[C@H]2O)O)CO)[C@H](O)[C@H]1O)CO)C(O)/C=C/CCCCCCCCCCCCC	O=C(CCCCCCCCCCCCCCCCCCCCC)NC(CO[C@@H]1O[C@@H]([C@@H](O[C@@H]2O[C@@H]([C@@H]([C@H](O[C@@](O3)(C(O)=O)C[C@H]([C@H](NC(C)=O)[C@H]3[C@H](O)[C@H](O)CO)O)[C@H]2O)O)CO)[C@H](O)[C@H]1O)CO)C(O)/C=C/CCCCCCCCCCCCC	1.78723	0.0018037		361.924	0.362526
GM3	GM3 40:1;O3	C63H116N2O22	1251.79				353.3	353.3	O=C(C(O)CCCCCCCCCCCCCCCCCCCC)NC(CO[C@@H]1O[C@@H]([C@@H](O[C@@H]2O[C@@H]([C@@H]([C@H](O[C@@](O3)(C([O-])=O)C[C@H]([C@H](NC(C)=O)[C@H]3[C@H](O)[C@H](O)CO)O)[C@H]2O)O)CO)[C@H](O)[C@H]1O)CO)C(O)/C=C/CCCCCCCCCCCCC	O=C(C(O)CCCCCCCCCCCCCCCCCCCC)NC(CO[C@@H]1O[C@@H]([C@@H](O[C@@H]2O[C@@H]([C@@H]([C@H](O[C@@](O3)(C(O)=O)C[C@H]([C@H](NC(C)=O)[C@H]3[C@H](O)[C@H](O)CO)O)[C@H]2O)O)CO)[C@H](O)[C@H]1O)CO)C(O)/C=C/CCCCCCCCCCCCC	1.7956	0.0021166		363.569	0.421119
GM3	GM3 42:1;O2	C65H120N2O21	1263.83				355.2	355.2	O=C(CCCCCCCCCCCCCCCCCCCCCCC)NC(CO[C@@H]1O[C@@H]([C@@H](O[C@@H]2O[C@@H]([C@@H]([C@H](O[C@@](O3)(C([O-])=O)C[C@H]([C@H](NC(C)=O)[C@H]3[C@H](O)[C@H](O)CO)O)[C@H]2O)O)CO)[C@H](O)[C@H]1O)CO)C(O)/C=C/CCCCCCCCCCCCC	O=C(CCCCCCCCCCCCCCCCCCCCCCC)NC(CO[C@@H]1O[C@@H]([C@@H](O[C@@H]2O[C@@H]([C@@H]([C@H](O[C@@](O3)(C(O)=O)C[C@H]([C@H](NC(C)=O)[C@H]3[C@H](O)[C@H](O)CO)O)[C@H]2O)O)CO)[C@H](O)[C@H]1O)CO)C(O)/C=C/CCCCCCCCCCCCC	1.8097	0.0021		366.383	0.419694
GM3	GM3 42:1;O3	C65H120N2O22	1279.83				358.1	358.1	O=C(C(O)CCCCCCCCCCCCCCCCCCCCCC)NC(CO[C@@H]1O[C@@H]([C@@H](O[C@@H]2O[C@@H]([C@@H]([C@H](O[C@@](O3)(C([O-])=O)C[C@H]([C@H](NC(C)=O)[C@H]3[C@H](O)[C@H](O)CO)O)[C@H]2O)O)CO)[C@H](O)[C@H]1O)CO)C(O)/C=C/CCCCCCCCCCCCC	O=C(C(O)CCCCCCCCCCCCCCCCCCCCCC)NC(CO[C@@H]1O[C@@H]([C@@H](O[C@@H]2O[C@@H]([C@@H]([C@H](O[C@@](O3)(C(O)=O)C[C@H]([C@H](NC(C)=O)[C@H]3[C@H](O)[C@H](O)CO)O)[C@H]2O)O)CO)[C@H](O)[C@H]1O)CO)C(O)/C=C/CCCCCCCCCCCCC	1.81853	0.00125033		368.12	0.258439

## Sheet: SM4_O2
				Predicted				Experimental	SMILES [M-H]-	SMILES [M]	MALDI		LCMS	MALDI		LCMS
lipid class	Name	Chemical sum formula	m/z theoretical	LipidCCS	DeepCCS	AllCCS_old	AllCCS_NEW	AllCCS	ChemDraw	ChemDraw	mean	sd		mean	sd
SM4	SM4 28:1;O1		694.421	260.9	364.201		260.4		O=C(CCCCCCCCC)N[C@@H](CO[C@@H]1O[C@@H]([C@H](O)[C@H](OS(=O)([O-])=O)[C@H]1O)CO)[C@H](O)/C=C/CCCCCCCCCCCCC	O=C(CCCCCCCCC)N[C@@H](CO[C@@H]1O[C@@H]([C@H](O)[C@H](OS(=O)(O)=O)[C@H]1O)CO)[C@H](O)/C=C/CCCCCCCCCCCCC
SM4	SM4 29:1;O2		708.436	263.5	266.64		263.3		O=C(CCCCCCCCCC)N[C@@H](CO[C@@H]1O[C@@H]([C@H](O)[C@H](OS(=O)([O-])=O)[C@H]1O)CO)[C@H](O)/C=C/CCCCCCCCCCCCC	O=C(CCCCCCCCCC)N[C@@H](CO[C@@H]1O[C@@H]([C@H](O)[C@H](OS(=O)(O)=O)[C@H]1O)CO)[C@H](O)/C=C/CCCCCCCCCCCCC
SM4	SM4 30:1;O2		722.452	266.6	270.392		266.2		O=C(CCCCCCCCCCC)N[C@@H](CO[C@@H]1O[C@@H]([C@H](O)[C@H](OS(=O)([O-])=O)[C@H]1O)CO)[C@H](O)/C=C/CCCCCCCCCCCCC	O=C(CCCCCCCCCCC)N[C@@H](CO[C@@H]1O[C@@H]([C@H](O)[C@H](OS(=O)(O)=O)[C@H]1O)CO)[C@H](O)/C=C/CCCCCCCCCCCCC
SM4	SM4 31:1;O2		736.468	269.1	272.425		269.1		O=C(CCCCCCCCCCCC)N[C@@H](CO[C@@H]1O[C@@H]([C@H](O)[C@H](OS(=O)([O-])=O)[C@H]1O)CO)[C@H](O)/C=C/CCCCCCCCCCCCC	O=C(CCCCCCCCCCCC)N[C@@H](CO[C@@H]1O[C@@H]([C@H](O)[C@H](OS(=O)(O)=O)[C@H]1O)CO)[C@H](O)/C=C/CCCCCCCCCCCCC
SM4	SM4 32:1;O2	C38H73NO11S	750.483	272.3	269.538	271.2	272		O=C(CCCCCCCCCCCCC)N[C@@H](CO[C@@H]1O[C@@H]([C@H](O)[C@H](OS(=O)([O-])=O)[C@H]1O)CO)[C@H](O)/C=C/CCCCCCCCCCCCC	O=C(CCCCCCCCCCCCC)N[C@@H](CO[C@@H]1O[C@@H]([C@H](O)[C@H](OS(=O)(O)=O)[C@H]1O)CO)[C@H](O)/C=C/CCCCCCCCCCCCC	1.35663	0.00121209		276.684	0.249521
SM4	SM4 33:1;O2		764.499	274.6	277.367		275.1		O=C(CCCCCCCCCCCCCC)N[C@@H](CO[C@@H]1O[C@@H]([C@H](O)[C@H](OS(=O)([O-])=O)[C@H]1O)CO)[C@H](O)/C=C/CCCCCCCCCCCCC	O=C(CCCCCCCCCCCCCC)N[C@@H](CO[C@@H]1O[C@@H]([C@H](O)[C@H](OS(=O)(O)=O)[C@H]1O)CO)[C@H](O)/C=C/CCCCCCCCCCCCC
SM4	SM4 34:1;O2	C40H77NO11S	778.514	277.7	275.079	278.3	277.8		O=C(CCCCCCCCCCCCCCC)N[C@@H](CO[C@@H]1O[C@@H]([C@H](O)[C@H](OS(=O)([O-])=O)[C@H]1O)CO)[C@H](O)/C=C/CCCCCCCCCCCCC	O=C(CCCCCCCCCCCCCCC)N[C@@H](CO[C@@H]1O[C@@H]([C@H](O)[C@H](OS(=O)(O)=O)[C@H]1O)CO)[C@H](O)/C=C/CCCCCCCCCCCCC	1.38965	0.00135277	1.3839	283.234	0.275604	282.07
SM4	SM4 35:1;O2	C41H79NO11S	792.53	279.9	282.917	281.3	281		O=C(CCCCCCCCCCCCCCCC)N[C@@H](CO[C@@H]1O[C@@H]([C@H](O)[C@H](OS(=O)([O-])=O)[C@H]1O)CO)[C@H](O)/C=C/CCCCCCCCCCCCC	O=C(CCCCCCCCCCCCCCCC)N[C@@H](CO[C@@H]1O[C@@H]([C@H](O)[C@H](OS(=O)(O)=O)[C@H]1O)CO)[C@H](O)/C=C/CCCCCCCCCCCCC	1.40568	0.00192419		286.42	0.395859		INTERNAL STANDARD
SM4	SM4 36:1;O2	C42H81NO11S	806.546	283	279.209	284.3	283.9	285.7	O=C(CCCCCCCCCCCCCCCCC)N[C@@H](CO[C@@H]1O[C@@H]([C@H](O)[C@H](OS(=O)([O-])=O)[C@H]1O)CO)[C@H](O)/C=C/CCCCCCCCCCCCC	O=C(CCCCCCCCCCCCCCCCC)N[C@@H](CO[C@@H]1O[C@@H]([C@H](O)[C@H](OS(=O)(O)=O)[C@H]1O)CO)[C@H](O)/C=C/CCCCCCCCCCCCC	1.42223	0.00107819	1.4154	289.703	0.217821	288.307
SM4	SM4 37:1;O2	C43H83NO11S	820.561	285.4	282.254	287.4	287.2		O=C(CCCCCCCCCCCCCCCCCC)N[C@@H](CO[C@@H]1O[C@@H]([C@H](O)[C@H](OS(=O)([O-])=O)[C@H]1O)CO)[C@H](O)/C=C/CCCCCCCCCCCCC	O=C(CCCCCCCCCCCCCCCCCC)N[C@@H](CO[C@@H]1O[C@@H]([C@H](O)[C@H](OS(=O)(O)=O)[C@H]1O)CO)[C@H](O)/C=C/CCCCCCCCCCCCC	1.43535	0.00120208		292.298	0.250881
SM4	SM4 38:1;O2	C44H85NO11S	834.577	288.6	285.437	290.6	290.4	290.6	O=C(CCCCCCCCCCCCCCCCCCC)N[C@@H](CO[C@@H]1O[C@@H]([C@H](O)[C@H](OS(=O)([O-])=O)[C@H]1O)CO)[C@H](O)/C=C/CCCCCCCCCCCCC	O=C(CCCCCCCCCCCCCCCCCCC)N[C@@H](CO[C@@H]1O[C@@H]([C@H](O)[C@H](OS(=O)(O)=O)[C@H]1O)CO)[C@H](O)/C=C/CCCCCCCCCCCCC	1.44698	0.00163783	1.4421	294.575	0.330039	293.587
SM4	SM4 39:1;O2	C45H87NO11S	848.593	290.8	289.294	293.7	293.6		O=C(CCCCCCCCCCCCCCCCCCCC)N[C@@H](CO[C@@H]1O[C@@H]([C@H](O)[C@H](OS(=O)([O-])=O)[C@H]1O)CO)[C@H](O)/C=C/CCCCCCCCCCCCC	O=C(CCCCCCCCCCCCCCCCCCCC)N[C@@H](CO[C@@H]1O[C@@H]([C@H](O)[C@H](OS(=O)(O)=O)[C@H]1O)CO)[C@H](O)/C=C/CCCCCCCCCCCCC	1.46083	0.00167606	1.4531	297.316	0.340741	295.749
SM4	SM4 40:1;O2	C46H89NO11S	862.608	293.8	293.027	297	296.9	295.5	O=C(CCCCCCCCCCCCCCCCCCCCC)N[C@@H](CO[C@@H]1O[C@@H]([C@H](O)[C@H](OS(=O)([O-])=O)[C@H]1O)CO)[C@H](O)/C=C/CCCCCCCCCCCCC	O=C(CCCCCCCCCCCCCCCCCCCCC)N[C@@H](CO[C@@H]1O[C@@H]([C@H](O)[C@H](OS(=O)(O)=O)[C@H]1O)CO)[C@H](O)/C=C/CCCCCCCCCCCCC	1.47185	0.0013404	1.4688	299.485	0.269557	298.872
SM4	SM4 41:1;O2	C47H91NO11S	876.624	296.1	296.917	300.2	300.2		O=C(CCCCCCCCCCCCCCCCCCCCCC)N[C@@H](CO[C@@H]1O[C@@H]([C@H](O)[C@H](OS(=O)([O-])=O)[C@H]1O)CO)[C@H](O)/C=C/CCCCCCCCCCCCC	O=C(CCCCCCCCCCCCCCCCCCCCCC)N[C@@H](CO[C@@H]1O[C@@H]([C@H](O)[C@H](OS(=O)(O)=O)[C@H]1O)CO)[C@H](O)/C=C/CCCCCCCCCCCCC	1.4884	0.00188326	1.4751	302.778	0.380902	300.077
SM4	SM4 42:1;O2	C48H93NO11S	890.64	298.9	300.752	303.5	303.5	300.6	O=C(CCCCCCCCCCCCCCCCCCCCCCC)N[C@@H](CO[C@@H]1O[C@@H]([C@H](O)[C@H](OS(=O)([O-])=O)[C@H]1O)CO)[C@H](O)/C=C/CCCCCCCCCCCCC	O=C(CCCCCCCCCCCCCCCCCCCCCCC)N[C@@H](CO[C@@H]1O[C@@H]([C@H](O)[C@H](OS(=O)(O)=O)[C@H]1O)CO)[C@H](O)/C=C/CCCCCCCCCCCCC	1.5011	0.00214009	1.4909	305.285	0.444285	303.201
SM4	SM4 43:1;O2	C49H95NO11S	904.655	300.5	303.954	306.6	306.7		O=C(CCCCCCCCCCCCCCCCCCCCCCCC)N[C@@H](CO[C@@H]1O[C@@H]([C@H](O)[C@H](OS(=O)([O-])=O)[C@H]1O)CO)[C@H](O)/C=C/CCCCCCCCCCCCC	O=C(CCCCCCCCCCCCCCCCCCCCCCCC)N[C@@H](CO[C@@H]1O[C@@H]([C@H](O)[C@H](OS(=O)(O)=O)[C@H]1O)CO)[C@H](O)/C=C/CCCCCCCCCCCCC	1.51625	0.00241868	1.5097	308.292	0.489713	306.952
SM4	SM4 44:1;O2	C50H97NO11S	918.671	303.1	308.022	309.9	309.9		O=C(CCCCCCCCCCCCCCCCCCCCCCCCC)N[C@@H](CO[C@@H]1O[C@@H]([C@H](O)[C@H](OS(=O)([O-])=O)[C@H]1O)CO)[C@H](O)/C=C/CCCCCCCCCCCCC	O=C(CCCCCCCCCCCCCCCCCCCCCCCCC)N[C@@H](CO[C@@H]1O[C@@H]([C@H](O)[C@H](OS(=O)(O)=O)[C@H]1O)CO)[C@H](O)/C=C/CCCCCCCCCCCCC	1.52923	0.00246357	1.5523	310.861	0.498948	315.542
SM4	SM4 45:1;O2	C51H99NO11S	932.687	306.7	315.487		313		O=C(CCCCCCCCCCCCCCCCCCCCCCCCCC)N[C@@H](CO[C@@H]1O[C@@H]([C@H](O)[C@H](OS(=O)([O-])=O)[C@H]1O)CO)[C@H](O)/C=C/CCCCCCCCCCCCC	O=C(CCCCCCCCCCCCCCCCCCCCCCCCCC)N[C@@H](CO[C@@H]1O[C@@H]([C@H](O)[C@H](OS(=O)(O)=O)[C@H]1O)CO)[C@H](O)/C=C/CCCCCCCCCCCCC
SM4	SM4 46:1;O2	C52H101NO11S	946.702	304.2	319.28		316.4		O=C(CCCCCCCCCCCCCCCCCCCCCCCCCCC)N[C@@H](CO[C@@H]1O[C@@H]([C@H](O)[C@H](OS(=O)([O-])=O)[C@H]1O)CO)[C@H](O)/C=C/CCCCCCCCCCCCC	O=C(CCCCCCCCCCCCCCCCCCCCCCCCCCC)N[C@@H](CO[C@@H]1O[C@@H]([C@H](O)[C@H](OS(=O)(O)=O)[C@H]1O)CO)[C@H](O)/C=C/CCCCCCCCCCCCC	1.5549	0.00127279	1.5459	315.937	0.255195	314.103
SM4	SM4 47:1;O2		960.718	307.5	330.149		319.5		O=C(CCCCCCCCCCCCCCCCCCCCCCCCCCCC)N[C@@H](CO[C@@H]1O[C@@H]([C@H](O)[C@H](OS(=O)([O-])=O)[C@H]1O)CO)[C@H](O)/C=C/CCCCCCCCCCCCC	O=C(CCCCCCCCCCCCCCCCCCCCCCCCCCCC)N[C@@H](CO[C@@H]1O[C@@H]([C@H](O)[C@H](OS(=O)(O)=O)[C@H]1O)CO)[C@H](O)/C=C/CCCCCCCCCCCCC
SM4	SM4 48:1;O2		974.734	309.5	339.498		322.8		O=C(CCCCCCCCCCCCCCCCCCCCCCCCCCCCC)N[C@@H](CO[C@@H]1O[C@@H]([C@H](O)[C@H](OS(=O)([O-])=O)[C@H]1O)CO)[C@H](O)/C=C/CCCCCCCCCCCCC	O=C(CCCCCCCCCCCCCCCCCCCCCCCCCCCCC)N[C@@H](CO[C@@H]1O[C@@H]([C@H](O)[C@H](OS(=O)(O)=O)[C@H]1O)CO)[C@H](O)/C=C/CCCCCCCCCCCCC
SM4	SM4 49:1;O2		988.749	310.1	342.952		326		O=C(CCCCCCCCCCCCCCCCCCCCCCCCCCCCCC)N[C@@H](CO[C@@H]1O[C@@H]([C@H](O)[C@H](OS(=O)([O-])=O)[C@H]1O)CO)[C@H](O)/C=C/CCCCCCCCCCCCC	O=C(CCCCCCCCCCCCCCCCCCCCCCCCCCCCCC)N[C@@H](CO[C@@H]1O[C@@H]([C@H](O)[C@H](OS(=O)(O)=O)[C@H]1O)CO)[C@H](O)/C=C/CCCCCCCCCCCCC
SM4	SM4 50:1;O2		1002.76	311.8	352.915		329.3		O=C(CCCCCCCCCCCCCCCCCCCCCCCCCCCCCCC)N[C@@H](CO[C@@H]1O[C@@H]([C@H](O)[C@H](OS(=O)([O-])=O)[C@H]1O)CO)[C@H](O)/C=C/CCCCCCCCCCCCC	O=C(CCCCCCCCCCCCCCCCCCCCCCCCCCCCCCC)N[C@@H](CO[C@@H]1O[C@@H]([C@H](O)[C@H](OS(=O)(O)=O)[C@H]1O)CO)[C@H](O)/C=C/CCCCCCCCCCCCC

## Sheet: SM4_O3
				Predicted				Experimental	SMILES [M-H]-	SMILES [M]	MALDI		LCMS	MALDI		LCMS
lipid class	Name	Chemical sum formula	m/z theoretical	LipidCCS	DeepCCS	AllCCS	AllCCS_NEW	AllCCS	ChemDraw	ChemDraw	mean	sd		mean	sd
SM4	SM4 28:1;O1		710.415	262.6	265.708		262.9		O=C([C@H](O)CCCCCCCC)N[C@@H](CO[C@@H]1O[C@@H]([C@H](O)[C@H](OS(=O)([O-])=O)[C@H]1O)CO)[C@H](O)/C=C/CCCCCCCCCCCCC	O=C([C@H](O)CCCCCCCC)N[C@@H](CO[C@@H]1O[C@@H]([C@H](O)[C@H](OS(=O)(O)=O)[C@H]1O)CO)[C@H](O)/C=C/CCCCCCCCCCCCC
SM4	SM4 29:1;O2		724.431	265.2	268.83		265.9		O=C([C@H](O)CCCCCCCCC)N[C@@H](CO[C@@H]1O[C@@H]([C@H](O)[C@H](OS(=O)([O-])=O)[C@H]1O)CO)[C@H](O)/C=C/CCCCCCCCCCCCC	O=C([C@H](O)CCCCCCCCC)N[C@@H](CO[C@@H]1O[C@@H]([C@H](O)[C@H](OS(=O)(O)=O)[C@H]1O)CO)[C@H](O)/C=C/CCCCCCCCCCCCC
SM4	SM4 30:1;O2		738.447	268.1	271.477		269.2		O=C([C@H](O)CCCCCCCCCC)N[C@@H](CO[C@@H]1O[C@@H]([C@H](O)[C@H](OS(=O)([O-])=O)[C@H]1O)CO)[C@H](O)/C=C/CCCCCCCCCCCCC	O=C([C@H](O)CCCCCCCCCC)N[C@@H](CO[C@@H]1O[C@@H]([C@H](O)[C@H](OS(=O)(O)=O)[C@H]1O)CO)[C@H](O)/C=C/CCCCCCCCCCCCC
SM4	SM4 31:1;O2		752.462	270.5	274.606		272.3		O=C([C@H](O)CCCCCCCCCCC)N[C@@H](CO[C@@H]1O[C@@H]([C@H](O)[C@H](OS(=O)([O-])=O)[C@H]1O)CO)[C@H](O)/C=C/CCCCCCCCCCCCC	O=C([C@H](O)CCCCCCCCCCC)N[C@@H](CO[C@@H]1O[C@@H]([C@H](O)[C@H](OS(=O)(O)=O)[C@H]1O)CO)[C@H](O)/C=C/CCCCCCCCCCCCC
SM4	SM4 32:1;O3	C38H73NO12S	766.478	273.5	272.163		275.1		O=C([C@H](O)CCCCCCCCCCCC)N[C@@H](CO[C@@H]1O[C@@H]([C@H](O)[C@H](OS(=O)([O-])=O)[C@H]1O)CO)[C@H](O)/C=C/CCCCCCCCCCCCC	O=C([C@H](O)CCCCCCCCCCCC)N[C@@H](CO[C@@H]1O[C@@H]([C@H](O)[C@H](OS(=O)(O)=O)[C@H]1O)CO)[C@H](O)/C=C/CCCCCCCCCCCCC	1.36757	0.00146373		278.814	0.301968
SM4	SM4 33:1;O3		780.494	275.8	280.162		278.9		O=C([C@H](O)CCCCCCCCCCCCC)N[C@@H](CO[C@@H]1O[C@@H]([C@H](O)[C@H](OS(=O)([O-])=O)[C@H]1O)CO)[C@H](O)/C=C/CCCCCCCCCCCCC	O=C([C@H](O)CCCCCCCCCCCCC)N[C@@H](CO[C@@H]1O[C@@H]([C@H](O)[C@H](OS(=O)(O)=O)[C@H]1O)CO)[C@H](O)/C=C/CCCCCCCCCCCCC
SM4	SM4 34:1;O3	C40H77NO12S	794.509	278.8	277.629	281	281.5		O=C([C@H](O)CCCCCCCCCCCCCC)N[C@@H](CO[C@@H]1O[C@@H]([C@H](O)[C@H](OS(=O)([O-])=O)[C@H]1O)CO)[C@H](O)/C=C/CCCCCCCCCCCCC	O=C([C@H](O)CCCCCCCCCCCCCC)N[C@@H](CO[C@@H]1O[C@@H]([C@H](O)[C@H](OS(=O)(O)=O)[C@H]1O)CO)[C@H](O)/C=C/CCCCCCCCCCCCC	1.3978	0.000912871	1.3965	284.8	0.19112	284.535
SM4	SM4 33:1;O3		808.525	280.9	286.556		285.2		O=C([C@H](O)CCCCCCCCCCCCCCC)N[C@@H](CO[C@@H]1O[C@@H]([C@H](O)[C@H](OS(=O)([O-])=O)[C@H]1O)CO)[C@H](O)/C=C/CCCCCCCCCCCCC	O=C([C@H](O)CCCCCCCCCCCCCCC)N[C@@H](CO[C@@H]1O[C@@H]([C@H](O)[C@H](OS(=O)(O)=O)[C@H]1O)CO)[C@H](O)/C=C/CCCCCCCCCCCCC
SM4	SM4 36:1;O3	C42H81NO12S	822.541	283.8	284.78	287.3	287.4		O=C([C@H](O)CCCCCCCCCCCCCCCC)N[C@@H](CO[C@@H]1O[C@@H]([C@H](O)[C@H](OS(=O)([O-])=O)[C@H]1O)CO)[C@H](O)/C=C/CCCCCCCCCCCCC	O=C([C@H](O)CCCCCCCCCCCCCCCC)N[C@@H](CO[C@@H]1O[C@@H]([C@H](O)[C@H](OS(=O)(O)=O)[C@H]1O)CO)[C@H](O)/C=C/CCCCCCCCCCCCC	1.43072	0.00140089	1.4232	291.336	0.286805	289.814
SM4	SM4 37:1;O3	C43H83NO12S	836.556	286.1	288.784		290.5		O=C([C@H](O)CCCCCCCCCCCCCCCCC)N[C@@H](CO[C@@H]1O[C@@H]([C@H](O)[C@H](OS(=O)([O-])=O)[C@H]1O)CO)[C@H](O)/C=C/CCCCCCCCCCCCC	O=C([C@H](O)CCCCCCCCCCCCCCCCC)N[C@@H](CO[C@@H]1O[C@@H]([C@H](O)[C@H](OS(=O)(O)=O)[C@H]1O)CO)[C@H](O)/C=C/CCCCCCCCCCCCC	1.44142	0.00216391	1.4342	293.434	0.435348	291.975
SM4	SM4 38:1;O3	C44H85NO12S	850.572	289.2	292.676	293.5	293.7		O=C([C@H](O)CCCCCCCCCCCCCCCCCC)N[C@@H](CO[C@@H]1O[C@@H]([C@H](O)[C@H](OS(=O)([O-])=O)[C@H]1O)CO)[C@H](O)/C=C/CCCCCCCCCCCCC	O=C([C@H](O)CCCCCCCCCCCCCCCCCC)N[C@@H](CO[C@@H]1O[C@@H]([C@H](O)[C@H](OS(=O)(O)=O)[C@H]1O)CO)[C@H](O)/C=C/CCCCCCCCCCCCC	1.45708	0.00145688	1.4484	296.54	0.293793	294.778
SM4	SM4 39:1;O3	C45H87NO12S	864.588	291.7	296.757		296.9		O=C([C@H](O)CCCCCCCCCCCCCCCCCCC)N[C@@H](CO[C@@H]1O[C@@H]([C@H](O)[C@H](OS(=O)([O-])=O)[C@H]1O)CO)[C@H](O)/C=C/CCCCCCCCCCCCC	O=C([C@H](O)CCCCCCCCCCCCCCCCCCC)N[C@@H](CO[C@@H]1O[C@@H]([C@H](O)[C@H](OS(=O)(O)=O)[C@H]1O)CO)[C@H](O)/C=C/CCCCCCCCCCCCC	1.46673	0.00160909	1.4641	298.427	0.323571	297.902
SM4	SM4 40:1;O3	C46H89NO12S	878.603	294.6	299.959	299.8	300		O=C([C@H](O)CCCCCCCCCCCCCCCCCCCC)N[C@@H](CO[C@@H]1O[C@@H]([C@H](O)[C@H](OS(=O)([O-])=O)[C@H]1O)CO)[C@H](O)/C=C/CCCCCCCCCCCCC	O=C([C@H](O)CCCCCCCCCCCCCCCCCCCC)N[C@@H](CO[C@@H]1O[C@@H]([C@H](O)[C@H](OS(=O)(O)=O)[C@H]1O)CO)[C@H](O)/C=C/CCCCCCCCCCCCC	1.48172	0.00183916	1.4736	301.41	0.369656	299.746
SM4	SM4 41:1;O3	C47H91NO12S	892.619	296.4	304.104		303.2		O=C([C@H](O)CCCCCCCCCCCCCCCCCCCCC)N[C@@H](CO[C@@H]1O[C@@H]([C@H](O)[C@H](OS(=O)([O-])=O)[C@H]1O)CO)[C@H](O)/C=C/CCCCCCCCCCCCC	O=C([C@H](O)CCCCCCCCCCCCCCCCCCCCC)N[C@@H](CO[C@@H]1O[C@@H]([C@H](O)[C@H](OS(=O)(O)=O)[C@H]1O)CO)[C@H](O)/C=C/CCCCCCCCCCCCC	1.494	0.00214321	1.4877	303.828	0.433996	302.552
SM4	SM4 42:1;O3	C48H93NO12S	906.635	299.1	307.215	305.9	306.3		O=C([C@H](O)CCCCCCCCCCCCCCCCCCCCCC)N[C@@H](CO[C@@H]1O[C@@H]([C@H](O)[C@H](OS(=O)([O-])=O)[C@H]1O)CO)[C@H](O)/C=C/CCCCCCCCCCCCC	O=C([C@H](O)CCCCCCCCCCCCCCCCCCCCCC)N[C@@H](CO[C@@H]1O[C@@H]([C@H](O)[C@H](OS(=O)(O)=O)[C@H]1O)CO)[C@H](O)/C=C/CCCCCCCCCCCCC	1.50638	0.00240052	1.4956	306.271	0.489425	304.076
SM4	SM4 43:1;O3	C49H95NO12S	920.65	300.6	310.999		309.4		O=C([C@H](O)CCCCCCCCCCCCCCCCCCCCCCC)N[C@@H](CO[C@@H]1O[C@@H]([C@H](O)[C@H](OS(=O)([O-])=O)[C@H]1O)CO)[C@H](O)/C=C/CCCCCCCCCCCCC	O=C([C@H](O)CCCCCCCCCCCCCCCCCCCCCCC)N[C@@H](CO[C@@H]1O[C@@H]([C@H](O)[C@H](OS(=O)(O)=O)[C@H]1O)CO)[C@H](O)/C=C/CCCCCCCCCCCCC	1.52135	0.00347611	1.5113	309.255	0.708642	307.198
SM4	SM4 44:1;O3	C50H97NO12S	934.666	303	314.299		312.6		O=C([C@H](O)CCCCCCCCCCCCCCCCCCCCCCCC)N[C@@H](CO[C@@H]1O[C@@H]([C@H](O)[C@H](OS(=O)([O-])=O)[C@H]1O)CO)[C@H](O)/C=C/CCCCCCCCCCCCC	O=C([C@H](O)CCCCCCCCCCCCCCCCCCCCCCCC)N[C@@H](CO[C@@H]1O[C@@H]([C@H](O)[C@H](OS(=O)(O)=O)[C@H]1O)CO)[C@H](O)/C=C/CCCCCCCCCCCCC	1.53402	0.00247572	1.5286	311.756	0.50103	310.646
SM4	SM4 45:1;O2		948.682	304	333.026		316.2		O=C([C@H](O)CCCCCCCCCCCCCCCCCCCCCCCCC)N[C@@H](CO[C@@H]1O[C@@H]([C@H](O)[C@H](OS(=O)([O-])=O)[C@H]1O)CO)[C@H](O)/C=C/CCCCCCCCCCCCC	O=C([C@H](O)CCCCCCCCCCCCCCCCCCCCCCCCC)N[C@@H](CO[C@@H]1O[C@@H]([C@H](O)[C@H](OS(=O)(O)=O)[C@H]1O)CO)[C@H](O)/C=C/CCCCCCCCCCCCC
SM4	SM4 46:1;O2		962.697	306.2	336.417		319.5		O=C([C@H](O)CCCCCCCCCCCCCCCCCCCCCCCCCC)N[C@@H](CO[C@@H]1O[C@@H]([C@H](O)[C@H](OS(=O)([O-])=O)[C@H]1O)CO)[C@H](O)/C=C/CCCCCCCCCCCCC	O=C([C@H](O)CCCCCCCCCCCCCCCCCCCCCCCCCC)N[C@@H](CO[C@@H]1O[C@@H]([C@H](O)[C@H](OS(=O)(O)=O)[C@H]1O)CO)[C@H](O)/C=C/CCCCCCCCCCCCC
SM4	SM4 47:1;O2		976.713	307.1	346.666		322.7		O=C([C@H](O)CCCCCCCCCCCCCCCCCCCCCCCCCCC)N[C@@H](CO[C@@H]1O[C@@H]([C@H](O)[C@H](OS(=O)([O-])=O)[C@H]1O)CO)[C@H](O)/C=C/CCCCCCCCCCCCC	O=C([C@H](O)CCCCCCCCCCCCCCCCCCCCCCCCCCC)N[C@@H](CO[C@@H]1O[C@@H]([C@H](O)[C@H](OS(=O)(O)=O)[C@H]1O)CO)[C@H](O)/C=C/CCCCCCCCCCCCC
SM4	SM4 48:1;O2		990.728	309	350.283		325.9		O=C([C@H](O)CCCCCCCCCCCCCCCCCCCCCCCCCCCC)N[C@@H](CO[C@@H]1O[C@@H]([C@H](O)[C@H](OS(=O)([O-])=O)[C@H]1O)CO)[C@H](O)/C=C/CCCCCCCCCCCCC	O=C([C@H](O)CCCCCCCCCCCCCCCCCCCCCCCCCCCC)N[C@@H](CO[C@@H]1O[C@@H]([C@H](O)[C@H](OS(=O)(O)=O)[C@H]1O)CO)[C@H](O)/C=C/CCCCCCCCCCCCC
SM4	SM4 49:1;O2		1004.74	309.4	358.567		328.8		O=C([C@H](O)CCCCCCCCCCCCCCCCCCCCCCCCCCCCC)N[C@@H](CO[C@@H]1O[C@@H]([C@H](O)[C@H](OS(=O)([O-])=O)[C@H]1O)CO)[C@H](O)/C=C/CCCCCCCCCCCCC	O=C([C@H](O)CCCCCCCCCCCCCCCCCCCCCCCCCCCCC)N[C@@H](CO[C@@H]1O[C@@H]([C@H](O)[C@H](OS(=O)(O)=O)[C@H]1O)CO)[C@H](O)/C=C/CCCCCCCCCCCCC
SM4	SM4 50:1;O2		1018.76	311	362.225		331.8		O=C([C@H](O)CCCCCCCCCCCCCCCCCCCCCCCCCCCCCC)N[C@@H](CO[C@@H]1O[C@@H]([C@H](O)[C@H](OS(=O)([O-])=O)[C@H]1O)CO)[C@H](O)/C=C/CCCCCCCCCCCCC	O=C([C@H](O)CCCCCCCCCCCCCCCCCCCCCCCCCCCCCC)N[C@@H](CO[C@@H]1O[C@@H]([C@H](O)[C@H](OS(=O)(O)=O)[C@H]1O)CO)[C@H](O)/C=C/CCCCCCCCCCCCC

## Sheet: SM3_O2
				Predicted				Experimental	SMILES [M-H]-	SMILES [M]	MALDI		LCMS	MALDI		LCMS
lipid class	Name	Chemical sum formula	m/z theoretical	LipidCCS	DeepCCS	AllCCS	AllCCS_NEW	AllCCS	ChemDraw	ChemDraw	mean	sd		mean	sd
SM3	SM4 28:1;O1		856.473		277.28		290.3		O=C(CCCCCCCCC)N[C@@H](CO[C@@H]1O[C@@H]([C@@H](O[C@@H]2O[C@@H]([C@@H]([C@H](OS(=O)([O-])=O)[C@H]2O)O)CO)[C@H](O)[C@H]1O)CO)[C@H](O)/C=C/CCCCCCCCCCCCC	O=C(CCCCCCCCC)N[C@@H](CO[C@@H]1O[C@@H]([C@@H](O[C@@H]2O[C@@H]([C@@H]([C@H](OS(=O)(O)=O)[C@H]2O)O)CO)[C@H](O)[C@H]1O)CO)[C@H](O)/C=C/CCCCCCCCCCCCC
SM3	SM4 29:1;O2		870.489		281.8		293.8		O=C(CCCCCCCCCC)N[C@@H](CO[C@@H]1O[C@@H]([C@@H](O[C@@H]2O[C@@H]([C@@H]([C@H](OS(=O)([O-])=O)[C@H]2O)O)CO)[C@H](O)[C@H]1O)CO)[C@H](O)/C=C/CCCCCCCCCCCCC	O=C(CCCCCCCCCC)N[C@@H](CO[C@@H]1O[C@@H]([C@@H](O[C@@H]2O[C@@H]([C@@H]([C@H](OS(=O)(O)=O)[C@H]2O)O)CO)[C@H](O)[C@H]1O)CO)[C@H](O)/C=C/CCCCCCCCCCCCC
SM3	SM4 30:1;O2		884.505	284.1	291.369		297		O=C(CCCCCCCCCCC)N[C@@H](CO[C@@H]1O[C@@H]([C@@H](O[C@@H]2O[C@@H]([C@@H]([C@H](OS(=O)([O-])=O)[C@H]2O)O)CO)[C@H](O)[C@H]1O)CO)[C@H](O)/C=C/CCCCCCCCCCCCC	O=C(CCCCCCCCCCC)N[C@@H](CO[C@@H]1O[C@@H]([C@@H](O[C@@H]2O[C@@H]([C@@H]([C@H](OS(=O)(O)=O)[C@H]2O)O)CO)[C@H](O)[C@H]1O)CO)[C@H](O)/C=C/CCCCCCCCCCCCC
SM3	SM4 31:1;O2		898.52	285.7	294.556		300.2		O=C(CCCCCCCCCCCC)N[C@@H](CO[C@@H]1O[C@@H]([C@@H](O[C@@H]2O[C@@H]([C@@H]([C@H](OS(=O)([O-])=O)[C@H]2O)O)CO)[C@H](O)[C@H]1O)CO)[C@H](O)/C=C/CCCCCCCCCCCCC	O=C(CCCCCCCCCCCC)N[C@@H](CO[C@@H]1O[C@@H]([C@@H](O[C@@H]2O[C@@H]([C@@H]([C@H](OS(=O)(O)=O)[C@H]2O)O)CO)[C@H](O)[C@H]1O)CO)[C@H](O)/C=C/CCCCCCCCCCCCC
SM3	SM4 32:1;O2		912.536	288.1	299.629		303.1		O=C(CCCCCCCCCCCCC)N[C@@H](CO[C@@H]1O[C@@H]([C@@H](O[C@@H]2O[C@@H]([C@@H]([C@H](OS(=O)([O-])=O)[C@H]2O)O)CO)[C@H](O)[C@H]1O)CO)[C@H](O)/C=C/CCCCCCCCCCCCC	O=C(CCCCCCCCCCCCC)N[C@@H](CO[C@@H]1O[C@@H]([C@@H](O[C@@H]2O[C@@H]([C@@H]([C@H](OS(=O)(O)=O)[C@H]2O)O)CO)[C@H](O)[C@H]1O)CO)[C@H](O)/C=C/CCCCCCCCCCCCC
SM3	SM4 33:1;O2		926.552	289.5	303.386		305.9		O=C(CCCCCCCCCCCCCC)N[C@@H](CO[C@@H]1O[C@@H]([C@@H](O[C@@H]2O[C@@H]([C@@H]([C@H](OS(=O)([O-])=O)[C@H]2O)O)CO)[C@H](O)[C@H]1O)CO)[C@H](O)/C=C/CCCCCCCCCCCCC	O=C(CCCCCCCCCCCCCC)N[C@@H](CO[C@@H]1O[C@@H]([C@@H](O[C@@H]2O[C@@H]([C@@H]([C@H](OS(=O)(O)=O)[C@H]2O)O)CO)[C@H](O)[C@H]1O)CO)[C@H](O)/C=C/CCCCCCCCCCCCC
SM3	SM3 34:1;O2	C46H87N1O16S1	940.567	291.8	300.888	308.2	308.5		O=C(CCCCCCCCCCCCCCC)N[C@@H](CO[C@@H]1O[C@@H]([C@@H](O[C@@H]2O[C@@H]([C@@H]([C@H](OS(=O)([O-])=O)[C@H]2O)O)CO)[C@H](O)[C@H]1O)CO)[C@H](O)/C=C/CCCCCCCCCCCCC	O=C(CCCCCCCCCCCCCCC)N[C@@H](CO[C@@H]1O[C@@H]([C@@H](O[C@@H]2O[C@@H]([C@@H]([C@H](OS(=O)(O)=O)[C@H]2O)O)CO)[C@H](O)[C@H]1O)CO)[C@H](O)/C=C/CCCCCCCCCCCCC	1.5322	0.00214942	1.5207	311.356	0.439044	309.029
SM3	SM4 35:1;O2		954.583				311.1		O=C(CCCCCCCCCCCCCCCC)N[C@@H](CO[C@@H]1O[C@@H]([C@@H](O[C@@H]2O[C@@H]([C@@H]([C@H](OS(=O)([O-])=O)[C@H]2O)O)CO)[C@H](O)[C@H]1O)CO)[C@H](O)/C=C/CCCCCCCCCCCCC	O=C(CCCCCCCCCCCCCCCC)N[C@@H](CO[C@@H]1O[C@@H]([C@@H](O[C@@H]2O[C@@H]([C@@H]([C@H](OS(=O)(O)=O)[C@H]2O)O)CO)[C@H](O)[C@H]1O)CO)[C@H](O)/C=C/CCCCCCCCCCCCC
SM3	SM3 36:1;O2	C48H91N1O16S1	968.599	295.3	306.356	314.6	314.2		O=C(CCCCCCCCCCCCCCCCC)N[C@@H](CO[C@@H]1O[C@@H]([C@@H](O[C@@H]2O[C@@H]([C@@H]([C@H](OS(=O)([O-])=O)[C@H]2O)O)CO)[C@H](O)[C@H]1O)CO)[C@H](O)/C=C/CCCCCCCCCCCCC	O=C(CCCCCCCCCCCCCCCCC)N[C@@H](CO[C@@H]1O[C@@H]([C@@H](O[C@@H]2O[C@@H]([C@@H]([C@H](OS(=O)(O)=O)[C@H]2O)O)CO)[C@H](O)[C@H]1O)CO)[C@H](O)/C=C/CCCCCCCCCCCCC	1.56058	0.00177271	1.5569	316.994	0.363325	316.247
SM3	SM3 37:1;O2		982.614				317		O=C(CCCCCCCCCCCCCCCCCC)N[C@@H](CO[C@@H]1O[C@@H]([C@@H](O[C@@H]2O[C@@H]([C@@H]([C@H](OS(=O)([O-])=O)[C@H]2O)O)CO)[C@H](O)[C@H]1O)CO)[C@H](O)/C=C/CCCCCCCCCCCCC	O=C(CCCCCCCCCCCCCCCCCC)N[C@@H](CO[C@@H]1O[C@@H]([C@@H](O[C@@H]2O[C@@H]([C@@H]([C@H](OS(=O)(O)=O)[C@H]2O)O)CO)[C@H](O)[C@H]1O)CO)[C@H](O)/C=C/CCCCCCCCCCCCC
SM3	SM3 38:1;O2	C50H95N1O16S1	996.63	298.7	311.965	320.7	319.9		O=C(CCCCCCCCCCCCCCCCCCC)N[C@@H](CO[C@@H]1O[C@@H]([C@@H](O[C@@H]2O[C@@H]([C@@H]([C@H](OS(=O)([O-])=O)[C@H]2O)O)CO)[C@H](O)[C@H]1O)CO)[C@H](O)/C=C/CCCCCCCCCCCCC	O=C(CCCCCCCCCCCCCCCCCCC)N[C@@H](CO[C@@H]1O[C@@H]([C@@H](O[C@@H]2O[C@@H]([C@@H]([C@H](OS(=O)(O)=O)[C@H]2O)O)CO)[C@H](O)[C@H]1O)CO)[C@H](O)/C=C/CCCCCCCCCCCCC	1.59003	0.00168795	1.5789	322.847	0.338034	320.593
SM3	SM3 39:1;O2	C51H97N1O16S1	1010.65	299.8	313.712		322.3		O=C(CCCCCCCCCCCCCCCCCCCC)N[C@@H](CO[C@@H]1O[C@@H]([C@@H](O[C@@H]2O[C@@H]([C@@H]([C@H](OS(=O)([O-])=O)[C@H]2O)O)CO)[C@H](O)[C@H]1O)CO)[C@H](O)/C=C/CCCCCCCCCCCCC	O=C(CCCCCCCCCCCCCCCCCCCC)N[C@@H](CO[C@@H]1O[C@@H]([C@@H](O[C@@H]2O[C@@H]([C@@H]([C@H](OS(=O)(O)=O)[C@H]2O)O)CO)[C@H](O)[C@H]1O)CO)[C@H](O)/C=C/CCCCCCCCCCCCC	1.60377	0.00201556		325.574	0.407189
SM3	SM3 40:1;O2	C52H99N1O16S1	1024.66	301.7	317.435		324.6		O=C(CCCCCCCCCCCCCCCCCCCCC)N[C@@H](CO[C@@H]1O[C@@H]([C@@H](O[C@@H]2O[C@@H]([C@@H]([C@H](OS(=O)([O-])=O)[C@H]2O)O)CO)[C@H](O)[C@H]1O)CO)[C@H](O)/C=C/CCCCCCCCCCCCC	O=C(CCCCCCCCCCCCCCCCCCCCC)N[C@@H](CO[C@@H]1O[C@@H]([C@@H](O[C@@H]2O[C@@H]([C@@H]([C@H](OS(=O)(O)=O)[C@H]2O)O)CO)[C@H](O)[C@H]1O)CO)[C@H](O)/C=C/CCCCCCCCCCCCC	1.61773	0.00182643	1.6072	328.343	0.366488	326.219
SM3	SM3 41:1;O2	C53H101N1O16S1	1038.68	302.5	319.08		327.1		O=C(CCCCCCCCCCCCCCCCCCCCCC)N[C@@H](CO[C@@H]1O[C@@H]([C@@H](O[C@@H]2O[C@@H]([C@@H]([C@H](OS(=O)([O-])=O)[C@H]2O)O)CO)[C@H](O)[C@H]1O)CO)[C@H](O)/C=C/CCCCCCCCCCCCC	O=C(CCCCCCCCCCCCCCCCCCCCCC)N[C@@H](CO[C@@H]1O[C@@H]([C@@H](O[C@@H]2O[C@@H]([C@@H]([C@H](OS(=O)(O)=O)[C@H]2O)O)CO)[C@H](O)[C@H]1O)CO)[C@H](O)/C=C/CCCCCCCCCCCCC	1.63102	0.00219754	1.6198	330.984	0.444635	328.713
SM3	SM3 42:1;O2	C54H103N1O16S1	1052.69	304.2	322.088		329.3		O=C(CCCCCCCCCCCCCCCCCCCCCCC)N[C@@H](CO[C@@H]1O[C@@H]([C@@H](O[C@@H]2O[C@@H]([C@@H]([C@H](OS(=O)([O-])=O)[C@H]2O)O)CO)[C@H](O)[C@H]1O)CO)[C@H](O)/C=C/CCCCCCCCCCCCC	O=C(CCCCCCCCCCCCCCCCCCCCCCC)N[C@@H](CO[C@@H]1O[C@@H]([C@@H](O[C@@H]2O[C@@H]([C@@H]([C@H](OS(=O)(O)=O)[C@H]2O)O)CO)[C@H](O)[C@H]1O)CO)[C@H](O)/C=C/CCCCCCCCCCCCC	1.64457	0.00207585	1.6324	333.679	0.414294	331.209
SM3	SM3 43:1;O2	C55H105N1O16S1	1066.71	304.6	323.665		331.6		O=C(CCCCCCCCCCCCCCCCCCCCCCCC)N[C@@H](CO[C@@H]1O[C@@H]([C@@H](O[C@@H]2O[C@@H]([C@@H]([C@H](OS(=O)([O-])=O)[C@H]2O)O)CO)[C@H](O)[C@H]1O)CO)[C@H](O)/C=C/CCCCCCCCCCCCC	O=C(CCCCCCCCCCCCCCCCCCCCCCCC)N[C@@H](CO[C@@H]1O[C@@H]([C@@H](O[C@@H]2O[C@@H]([C@@H]([C@H](OS(=O)(O)=O)[C@H]2O)O)CO)[C@H](O)[C@H]1O)CO)[C@H](O)/C=C/CCCCCCCCCCCCC	1.65853	0.00253427	1.6481	336.45	0.516176	334343
SM3	SM3 44:1;O2	C56H107N1O16S1	1080.72	306.1	325.598		333.9		O=C(CCCCCCCCCCCCCCCCCCCCCCCCC)N[C@@H](CO[C@@H]1O[C@@H]([C@@H](O[C@@H]2O[C@@H]([C@@H]([C@H](OS(=O)([O-])=O)[C@H]2O)O)CO)[C@H](O)[C@H]1O)CO)[C@H](O)/C=C/CCCCCCCCCCCCC	O=C(CCCCCCCCCCCCCCCCCCCCCCCCC)N[C@@H](CO[C@@H]1O[C@@H]([C@@H](O[C@@H]2O[C@@H]([C@@H]([C@H](OS(=O)(O)=O)[C@H]2O)O)CO)[C@H](O)[C@H]1O)CO)[C@H](O)/C=C/CCCCCCCCCCCCC	1.67117	0.0019906	1.6591	338.956	0.406655	336.52
SM3	SM4 45:1;O2		1094.74	306.2	321.092		336.6		O=C(CCCCCCCCCCCCCCCCCCCCCCCCCC)N[C@@H](CO[C@@H]1O[C@@H]([C@@H](O[C@@H]2O[C@@H]([C@@H]([C@H](OS(=O)([O-])=O)[C@H]2O)O)CO)[C@H](O)[C@H]1O)CO)[C@H](O)/C=C/CCCCCCCCCCCCC	O=C(CCCCCCCCCCCCCCCCCCCCCCCCCC)N[C@@H](CO[C@@H]1O[C@@H]([C@@H](O[C@@H]2O[C@@H]([C@@H]([C@H](OS(=O)(O)=O)[C@H]2O)O)CO)[C@H](O)[C@H]1O)CO)[C@H](O)/C=C/CCCCCCCCCCCCC
SM3	SM3 46:1;O2	C58H111N1O16S1	1108.76	307.3	327.948		338.5		O=C(CCCCCCCCCCCCCCCCCCCCCCCCCCC)N[C@@H](CO[C@@H]1O[C@@H]([C@@H](O[C@@H]2O[C@@H]([C@@H]([C@H](OS(=O)([O-])=O)[C@H]2O)O)CO)[C@H](O)[C@H]1O)CO)[C@H](O)/C=C/CCCCCCCCCCCCC	O=C(CCCCCCCCCCCCCCCCCCCCCCCCCCC)N[C@@H](CO[C@@H]1O[C@@H]([C@@H](O[C@@H]2O[C@@H]([C@@H]([C@H](OS(=O)(O)=O)[C@H]2O)O)CO)[C@H](O)[C@H]1O)CO)[C@H](O)/C=C/CCCCCCCCCCCCC	1.69843	0.00270478		344.379	0.553597
SM3	SM4 47:1;O2		1122.77	307.1	324.177		341.3		O=C(CCCCCCCCCCCCCCCCCCCCCCCCCCCC)N[C@@H](CO[C@@H]1O[C@@H]([C@@H](O[C@@H]2O[C@@H]([C@@H]([C@H](OS(=O)([O-])=O)[C@H]2O)O)CO)[C@H](O)[C@H]1O)CO)[C@H](O)/C=C/CCCCCCCCCCCCC	O=C(CCCCCCCCCCCCCCCCCCCCCCCCCCCC)N[C@@H](CO[C@@H]1O[C@@H]([C@@H](O[C@@H]2O[C@@H]([C@@H]([C@H](OS(=O)(O)=O)[C@H]2O)O)CO)[C@H](O)[C@H]1O)CO)[C@H](O)/C=C/CCCCCCCCCCCCC
SM3	SM4 48:1;O2		1136.79	307.9	324.163		343.6		O=C(CCCCCCCCCCCCCCCCCCCCCCCCCCCCC)N[C@@H](CO[C@@H]1O[C@@H]([C@@H](O[C@@H]2O[C@@H]([C@@H]([C@H](OS(=O)([O-])=O)[C@H]2O)O)CO)[C@H](O)[C@H]1O)CO)[C@H](O)/C=C/CCCCCCCCCCCCC	O=C(CCCCCCCCCCCCCCCCCCCCCCCCCCCCC)N[C@@H](CO[C@@H]1O[C@@H]([C@@H](O[C@@H]2O[C@@H]([C@@H]([C@H](OS(=O)(O)=O)[C@H]2O)O)CO)[C@H](O)[C@H]1O)CO)[C@H](O)/C=C/CCCCCCCCCCCCC
SM3	SM4 49:1;O2		1150.8	307.4	328.349		345.9		O=C(CCCCCCCCCCCCCCCCCCCCCCCCCCCCCC)N[C@@H](CO[C@@H]1O[C@@H]([C@@H](O[C@@H]2O[C@@H]([C@@H]([C@H](OS(=O)([O-])=O)[C@H]2O)O)CO)[C@H](O)[C@H]1O)CO)[C@H](O)/C=C/CCCCCCCCCCCCC	O=C(CCCCCCCCCCCCCCCCCCCCCCCCCCCCCC)N[C@@H](CO[C@@H]1O[C@@H]([C@@H](O[C@@H]2O[C@@H]([C@@H]([C@H](OS(=O)(O)=O)[C@H]2O)O)CO)[C@H](O)[C@H]1O)CO)[C@H](O)/C=C/CCCCCCCCCCCCC
SM3	SM4 50:1;O2		1164.82	307.9	328.157		348.2		O=C(CCCCCCCCCCCCCCCCCCCCCCCCCCCCCCC)N[C@@H](CO[C@@H]1O[C@@H]([C@@H](O[C@@H]2O[C@@H]([C@@H]([C@H](OS(=O)([O-])=O)[C@H]2O)O)CO)[C@H](O)[C@H]1O)CO)[C@H](O)/C=C/CCCCCCCCCCCCC	O=C(CCCCCCCCCCCCCCCCCCCCCCCCCCCCCCC)N[C@@H](CO[C@@H]1O[C@@H]([C@@H](O[C@@H]2O[C@@H]([C@@H]([C@H](OS(=O)(O)=O)[C@H]2O)O)CO)[C@H](O)[C@H]1O)CO)[C@H](O)/C=C/CCCCCCCCCCCCC

## Sheet: SM3_O3
				Predicted				Experimental	SMILES [M-H]-	SMILES [M]	MALDI		LCMS	MALDI		LCMS
lipid class	Name	Chemical sum formula	m/z theoretical	LipidCCS	DeepCCS	AllCCS	AllCCS_NEW	AllCCS	ChemDraw	ChemDraw	mean	sd		mean	sd
SM3	SM3 28:1;O3		872.468				293.3		O=C([C@H](O)CCCCCCCC)N[C@@H](CO[C@@H]1O[C@@H]([C@@H](O[C@@H]2O[C@@H]([C@@H]([C@H](OS(=O)([O-])=O)[C@H]2O)O)CO)[C@H](O)[C@H]1O)CO)[C@H](O)/C=C/CCCCCCCCCCCCC	O=C([C@H](O)CCCCCCCC)N[C@@H](CO[C@@H]1O[C@@H]([C@@H](O[C@@H]2O[C@@H]([C@@H]([C@H](OS(=O)([O-])=O)[C@H]2O)O)CO)[C@H](O)[C@H]1O)CO)[C@H](O)/C=C/CCCCCCCCCCCCC
SM3	SM3 29:1;O3		886.484				296.5		O=C([C@H](O)CCCCCCCCC)N[C@@H](CO[C@@H]1O[C@@H]([C@@H](O[C@@H]2O[C@@H]([C@@H]([C@H](OS(=O)([O-])=O)[C@H]2O)O)CO)[C@H](O)[C@H]1O)CO)[C@H](O)/C=C/CCCCCCCCCCCCC	O=C([C@H](O)CCCCCCCCC)N[C@@H](CO[C@@H]1O[C@@H]([C@@H](O[C@@H]2O[C@@H]([C@@H]([C@H](OS(=O)([O-])=O)[C@H]2O)O)CO)[C@H](O)[C@H]1O)CO)[C@H](O)/C=C/CCCCCCCCCCCCC
SM3	SM3 30:1;O3		900.5	283.6	292.24		299.8		O=C([C@H](O)CCCCCCCCCC)N[C@@H](CO[C@@H]1O[C@@H]([C@@H](O[C@@H]2O[C@@H]([C@@H]([C@H](OS(=O)([O-])=O)[C@H]2O)O)CO)[C@H](O)[C@H]1O)CO)[C@H](O)/C=C/CCCCCCCCCCCCC	O=C([C@H](O)CCCCCCCCCC)N[C@@H](CO[C@@H]1O[C@@H]([C@@H](O[C@@H]2O[C@@H]([C@@H]([C@H](OS(=O)([O-])=O)[C@H]2O)O)CO)[C@H](O)[C@H]1O)CO)[C@H](O)/C=C/CCCCCCCCCCCCC
SM3	SM3 31:1;O3		914.515	285.1	296.435		302.7		O=C([C@H](O)CCCCCCCCCCC)N[C@@H](CO[C@@H]1O[C@@H]([C@@H](O[C@@H]2O[C@@H]([C@@H]([C@H](OS(=O)([O-])=O)[C@H]2O)O)CO)[C@H](O)[C@H]1O)CO)[C@H](O)/C=C/CCCCCCCCCCCCC	O=C([C@H](O)CCCCCCCCCCC)N[C@@H](CO[C@@H]1O[C@@H]([C@@H](O[C@@H]2O[C@@H]([C@@H]([C@H](OS(=O)([O-])=O)[C@H]2O)O)CO)[C@H](O)[C@H]1O)CO)[C@H](O)/C=C/CCCCCCCCCCCCC
SM3	SM3 32:1;O3		928.531	287.3	300.361		305.4		O=C([C@H](O)CCCCCCCCCCCC)N[C@@H](CO[C@@H]1O[C@@H]([C@@H](O[C@@H]2O[C@@H]([C@@H]([C@H](OS(=O)([O-])=O)[C@H]2O)O)CO)[C@H](O)[C@H]1O)CO)[C@H](O)/C=C/CCCCCCCCCCCCC	O=C([C@H](O)CCCCCCCCCCCC)N[C@@H](CO[C@@H]1O[C@@H]([C@@H](O[C@@H]2O[C@@H]([C@@H]([C@H](OS(=O)([O-])=O)[C@H]2O)O)CO)[C@H](O)[C@H]1O)CO)[C@H](O)/C=C/CCCCCCCCCCCCC
SM3	SM3 33:1;O3		942.547	288.7	304.99		307.9		O=C([C@H](O)CCCCCCCCCCCCC)N[C@@H](CO[C@@H]1O[C@@H]([C@@H](O[C@@H]2O[C@@H]([C@@H]([C@H](OS(=O)([O-])=O)[C@H]2O)O)CO)[C@H](O)[C@H]1O)CO)[C@H](O)/C=C/CCCCCCCCCCCCC	O=C([C@H](O)CCCCCCCCCCCCC)N[C@@H](CO[C@@H]1O[C@@H]([C@@H](O[C@@H]2O[C@@H]([C@@H]([C@H](OS(=O)([O-])=O)[C@H]2O)O)CO)[C@H](O)[C@H]1O)CO)[C@H](O)/C=C/CCCCCCCCCCCCC
SM3	SM3 34:1;O3	C46H87N1O17S1	956.562	290.8	308.716	311.6	310.8		O=C([C@H](O)CCCCCCCCCCCCCC)N[C@@H](CO[C@@H]1O[C@@H]([C@@H](O[C@@H]2O[C@@H]([C@@H]([C@H](OS(=O)([O-])=O)[C@H]2O)O)CO)[C@H](O)[C@H]1O)CO)[C@H](O)/C=C/CCCCCCCCCCCCC	O=C([C@H](O)CCCCCCCCCCCCCC)N[C@@H](CO[C@@H]1O[C@@H]([C@@H](O[C@@H]2O[C@@H]([C@@H]([C@H](OS(=O)([O-])=O)[C@H]2O)O)CO)[C@H](O)[C@H]1O)CO)[C@H](O)/C=C/CCCCCCCCCCCCC	1.52828	0.00247167	1.5176	310.482	0.501653	308.315
SM3	SM3 35:1;O3		970.578	292	298.951		312.8		O=C([C@H](O)CCCCCCCCCCCCCCC)N[C@@H](CO[C@@H]1O[C@@H]([C@@H](O[C@@H]2O[C@@H]([C@@H]([C@H](OS(=O)([O-])=O)[C@H]2O)O)CO)[C@H](O)[C@H]1O)CO)[C@H](O)/C=C/CCCCCCCCCCCCC	O=C([C@H](O)CCCCCCCCCCCCCCC)N[C@@H](CO[C@@H]1O[C@@H]([C@@H](O[C@@H]2O[C@@H]([C@@H]([C@H](OS(=O)([O-])=O)[C@H]2O)O)CO)[C@H](O)[C@H]1O)CO)[C@H](O)/C=C/CCCCCCCCCCCCC
SM3	SM3 36:1;O3	C48H91N1O17S1	984.593	294	314.415	317.1	315.7		O=C([C@H](O)CCCCCCCCCCCCCCCC)N[C@@H](CO[C@@H]1O[C@@H]([C@@H](O[C@@H]2O[C@@H]([C@@H]([C@H](OS(=O)([O-])=O)[C@H]2O)O)CO)[C@H](O)[C@H]1O)CO)[C@H](O)/C=C/CCCCCCCCCCCCC	O=C([C@H](O)CCCCCCCCCCCCCCCC)N[C@@H](CO[C@@H]1O[C@@H]([C@@H](O[C@@H]2O[C@@H]([C@@H]([C@H](OS(=O)([O-])=O)[C@H]2O)O)CO)[C@H](O)[C@H]1O)CO)[C@H](O)/C=C/CCCCCCCCCCCCC	1.5578	0.000989949		316.362	0.202515
SM3	SM3 37:1;O3		998.609	295.2	314.339		318.5		O=C([C@H](O)CCCCCCCCCCCCCCCCC)N[C@@H](CO[C@@H]1O[C@@H]([C@@H](O[C@@H]2O[C@@H]([C@@H]([C@H](OS(=O)([O-])=O)[C@H]2O)O)CO)[C@H](O)[C@H]1O)CO)[C@H](O)/C=C/CCCCCCCCCCCCC	O=C([C@H](O)CCCCCCCCCCCCCCCCC)N[C@@H](CO[C@@H]1O[C@@H]([C@@H](O[C@@H]2O[C@@H]([C@@H]([C@H](OS(=O)([O-])=O)[C@H]2O)O)CO)[C@H](O)[C@H]1O)CO)[C@H](O)/C=C/CCCCCCCCCCCCC
SM3	SM3 38:1;O3	C50H95N1O17S1	1012.62	297.2	318.102	322.8	321.3		O=C([C@H](O)CCCCCCCCCCCCCCCCCC)N[C@@H](CO[C@@H]1O[C@@H]([C@@H](O[C@@H]2O[C@@H]([C@@H]([C@H](OS(=O)([O-])=O)[C@H]2O)O)CO)[C@H](O)[C@H]1O)CO)[C@H](O)/C=C/CCCCCCCCCCCCC	O=C([C@H](O)CCCCCCCCCCCCCCCCCC)N[C@@H](CO[C@@H]1O[C@@H]([C@@H](O[C@@H]2O[C@@H]([C@@H]([C@H](OS(=O)([O-])=O)[C@H]2O)O)CO)[C@H](O)[C@H]1O)CO)[C@H](O)/C=C/CCCCCCCCCCCCC	1.58353	0.00160286	1.5742	321.452	0.332798	319.246
SM3	SM3 39:1;O3		1026.64	298.1	319.877		323.5		O=C([C@H](O)CCCCCCCCCCCCCCCCCCC)N[C@@H](CO[C@@H]1O[C@@H]([C@@H](O[C@@H]2O[C@@H]([C@@H]([C@H](OS(=O)([O-])=O)[C@H]2O)O)CO)[C@H](O)[C@H]1O)CO)[C@H](O)/C=C/CCCCCCCCCCCCC	O=C([C@H](O)CCCCCCCCCCCCCCCCCCC)N[C@@H](CO[C@@H]1O[C@@H]([C@@H](O[C@@H]2O[C@@H]([C@@H]([C@H](OS(=O)([O-])=O)[C@H]2O)O)CO)[C@H](O)[C@H]1O)CO)[C@H](O)/C=C/CCCCCCCCCCCCC
SM3	SM3 40:1;O3	C52H99N1O17S1	1040.66	300	320.022	328	326		O=C([C@H](O)CCCCCCCCCCCCCCCCCCCC)N[C@@H](CO[C@@H]1O[C@@H]([C@@H](O[C@@H]2O[C@@H]([C@@H]([C@H](OS(=O)([O-])=O)[C@H]2O)O)CO)[C@H](O)[C@H]1O)CO)[C@H](O)/C=C/CCCCCCCCCCCCC	O=C([C@H](O)CCCCCCCCCCCCCCCCCCCC)N[C@@H](CO[C@@H]1O[C@@H]([C@@H](O[C@@H]2O[C@@H]([C@@H]([C@H](OS(=O)([O-])=O)[C@H]2O)O)CO)[C@H](O)[C@H]1O)CO)[C@H](O)/C=C/CCCCCCCCCCCCC	1.60918	0.00162147	1.5978	326.54	0.328395	324.237
SM3	SM3 41:1;O3	C53H101N1O17S1	1054.67	300.6	323.012	330.6	328.5		O=C([C@H](O)CCCCCCCCCCCCCCCCCCCCC)N[C@@H](CO[C@@H]1O[C@@H]([C@@H](O[C@@H]2O[C@@H]([C@@H]([C@H](OS(=O)([O-])=O)[C@H]2O)O)CO)[C@H](O)[C@H]1O)CO)[C@H](O)/C=C/CCCCCCCCCCCCC	O=C([C@H](O)CCCCCCCCCCCCCCCCCCCCC)N[C@@H](CO[C@@H]1O[C@@H]([C@@H](O[C@@H]2O[C@@H]([C@@H]([C@H](OS(=O)([O-])=O)[C@H]2O)O)CO)[C@H](O)[C@H]1O)CO)[C@H](O)/C=C/CCCCCCCCCCCCC	1.6244	0.000707107	1.6072	329.579	0.134775	326.095
SM3	SM3 42:1;O3	C54H103N1O17S1	1068.69	302.2	323.288	333.1	331.1		O=C([C@H](O)CCCCCCCCCCCCCCCCCCCCCC)N[C@@H](CO[C@@H]1O[C@@H]([C@@H](O[C@@H]2O[C@@H]([C@@H]([C@H](OS(=O)([O-])=O)[C@H]2O)O)CO)[C@H](O)[C@H]1O)CO)[C@H](O)/C=C/CCCCCCCCCCCCC	O=C([C@H](O)CCCCCCCCCCCCCCCCCCCCCC)N[C@@H](CO[C@@H]1O[C@@H]([C@@H](O[C@@H]2O[C@@H]([C@@H]([C@H](OS(=O)([O-])=O)[C@H]2O)O)CO)[C@H](O)[C@H]1O)CO)[C@H](O)/C=C/CCCCCCCCCCCCC	1.63502	0.0012842	1.6167	331.678	0.259066	327.954
SM3	SM3 43:1;O3		1082.7	302.5	319.388		333.5		O=C([C@H](O)CCCCCCCCCCCCCCCCCCCCCCC)N[C@@H](CO[C@@H]1O[C@@H]([C@@H](O[C@@H]2O[C@@H]([C@@H]([C@H](OS(=O)([O-])=O)[C@H]2O)O)CO)[C@H](O)[C@H]1O)CO)[C@H](O)/C=C/CCCCCCCCCCCCC	O=C([C@H](O)CCCCCCCCCCCCCCCCCCCCCCC)N[C@@H](CO[C@@H]1O[C@@H]([C@@H](O[C@@H]2O[C@@H]([C@@H]([C@H](OS(=O)([O-])=O)[C@H]2O)O)CO)[C@H](O)[C@H]1O)CO)[C@H](O)/C=C/CCCCCCCCCCCCC
SM3	SM3 44:1;O3	C56H107N1O17S1	1096.72	303.9	325.96	337.7	335.7		O=C([C@H](O)CCCCCCCCCCCCCCCCCCCCCCCC)N[C@@H](CO[C@@H]1O[C@@H]([C@@H](O[C@@H]2O[C@@H]([C@@H]([C@H](OS(=O)([O-])=O)[C@H]2O)O)CO)[C@H](O)[C@H]1O)CO)[C@H](O)/C=C/CCCCCCCCCCCCC	O=C([C@H](O)CCCCCCCCCCCCCCCCCCCCCCCC)N[C@@H](CO[C@@H]1O[C@@H]([C@@H](O[C@@H]2O[C@@H]([C@@H]([C@H](OS(=O)([O-])=O)[C@H]2O)O)CO)[C@H](O)[C@H]1O)CO)[C@H](O)/C=C/CCCCCCCCCCCCC	1.66297	0.00216083	1.6481	337.235	0.435827	334.226
SM3	SM3 45:1;O3		1110.73	303.9	322.082		338.3		O=C([C@H](O)CCCCCCCCCCCCCCCCCCCCCCCCC)N[C@@H](CO[C@@H]1O[C@@H]([C@@H](O[C@@H]2O[C@@H]([C@@H]([C@H](OS(=O)([O-])=O)[C@H]2O)O)CO)[C@H](O)[C@H]1O)CO)[C@H](O)/C=C/CCCCCCCCCCCCC	O=C([C@H](O)CCCCCCCCCCCCCCCCCCCCCCCCC)N[C@@H](CO[C@@H]1O[C@@H]([C@@H](O[C@@H]2O[C@@H]([C@@H]([C@H](OS(=O)([O-])=O)[C@H]2O)O)CO)[C@H](O)[C@H]1O)CO)[C@H](O)/C=C/CCCCCCCCCCCCC
SM3	SM3 46:1;O3		1124.75	304.9	325.577		340.6		O=C([C@H](O)CCCCCCCCCCCCCCCCCCCCCCCCCC)N[C@@H](CO[C@@H]1O[C@@H]([C@@H](O[C@@H]2O[C@@H]([C@@H]([C@H](OS(=O)([O-])=O)[C@H]2O)O)CO)[C@H](O)[C@H]1O)CO)[C@H](O)/C=C/CCCCCCCCCCCCC	O=C([C@H](O)CCCCCCCCCCCCCCCCCCCCCCCCCC)N[C@@H](CO[C@@H]1O[C@@H]([C@@H](O[C@@H]2O[C@@H]([C@@H]([C@H](OS(=O)([O-])=O)[C@H]2O)O)CO)[C@H](O)[C@H]1O)CO)[C@H](O)/C=C/CCCCCCCCCCCCC
SM3	SM3 47:1;O3		1138.77	304.7	325.385		342.9		O=C([C@H](O)CCCCCCCCCCCCCCCCCCCCCCCCCCC)N[C@@H](CO[C@@H]1O[C@@H]([C@@H](O[C@@H]2O[C@@H]([C@@H]([C@H](OS(=O)([O-])=O)[C@H]2O)O)CO)[C@H](O)[C@H]1O)CO)[C@H](O)/C=C/CCCCCCCCCCCCC	O=C([C@H](O)CCCCCCCCCCCCCCCCCCCCCCCCCCC)N[C@@H](CO[C@@H]1O[C@@H]([C@@H](O[C@@H]2O[C@@H]([C@@H]([C@H](OS(=O)([O-])=O)[C@H]2O)O)CO)[C@H](O)[C@H]1O)CO)[C@H](O)/C=C/CCCCCCCCCCCCC
SM3	SM3 48:1;O3		1152.78	305.4	330.216		345.2		O=C([C@H](O)CCCCCCCCCCCCCCCCCCCCCCCCCCCC)N[C@@H](CO[C@@H]1O[C@@H]([C@@H](O[C@@H]2O[C@@H]([C@@H]([C@H](OS(=O)([O-])=O)[C@H]2O)O)CO)[C@H](O)[C@H]1O)CO)[C@H](O)/C=C/CCCCCCCCCCCCC	O=C([C@H](O)CCCCCCCCCCCCCCCCCCCCCCCCCCCC)N[C@@H](CO[C@@H]1O[C@@H]([C@@H](O[C@@H]2O[C@@H]([C@@H]([C@H](OS(=O)([O-])=O)[C@H]2O)O)CO)[C@H](O)[C@H]1O)CO)[C@H](O)/C=C/CCCCCCCCCCCCC
SM3	SM3 49:1;O3		1166.8	304.8	330.239		347.5		O=C([C@H](O)CCCCCCCCCCCCCCCCCCCCCCCCCCCCC)N[C@@H](CO[C@@H]1O[C@@H]([C@@H](O[C@@H]2O[C@@H]([C@@H]([C@H](OS(=O)([O-])=O)[C@H]2O)O)CO)[C@H](O)[C@H]1O)CO)[C@H](O)/C=C/CCCCCCCCCCCCC	O=C([C@H](O)CCCCCCCCCCCCCCCCCCCCCCCCCCCCC)N[C@@H](CO[C@@H]1O[C@@H]([C@@H](O[C@@H]2O[C@@H]([C@@H]([C@H](OS(=O)([O-])=O)[C@H]2O)O)CO)[C@H](O)[C@H]1O)CO)[C@H](O)/C=C/CCCCCCCCCCCCC
SM3	SM3 50:1;O3		1180.81	305.3	334.378		349.8		O=C([C@H](O)CCCCCCCCCCCCCCCCCCCCCCCCCCCCCC)N[C@@H](CO[C@@H]1O[C@@H]([C@@H](O[C@@H]2O[C@@H]([C@@H]([C@H](OS(=O)([O-])=O)[C@H]2O)O)CO)[C@H](O)[C@H]1O)CO)[C@H](O)/C=C/CCCCCCCCCCCCC	O=C([C@H](O)CCCCCCCCCCCCCCCCCCCCCCCCCCCCCC)N[C@@H](CO[C@@H]1O[C@@H]([C@@H](O[C@@H]2O[C@@H]([C@@H]([C@H](OS(=O)([O-])=O)[C@H]2O)O)CO)[C@H](O)[C@H]1O)CO)[C@H](O)/C=C/CCCCCCCCCCCCC

## Sheet: SM2a_O2
lipid class	Name	Chemical sum formula	m/z theoretical	LipidCCS	DeepCCS	Pred, AllCCS_NEW	Exp, AllCCS	SMILES [M-H], ChemDraw	SMILES [M], ChemDraw	MALDI, mean, K0	MALDI, sd, K0	LCMS	MALDI, mean, CCS	MALDI, sd, CCS	LCMS, CCS	m/z
	SM2a 28:1;O2			285	305.038	319.2		O=C(CCCCCCCCC)N[C@@H](CO[C@@H]1O[C@@H]([C@@H](O[C@@H]2O[C@@H]([C@@H]([C@H](OS(=O)([O-])=O)[C@H]2O)O[C@@H]3O[C@@H]([C@@H]([C@H](O)[C@H]3NC(C)=O)O)CO)CO)[C@H](O)[C@H]1O)CO)[C@H](O)/C=C/CCCCCCCCCCCCC	O=C(CCCCCCCCC)N[C@@H](CO[C@@H]1O[C@@H]([C@@H](O[C@@H]2O[C@@H]([C@@H]([C@H](OS(=O)(O)=O)[C@H]2O)O[C@@H]3O[C@@H]([C@@H]([C@H](O)[C@H]3NC(C)=O)O)CO)CO)[C@H](O)[C@H]1O)CO)[C@H](O)/C=C/CCCCCCCCCCCCC
	SM2a 29:1;O2			285.8	308.266	321.8		O=C(CCCCCCCCCC)N[C@@H](CO[C@@H]1O[C@@H]([C@@H](O[C@@H]2O[C@@H]([C@@H]([C@H](OS(=O)([O-])=O)[C@H]2O)O[C@@H]3O[C@@H]([C@@H]([C@H](O)[C@H]3NC(C)=O)O)CO)CO)[C@H](O)[C@H]1O)CO)[C@H](O)/C=C/CCCCCCCCCCCCC	O=C(CCCCCCCCCC)N[C@@H](CO[C@@H]1O[C@@H]([C@@H](O[C@@H]2O[C@@H]([C@@H]([C@H](OS(=O)(O)=O)[C@H]2O)O[C@@H]3O[C@@H]([C@@H]([C@H](O)[C@H]3NC(C)=O)O)CO)CO)[C@H](O)[C@H]1O)CO)[C@H](O)/C=C/CCCCCCCCCCCCC
	SM2a 30:1;O2			286.7	309.551	324.3		O=C(CCCCCCCCCCC)N[C@@H](CO[C@@H]1O[C@@H]([C@@H](O[C@@H]2O[C@@H]([C@@H]([C@H](OS(=O)([O-])=O)[C@H]2O)O[C@@H]3O[C@@H]([C@@H]([C@H](O)[C@H]3NC(C)=O)O)CO)CO)[C@H](O)[C@H]1O)CO)[C@H](O)/C=C/CCCCCCCCCCCCC	O=C(CCCCCCCCCCC)N[C@@H](CO[C@@H]1O[C@@H]([C@@H](O[C@@H]2O[C@@H]([C@@H]([C@H](OS(=O)(O)=O)[C@H]2O)O[C@@H]3O[C@@H]([C@@H]([C@H](O)[C@H]3NC(C)=O)O)CO)CO)[C@H](O)[C@H]1O)CO)[C@H](O)/C=C/CCCCCCCCCCCCC
	SM2a 31:1;O2			287.4	312.633	326.8		O=C(CCCCCCCCCCCC)N[C@@H](CO[C@@H]1O[C@@H]([C@@H](O[C@@H]2O[C@@H]([C@@H]([C@H](OS(=O)([O-])=O)[C@H]2O)O[C@@H]3O[C@@H]([C@@H]([C@H](O)[C@H]3NC(C)=O)O)CO)CO)[C@H](O)[C@H]1O)CO)[C@H](O)/C=C/CCCCCCCCCCCCC	O=C(CCCCCCCCCCCC)N[C@@H](CO[C@@H]1O[C@@H]([C@@H](O[C@@H]2O[C@@H]([C@@H]([C@H](OS(=O)(O)=O)[C@H]2O)O[C@@H]3O[C@@H]([C@@H]([C@H](O)[C@H]3NC(C)=O)O)CO)CO)[C@H](O)[C@H]1O)CO)[C@H](O)/C=C/CCCCCCCCCCCCC
	SM2a 32:1;O2			288.1	313.837	329.2		O=C(CCCCCCCCCCCCC)N[C@@H](CO[C@@H]1O[C@@H]([C@@H](O[C@@H]2O[C@@H]([C@@H]([C@H](OS(=O)([O-])=O)[C@H]2O)O[C@@H]3O[C@@H]([C@@H]([C@H](O)[C@H]3NC(C)=O)O)CO)CO)[C@H](O)[C@H]1O)CO)[C@H](O)/C=C/CCCCCCCCCCCCC	O=C(CCCCCCCCCCCCC)N[C@@H](CO[C@@H]1O[C@@H]([C@@H](O[C@@H]2O[C@@H]([C@@H]([C@H](OS(=O)(O)=O)[C@H]2O)O[C@@H]3O[C@@H]([C@@H]([C@H](O)[C@H]3NC(C)=O)O)CO)CO)[C@H](O)[C@H]1O)CO)[C@H](O)/C=C/CCCCCCCCCCCCC
	SM2a 33:1;O2			288.7	316.244	331.6		O=C(CCCCCCCCCCCCCC)N[C@@H](CO[C@@H]1O[C@@H]([C@@H](O[C@@H]2O[C@@H]([C@@H]([C@H](OS(=O)([O-])=O)[C@H]2O)O[C@@H]3O[C@@H]([C@@H]([C@H](O)[C@H]3NC(C)=O)O)CO)CO)[C@H](O)[C@H]1O)CO)[C@H](O)/C=C/CCCCCCCCCCCCC	O=C(CCCCCCCCCCCCCC)N[C@@H](CO[C@@H]1O[C@@H]([C@@H](O[C@@H]2O[C@@H]([C@@H]([C@H](OS(=O)(O)=O)[C@H]2O)O[C@@H]3O[C@@H]([C@@H]([C@H](O)[C@H]3NC(C)=O)O)CO)CO)[C@H](O)[C@H]1O)CO)[C@H](O)/C=C/CCCCCCCCCCCCC
	SM2a 34:1;O2			288.9	317.415	334		O=C(CCCCCCCCCCCCCCC)N[C@@H](CO[C@@H]1O[C@@H]([C@@H](O[C@@H]2O[C@@H]([C@@H]([C@H](OS(=O)([O-])=O)[C@H]2O)O[C@@H]3O[C@@H]([C@@H]([C@H](O)[C@H]3NC(C)=O)O)CO)CO)[C@H](O)[C@H]1O)CO)[C@H](O)/C=C/CCCCCCCCCCCCC	O=C(CCCCCCCCCCCCCCC)N[C@@H](CO[C@@H]1O[C@@H]([C@@H](O[C@@H]2O[C@@H]([C@@H]([C@H](OS(=O)(O)=O)[C@H]2O)O[C@@H]3O[C@@H]([C@@H]([C@H](O)[C@H]3NC(C)=O)O)CO)CO)[C@H](O)[C@H]1O)CO)[C@H](O)/C=C/CCCCCCCCCCCCC
	SM2a 35:1;O2			289.8	319.58	336.4		O=C(CCCCCCCCCCCCCCCC)N[C@@H](CO[C@@H]1O[C@@H]([C@@H](O[C@@H]2O[C@@H]([C@@H]([C@H](OS(=O)([O-])=O)[C@H]2O)O[C@@H]3O[C@@H]([C@@H]([C@H](O)[C@H]3NC(C)=O)O)CO)CO)[C@H](O)[C@H]1O)CO)[C@H](O)/C=C/CCCCCCCCCCCCC	O=C(CCCCCCCCCCCCCCCC)N[C@@H](CO[C@@H]1O[C@@H]([C@@H](O[C@@H]2O[C@@H]([C@@H]([C@H](OS(=O)(O)=O)[C@H]2O)O[C@@H]3O[C@@H]([C@@H]([C@H](O)[C@H]3NC(C)=O)O)CO)CO)[C@H](O)[C@H]1O)CO)[C@H](O)/C=C/CCCCCCCCCCCCC
	SM2a 36:1;O2			289.9	320.846	338.8		O=C(CCCCCCCCCCCCCCCCC)N[C@@H](CO[C@@H]1O[C@@H]([C@@H](O[C@@H]2O[C@@H]([C@@H]([C@H](OS(=O)([O-])=O)[C@H]2O)O[C@@H]3O[C@@H]([C@@H]([C@H](O)[C@H]3NC(C)=O)O)CO)CO)[C@H](O)[C@H]1O)CO)[C@H](O)/C=C/CCCCCCCCCCCCC	O=C(CCCCCCCCCCCCCCCCC)N[C@@H](CO[C@@H]1O[C@@H]([C@@H](O[C@@H]2O[C@@H]([C@@H]([C@H](OS(=O)(O)=O)[C@H]2O)O[C@@H]3O[C@@H]([C@@H]([C@H](O)[C@H]3NC(C)=O)O)CO)CO)[C@H](O)[C@H]1O)CO)[C@H](O)/C=C/CCCCCCCCCCCCC
	SM2a 37:1;O2			290.8	322.316	341.3		O=C(CCCCCCCCCCCCCCCCCC)N[C@@H](CO[C@@H]1O[C@@H]([C@@H](O[C@@H]2O[C@@H]([C@@H]([C@H](OS(=O)([O-])=O)[C@H]2O)O[C@@H]3O[C@@H]([C@@H]([C@H](O)[C@H]3NC(C)=O)O)CO)CO)[C@H](O)[C@H]1O)CO)[C@H](O)/C=C/CCCCCCCCCCCCC	O=C(CCCCCCCCCCCCCCCCCC)N[C@@H](CO[C@@H]1O[C@@H]([C@@H](O[C@@H]2O[C@@H]([C@@H]([C@H](OS(=O)(O)=O)[C@H]2O)O[C@@H]3O[C@@H]([C@@H]([C@H](O)[C@H]3NC(C)=O)O)CO)CO)[C@H](O)[C@H]1O)CO)[C@H](O)/C=C/CCCCCCCCCCCCC
SM2a	SM2a 38:1;O2	C58H108N2O21S1	1199.71	290.7	323.71	343.7		O=C(CCCCCCCCCCCCCCCCCCC)N[C@@H](CO[C@@H]1O[C@@H]([C@@H](O[C@@H]2O[C@@H]([C@@H]([C@H](OS(=O)([O-])=O)[C@H]2O)O[C@@H]3O[C@@H]([C@@H]([C@H](O)[C@H]3NC(C)=O)O)CO)CO)[C@H](O)[C@H]1O)CO)[C@H](O)/C=C/CCCCCCCCCCCCC	O=C(CCCCCCCCCCCCCCCCCCC)N[C@@H](CO[C@@H]1O[C@@H]([C@@H](O[C@@H]2O[C@@H]([C@@H]([C@H](OS(=O)(O)=O)[C@H]2O)O[C@@H]3O[C@@H]([C@@H]([C@H](O)[C@H]3NC(C)=O)O)CO)CO)[C@H](O)[C@H]1O)CO)[C@H](O)/C=C/CCCCCCCCCCCCC	1.74955	0.00247992		354.415	0.498488
	SM2a 39:1;O2			291.4	325.642	346.1		O=C(CCCCCCCCCCCCCCCCCCCC)N[C@@H](CO[C@@H]1O[C@@H]([C@@H](O[C@@H]2O[C@@H]([C@@H]([C@H](OS(=O)([O-])=O)[C@H]2O)O[C@@H]3O[C@@H]([C@@H]([C@H](O)[C@H]3NC(C)=O)O)CO)CO)[C@H](O)[C@H]1O)CO)[C@H](O)/C=C/CCCCCCCCCCCCC	O=C(CCCCCCCCCCCCCCCCCCCC)N[C@@H](CO[C@@H]1O[C@@H]([C@@H](O[C@@H]2O[C@@H]([C@@H]([C@H](OS(=O)(O)=O)[C@H]2O)O[C@@H]3O[C@@H]([C@@H]([C@H](O)[C@H]3NC(C)=O)O)CO)CO)[C@H](O)[C@H]1O)CO)[C@H](O)/C=C/CCCCCCCCCCCCC
SM2a	SM2a 40:1;O2	C60H112N2O21S1	1227.74	291.1	327.225	348.5		O=C(CCCCCCCCCCCCCCCCCCCCC)N[C@@H](CO[C@@H]1O[C@@H]([C@@H](O[C@@H]2O[C@@H]([C@@H]([C@H](OS(=O)([O-])=O)[C@H]2O)O[C@@H]3O[C@@H]([C@@H]([C@H](O)[C@H]3NC(C)=O)O)CO)CO)[C@H](O)[C@H]1O)CO)[C@H](O)/C=C/CCCCCCCCCCCCC	O=C(CCCCCCCCCCCCCCCCCCCCC)N[C@@H](CO[C@@H]1O[C@@H]([C@@H](O[C@@H]2O[C@@H]([C@@H]([C@H](OS(=O)(O)=O)[C@H]2O)O[C@@H]3O[C@@H]([C@@H]([C@H](O)[C@H]3NC(C)=O)O)CO)CO)[C@H](O)[C@H]1O)CO)[C@H](O)/C=C/CCCCCCCCCCCCC	1.77595	0.00179907		359.667	0.371269
	SM2a 41:1;O2			291.6	329.694	350.9		O=C(CCCCCCCCCCCCCCCCCCCCCC)N[C@@H](CO[C@@H]1O[C@@H]([C@@H](O[C@@H]2O[C@@H]([C@@H]([C@H](OS(=O)([O-])=O)[C@H]2O)O[C@@H]3O[C@@H]([C@@H]([C@H](O)[C@H]3NC(C)=O)O)CO)CO)[C@H](O)[C@H]1O)CO)[C@H](O)/C=C/CCCCCCCCCCCCC	O=C(CCCCCCCCCCCCCCCCCCCCCC)N[C@@H](CO[C@@H]1O[C@@H]([C@@H](O[C@@H]2O[C@@H]([C@@H]([C@H](OS(=O)(O)=O)[C@H]2O)O[C@@H]3O[C@@H]([C@@H]([C@H](O)[C@H]3NC(C)=O)O)CO)CO)[C@H](O)[C@H]1O)CO)[C@H](O)/C=C/CCCCCCCCCCCCC
SM2a	SM2a 42:1;O2	C62H116N2O21S1	1255.77	291.1	331.479	353.3		O=C(CCCCCCCCCCCCCCCCCCCCCCC)N[C@@H](CO[C@@H]1O[C@@H]([C@@H](O[C@@H]2O[C@@H]([C@@H]([C@H](OS(=O)([O-])=O)[C@H]2O)O[C@@H]3O[C@@H]([C@@H]([C@H](O)[C@H]3NC(C)=O)O)CO)CO)[C@H](O)[C@H]1O)CO)[C@H](O)/C=C/CCCCCCCCCCCCC	O=C(CCCCCCCCCCCCCCCCCCCCCCC)N[C@@H](CO[C@@H]1O[C@@H]([C@@H](O[C@@H]2O[C@@H]([C@@H]([C@H](OS(=O)(O)=O)[C@H]2O)O[C@@H]3O[C@@H]([C@@H]([C@H](O)[C@H]3NC(C)=O)O)CO)CO)[C@H](O)[C@H]1O)CO)[C@H](O)/C=C/CCCCCCCCCCCCC	1.80145	0.00204858		364.74	0.416796
	SM2a 43:1;O2			291.3	334.665	355.8		O=C(CCCCCCCCCCCCCCCCCCCCCCCC)N[C@@H](CO[C@@H]1O[C@@H]([C@@H](O[C@@H]2O[C@@H]([C@@H]([C@H](OS(=O)([O-])=O)[C@H]2O)O[C@@H]3O[C@@H]([C@@H]([C@H](O)[C@H]3NC(C)=O)O)CO)CO)[C@H](O)[C@H]1O)CO)[C@H](O)/C=C/CCCCCCCCCCCCC	O=C(CCCCCCCCCCCCCCCCCCCCCCCC)N[C@@H](CO[C@@H]1O[C@@H]([C@@H](O[C@@H]2O[C@@H]([C@@H]([C@H](OS(=O)(O)=O)[C@H]2O)O[C@@H]3O[C@@H]([C@@H]([C@H](O)[C@H]3NC(C)=O)O)CO)CO)[C@H](O)[C@H]1O)CO)[C@H](O)/C=C/CCCCCCCCCCCCC
	SM2a 44:1;O2			290.6	336.682	358.2		O=C(CCCCCCCCCCCCCCCCCCCCCCCCC)N[C@@H](CO[C@@H]1O[C@@H]([C@@H](O[C@@H]2O[C@@H]([C@@H]([C@H](OS(=O)([O-])=O)[C@H]2O)O[C@@H]3O[C@@H]([C@@H]([C@H](O)[C@H]3NC(C)=O)O)CO)CO)[C@H](O)[C@H]1O)CO)[C@H](O)/C=C/CCCCCCCCCCCCC	O=C(CCCCCCCCCCCCCCCCCCCCCCCCC)N[C@@H](CO[C@@H]1O[C@@H]([C@@H](O[C@@H]2O[C@@H]([C@@H]([C@H](OS(=O)(O)=O)[C@H]2O)O[C@@H]3O[C@@H]([C@@H]([C@H](O)[C@H]3NC(C)=O)O)CO)CO)[C@H](O)[C@H]1O)CO)[C@H](O)/C=C/CCCCCCCCCCCCC
	SM2a 45:1;O2			290.7	341.44	360.7		O=C(CCCCCCCCCCCCCCCCCCCCCCCCCC)N[C@@H](CO[C@@H]1O[C@@H]([C@@H](O[C@@H]2O[C@@H]([C@@H]([C@H](OS(=O)([O-])=O)[C@H]2O)O[C@@H]3O[C@@H]([C@@H]([C@H](O)[C@H]3NC(C)=O)O)CO)CO)[C@H](O)[C@H]1O)CO)[C@H](O)/C=C/CCCCCCCCCCCCC	O=C(CCCCCCCCCCCCCCCCCCCCCCCCCC)N[C@@H](CO[C@@H]1O[C@@H]([C@@H](O[C@@H]2O[C@@H]([C@@H]([C@H](OS(=O)(O)=O)[C@H]2O)O[C@@H]3O[C@@H]([C@@H]([C@H](O)[C@H]3NC(C)=O)O)CO)CO)[C@H](O)[C@H]1O)CO)[C@H](O)/C=C/CCCCCCCCCCCCC
	SM2a 46:1;O2			289.8	343.616	363.1		O=C(CCCCCCCCCCCCCCCCCCCCCCCCCCC)N[C@@H](CO[C@@H]1O[C@@H]([C@@H](O[C@@H]2O[C@@H]([C@@H]([C@H](OS(=O)([O-])=O)[C@H]2O)O[C@@H]3O[C@@H]([C@@H]([C@H](O)[C@H]3NC(C)=O)O)CO)CO)[C@H](O)[C@H]1O)CO)[C@H](O)/C=C/CCCCCCCCCCCCC	O=C(CCCCCCCCCCCCCCCCCCCCCCCCCCC)N[C@@H](CO[C@@H]1O[C@@H]([C@@H](O[C@@H]2O[C@@H]([C@@H]([C@H](OS(=O)(O)=O)[C@H]2O)O[C@@H]3O[C@@H]([C@@H]([C@H](O)[C@H]3NC(C)=O)O)CO)CO)[C@H](O)[C@H]1O)CO)[C@H](O)/C=C/CCCCCCCCCCCCC
	SM2a 47:1;O2			289.6	348.584	365.6		O=C(CCCCCCCCCCCCCCCCCCCCCCCCCCCC)N[C@@H](CO[C@@H]1O[C@@H]([C@@H](O[C@@H]2O[C@@H]([C@@H]([C@H](OS(=O)([O-])=O)[C@H]2O)O[C@@H]3O[C@@H]([C@@H]([C@H](O)[C@H]3NC(C)=O)O)CO)CO)[C@H](O)[C@H]1O)CO)[C@H](O)/C=C/CCCCCCCCCCCCC	O=C(CCCCCCCCCCCCCCCCCCCCCCCCCCCC)N[C@@H](CO[C@@H]1O[C@@H]([C@@H](O[C@@H]2O[C@@H]([C@@H]([C@H](OS(=O)(O)=O)[C@H]2O)O[C@@H]3O[C@@H]([C@@H]([C@H](O)[C@H]3NC(C)=O)O)CO)CO)[C@H](O)[C@H]1O)CO)[C@H](O)/C=C/CCCCCCCCCCCCC
	SM2a 48:1;O2			288.5	350.821	368		O=C(CCCCCCCCCCCCCCCCCCCCCCCCCCCCC)N[C@@H](CO[C@@H]1O[C@@H]([C@@H](O[C@@H]2O[C@@H]([C@@H]([C@H](OS(=O)([O-])=O)[C@H]2O)O[C@@H]3O[C@@H]([C@@H]([C@H](O)[C@H]3NC(C)=O)O)CO)CO)[C@H](O)[C@H]1O)CO)[C@H](O)/C=C/CCCCCCCCCCCCC	O=C(CCCCCCCCCCCCCCCCCCCCCCCCCCCCC)N[C@@H](CO[C@@H]1O[C@@H]([C@@H](O[C@@H]2O[C@@H]([C@@H]([C@H](OS(=O)(O)=O)[C@H]2O)O[C@@H]3O[C@@H]([C@@H]([C@H](O)[C@H]3NC(C)=O)O)CO)CO)[C@H](O)[C@H]1O)CO)[C@H](O)/C=C/CCCCCCCCCCCCC
	SM2a 49:1;O2			288.2	356.626	370.4		O=C(CCCCCCCCCCCCCCCCCCCCCCCCCCCCCC)N[C@@H](CO[C@@H]1O[C@@H]([C@@H](O[C@@H]2O[C@@H]([C@@H]([C@H](OS(=O)([O-])=O)[C@H]2O)O[C@@H]3O[C@@H]([C@@H]([C@H](O)[C@H]3NC(C)=O)O)CO)CO)[C@H](O)[C@H]1O)CO)[C@H](O)/C=C/CCCCCCCCCCCCC	O=C(CCCCCCCCCCCCCCCCCCCCCCCCCCCCCC)N[C@@H](CO[C@@H]1O[C@@H]([C@@H](O[C@@H]2O[C@@H]([C@@H]([C@H](OS(=O)(O)=O)[C@H]2O)O[C@@H]3O[C@@H]([C@@H]([C@H](O)[C@H]3NC(C)=O)O)CO)CO)[C@H](O)[C@H]1O)CO)[C@H](O)/C=C/CCCCCCCCCCCCC
	SM2a 50:1;O2			286.9	358.911	372.8		O=C(CCCCCCCCCCCCCCCCCCCCCCCCCCCCCCC)N[C@@H](CO[C@@H]1O[C@@H]([C@@H](O[C@@H]2O[C@@H]([C@@H]([C@H](OS(=O)([O-])=O)[C@H]2O)O[C@@H]3O[C@@H]([C@@H]([C@H](O)[C@H]3NC(C)=O)O)CO)CO)[C@H](O)[C@H]1O)CO)[C@H](O)/C=C/CCCCCCCCCCCCC	O=C(CCCCCCCCCCCCCCCCCCCCCCCCCCCCCCC)N[C@@H](CO[C@@H]1O[C@@H]([C@@H](O[C@@H]2O[C@@H]([C@@H]([C@H](OS(=O)(O)=O)[C@H]2O)O[C@@H]3O[C@@H]([C@@H]([C@H](O)[C@H]3NC(C)=O)O)CO)CO)[C@H](O)[C@H]1O)CO)[C@H](O)/C=C/CCCCCCCCCCCCC
						a	O=C(CCCCCCCCC)N[C@@H](CO[C@@H]1O[C@@H]([C@@H](O[C@@H]2O[C@@H]([C@@H]([C@H](OS(=O)(O)=O)[C@H]2O)O[C@@H]3O[C@@H]([C@@H]([C@H](O)[C@H]3NC(C)=O)O)CO)CO)[C@H](O)[C@H]1O)CO)[C@H](O)/C=C/CCCCCCCCCCCCC	a,O=C(CCCCCCCCC)N[C@@H](CO[C@@H]1O[C@@H]([C@@H](O[C@@H]2O[C@@H]([C@@H]([C@H](OS(=O)(O)=O)[C@H]2O)O[C@@H]3O[C@@H]([C@@H]([C@H](O)[C@H]3NC(C)=O)O)CO)CO)[C@H](O)[C@H]1O)CO)[C@H](O)/C=C/CCCCCCCCCCCCC
						b	O=C(CCCCCCCCCC)N[C@@H](CO[C@@H]1O[C@@H]([C@@H](O[C@@H]2O[C@@H]([C@@H]([C@H](OS(=O)(O)=O)[C@H]2O)O[C@@H]3O[C@@H]([C@@H]([C@H](O)[C@H]3NC(C)=O)O)CO)CO)[C@H](O)[C@H]1O)CO)[C@H](O)/C=C/CCCCCCCCCCCCC	b,O=C(CCCCCCCCCC)N[C@@H](CO[C@@H]1O[C@@H]([C@@H](O[C@@H]2O[C@@H]([C@@H]([C@H](OS(=O)(O)=O)[C@H]2O)O[C@@H]3O[C@@H]([C@@H]([C@H](O)[C@H]3NC(C)=O)O)CO)CO)[C@H](O)[C@H]1O)CO)[C@H](O)/C=C/CCCCCCCCCCCCC
						c	O=C(CCCCCCCCCCC)N[C@@H](CO[C@@H]1O[C@@H]([C@@H](O[C@@H]2O[C@@H]([C@@H]([C@H](OS(=O)(O)=O)[C@H]2O)O[C@@H]3O[C@@H]([C@@H]([C@H](O)[C@H]3NC(C)=O)O)CO)CO)[C@H](O)[C@H]1O)CO)[C@H](O)/C=C/CCCCCCCCCCCCC	c,O=C(CCCCCCCCCCC)N[C@@H](CO[C@@H]1O[C@@H]([C@@H](O[C@@H]2O[C@@H]([C@@H]([C@H](OS(=O)(O)=O)[C@H]2O)O[C@@H]3O[C@@H]([C@@H]([C@H](O)[C@H]3NC(C)=O)O)CO)CO)[C@H](O)[C@H]1O)CO)[C@H](O)/C=C/CCCCCCCCCCCCC
						d	O=C(CCCCCCCCCCCC)N[C@@H](CO[C@@H]1O[C@@H]([C@@H](O[C@@H]2O[C@@H]([C@@H]([C@H](OS(=O)(O)=O)[C@H]2O)O[C@@H]3O[C@@H]([C@@H]([C@H](O)[C@H]3NC(C)=O)O)CO)CO)[C@H](O)[C@H]1O)CO)[C@H](O)/C=C/CCCCCCCCCCCCC	d,O=C(CCCCCCCCCCCC)N[C@@H](CO[C@@H]1O[C@@H]([C@@H](O[C@@H]2O[C@@H]([C@@H]([C@H](OS(=O)(O)=O)[C@H]2O)O[C@@H]3O[C@@H]([C@@H]([C@H](O)[C@H]3NC(C)=O)O)CO)CO)[C@H](O)[C@H]1O)CO)[C@H](O)/C=C/CCCCCCCCCCCCC
						e	O=C(CCCCCCCCCCCCC)N[C@@H](CO[C@@H]1O[C@@H]([C@@H](O[C@@H]2O[C@@H]([C@@H]([C@H](OS(=O)(O)=O)[C@H]2O)O[C@@H]3O[C@@H]([C@@H]([C@H](O)[C@H]3NC(C)=O)O)CO)CO)[C@H](O)[C@H]1O)CO)[C@H](O)/C=C/CCCCCCCCCCCCC	e,O=C(CCCCCCCCCCCCC)N[C@@H](CO[C@@H]1O[C@@H]([C@@H](O[C@@H]2O[C@@H]([C@@H]([C@H](OS(=O)(O)=O)[C@H]2O)O[C@@H]3O[C@@H]([C@@H]([C@H](O)[C@H]3NC(C)=O)O)CO)CO)[C@H](O)[C@H]1O)CO)[C@H](O)/C=C/CCCCCCCCCCCCC
						f	O=C(CCCCCCCCCCCCCC)N[C@@H](CO[C@@H]1O[C@@H]([C@@H](O[C@@H]2O[C@@H]([C@@H]([C@H](OS(=O)(O)=O)[C@H]2O)O[C@@H]3O[C@@H]([C@@H]([C@H](O)[C@H]3NC(C)=O)O)CO)CO)[C@H](O)[C@H]1O)CO)[C@H](O)/C=C/CCCCCCCCCCCCC	f,O=C(CCCCCCCCCCCCCC)N[C@@H](CO[C@@H]1O[C@@H]([C@@H](O[C@@H]2O[C@@H]([C@@H]([C@H](OS(=O)(O)=O)[C@H]2O)O[C@@H]3O[C@@H]([C@@H]([C@H](O)[C@H]3NC(C)=O)O)CO)CO)[C@H](O)[C@H]1O)CO)[C@H](O)/C=C/CCCCCCCCCCCCC
						g	O=C(CCCCCCCCCCCCCCC)N[C@@H](CO[C@@H]1O[C@@H]([C@@H](O[C@@H]2O[C@@H]([C@@H]([C@H](OS(=O)(O)=O)[C@H]2O)O[C@@H]3O[C@@H]([C@@H]([C@H](O)[C@H]3NC(C)=O)O)CO)CO)[C@H](O)[C@H]1O)CO)[C@H](O)/C=C/CCCCCCCCCCCCC	g,O=C(CCCCCCCCCCCCCCC)N[C@@H](CO[C@@H]1O[C@@H]([C@@H](O[C@@H]2O[C@@H]([C@@H]([C@H](OS(=O)(O)=O)[C@H]2O)O[C@@H]3O[C@@H]([C@@H]([C@H](O)[C@H]3NC(C)=O)O)CO)CO)[C@H](O)[C@H]1O)CO)[C@H](O)/C=C/CCCCCCCCCCCCC
						h	O=C(CCCCCCCCCCCCCCCC)N[C@@H](CO[C@@H]1O[C@@H]([C@@H](O[C@@H]2O[C@@H]([C@@H]([C@H](OS(=O)(O)=O)[C@H]2O)O[C@@H]3O[C@@H]([C@@H]([C@H](O)[C@H]3NC(C)=O)O)CO)CO)[C@H](O)[C@H]1O)CO)[C@H](O)/C=C/CCCCCCCCCCCCC	h,O=C(CCCCCCCCCCCCCCCC)N[C@@H](CO[C@@H]1O[C@@H]([C@@H](O[C@@H]2O[C@@H]([C@@H]([C@H](OS(=O)(O)=O)[C@H]2O)O[C@@H]3O[C@@H]([C@@H]([C@H](O)[C@H]3NC(C)=O)O)CO)CO)[C@H](O)[C@H]1O)CO)[C@H](O)/C=C/CCCCCCCCCCCCC
						i	O=C(CCCCCCCCCCCCCCCCC)N[C@@H](CO[C@@H]1O[C@@H]([C@@H](O[C@@H]2O[C@@H]([C@@H]([C@H](OS(=O)(O)=O)[C@H]2O)O[C@@H]3O[C@@H]([C@@H]([C@H](O)[C@H]3NC(C)=O)O)CO)CO)[C@H](O)[C@H]1O)CO)[C@H](O)/C=C/CCCCCCCCCCCCC	i,O=C(CCCCCCCCCCCCCCCCC)N[C@@H](CO[C@@H]1O[C@@H]([C@@H](O[C@@H]2O[C@@H]([C@@H]([C@H](OS(=O)(O)=O)[C@H]2O)O[C@@H]3O[C@@H]([C@@H]([C@H](O)[C@H]3NC(C)=O)O)CO)CO)[C@H](O)[C@H]1O)CO)[C@H](O)/C=C/CCCCCCCCCCCCC
						j	O=C(CCCCCCCCCCCCCCCCCC)N[C@@H](CO[C@@H]1O[C@@H]([C@@H](O[C@@H]2O[C@@H]([C@@H]([C@H](OS(=O)(O)=O)[C@H]2O)O[C@@H]3O[C@@H]([C@@H]([C@H](O)[C@H]3NC(C)=O)O)CO)CO)[C@H](O)[C@H]1O)CO)[C@H](O)/C=C/CCCCCCCCCCCCC	j,O=C(CCCCCCCCCCCCCCCCCC)N[C@@H](CO[C@@H]1O[C@@H]([C@@H](O[C@@H]2O[C@@H]([C@@H]([C@H](OS(=O)(O)=O)[C@H]2O)O[C@@H]3O[C@@H]([C@@H]([C@H](O)[C@H]3NC(C)=O)O)CO)CO)[C@H](O)[C@H]1O)CO)[C@H](O)/C=C/CCCCCCCCCCCCC
						k	O=C(CCCCCCCCCCCCCCCCCCC)N[C@@H](CO[C@@H]1O[C@@H]([C@@H](O[C@@H]2O[C@@H]([C@@H]([C@H](OS(=O)(O)=O)[C@H]2O)O[C@@H]3O[C@@H]([C@@H]([C@H](O)[C@H]3NC(C)=O)O)CO)CO)[C@H](O)[C@H]1O)CO)[C@H](O)/C=C/CCCCCCCCCCCCC	k,O=C(CCCCCCCCCCCCCCCCCCC)N[C@@H](CO[C@@H]1O[C@@H]([C@@H](O[C@@H]2O[C@@H]([C@@H]([C@H](OS(=O)(O)=O)[C@H]2O)O[C@@H]3O[C@@H]([C@@H]([C@H](O)[C@H]3NC(C)=O)O)CO)CO)[C@H](O)[C@H]1O)CO)[C@H](O)/C=C/CCCCCCCCCCCCC
						l	O=C(CCCCCCCCCCCCCCCCCCCC)N[C@@H](CO[C@@H]1O[C@@H]([C@@H](O[C@@H]2O[C@@H]([C@@H]([C@H](OS(=O)(O)=O)[C@H]2O)O[C@@H]3O[C@@H]([C@@H]([C@H](O)[C@H]3NC(C)=O)O)CO)CO)[C@H](O)[C@H]1O)CO)[C@H](O)/C=C/CCCCCCCCCCCCC	l,O=C(CCCCCCCCCCCCCCCCCCCC)N[C@@H](CO[C@@H]1O[C@@H]([C@@H](O[C@@H]2O[C@@H]([C@@H]([C@H](OS(=O)(O)=O)[C@H]2O)O[C@@H]3O[C@@H]([C@@H]([C@H](O)[C@H]3NC(C)=O)O)CO)CO)[C@H](O)[C@H]1O)CO)[C@H](O)/C=C/CCCCCCCCCCCCC
						m	O=C(CCCCCCCCCCCCCCCCCCCCC)N[C@@H](CO[C@@H]1O[C@@H]([C@@H](O[C@@H]2O[C@@H]([C@@H]([C@H](OS(=O)(O)=O)[C@H]2O)O[C@@H]3O[C@@H]([C@@H]([C@H](O)[C@H]3NC(C)=O)O)CO)CO)[C@H](O)[C@H]1O)CO)[C@H](O)/C=C/CCCCCCCCCCCCC	m,O=C(CCCCCCCCCCCCCCCCCCCCC)N[C@@H](CO[C@@H]1O[C@@H]([C@@H](O[C@@H]2O[C@@H]([C@@H]([C@H](OS(=O)(O)=O)[C@H]2O)O[C@@H]3O[C@@H]([C@@H]([C@H](O)[C@H]3NC(C)=O)O)CO)CO)[C@H](O)[C@H]1O)CO)[C@H](O)/C=C/CCCCCCCCCCCCC
						n	O=C(CCCCCCCCCCCCCCCCCCCCCC)N[C@@H](CO[C@@H]1O[C@@H]([C@@H](O[C@@H]2O[C@@H]([C@@H]([C@H](OS(=O)(O)=O)[C@H]2O)O[C@@H]3O[C@@H]([C@@H]([C@H](O)[C@H]3NC(C)=O)O)CO)CO)[C@H](O)[C@H]1O)CO)[C@H](O)/C=C/CCCCCCCCCCCCC	n,O=C(CCCCCCCCCCCCCCCCCCCCCC)N[C@@H](CO[C@@H]1O[C@@H]([C@@H](O[C@@H]2O[C@@H]([C@@H]([C@H](OS(=O)(O)=O)[C@H]2O)O[C@@H]3O[C@@H]([C@@H]([C@H](O)[C@H]3NC(C)=O)O)CO)CO)[C@H](O)[C@H]1O)CO)[C@H](O)/C=C/CCCCCCCCCCCCC
						o	O=C(CCCCCCCCCCCCCCCCCCCCCCC)N[C@@H](CO[C@@H]1O[C@@H]([C@@H](O[C@@H]2O[C@@H]([C@@H]([C@H](OS(=O)(O)=O)[C@H]2O)O[C@@H]3O[C@@H]([C@@H]([C@H](O)[C@H]3NC(C)=O)O)CO)CO)[C@H](O)[C@H]1O)CO)[C@H](O)/C=C/CCCCCCCCCCCCC	o,O=C(CCCCCCCCCCCCCCCCCCCCCCC)N[C@@H](CO[C@@H]1O[C@@H]([C@@H](O[C@@H]2O[C@@H]([C@@H]([C@H](OS(=O)(O)=O)[C@H]2O)O[C@@H]3O[C@@H]([C@@H]([C@H](O)[C@H]3NC(C)=O)O)CO)CO)[C@H](O)[C@H]1O)CO)[C@H](O)/C=C/CCCCCCCCCCCCC
						p	O=C(CCCCCCCCCCCCCCCCCCCCCCCC)N[C@@H](CO[C@@H]1O[C@@H]([C@@H](O[C@@H]2O[C@@H]([C@@H]([C@H](OS(=O)(O)=O)[C@H]2O)O[C@@H]3O[C@@H]([C@@H]([C@H](O)[C@H]3NC(C)=O)O)CO)CO)[C@H](O)[C@H]1O)CO)[C@H](O)/C=C/CCCCCCCCCCCCC	p,O=C(CCCCCCCCCCCCCCCCCCCCCCCC)N[C@@H](CO[C@@H]1O[C@@H]([C@@H](O[C@@H]2O[C@@H]([C@@H]([C@H](OS(=O)(O)=O)[C@H]2O)O[C@@H]3O[C@@H]([C@@H]([C@H](O)[C@H]3NC(C)=O)O)CO)CO)[C@H](O)[C@H]1O)CO)[C@H](O)/C=C/CCCCCCCCCCCCC
						q	O=C(CCCCCCCCCCCCCCCCCCCCCCCCC)N[C@@H](CO[C@@H]1O[C@@H]([C@@H](O[C@@H]2O[C@@H]([C@@H]([C@H](OS(=O)(O)=O)[C@H]2O)O[C@@H]3O[C@@H]([C@@H]([C@H](O)[C@H]3NC(C)=O)O)CO)CO)[C@H](O)[C@H]1O)CO)[C@H](O)/C=C/CCCCCCCCCCCCC	q,O=C(CCCCCCCCCCCCCCCCCCCCCCCCC)N[C@@H](CO[C@@H]1O[C@@H]([C@@H](O[C@@H]2O[C@@H]([C@@H]([C@H](OS(=O)(O)=O)[C@H]2O)O[C@@H]3O[C@@H]([C@@H]([C@H](O)[C@H]3NC(C)=O)O)CO)CO)[C@H](O)[C@H]1O)CO)[C@H](O)/C=C/CCCCCCCCCCCCC
						r	O=C(CCCCCCCCCCCCCCCCCCCCCCCCCC)N[C@@H](CO[C@@H]1O[C@@H]([C@@H](O[C@@H]2O[C@@H]([C@@H]([C@H](OS(=O)(O)=O)[C@H]2O)O[C@@H]3O[C@@H]([C@@H]([C@H](O)[C@H]3NC(C)=O)O)CO)CO)[C@H](O)[C@H]1O)CO)[C@H](O)/C=C/CCCCCCCCCCCCC	r,O=C(CCCCCCCCCCCCCCCCCCCCCCCCCC)N[C@@H](CO[C@@H]1O[C@@H]([C@@H](O[C@@H]2O[C@@H]([C@@H]([C@H](OS(=O)(O)=O)[C@H]2O)O[C@@H]3O[C@@H]([C@@H]([C@H](O)[C@H]3NC(C)=O)O)CO)CO)[C@H](O)[C@H]1O)CO)[C@H](O)/C=C/CCCCCCCCCCCCC
						s	O=C(CCCCCCCCCCCCCCCCCCCCCCCCCCC)N[C@@H](CO[C@@H]1O[C@@H]([C@@H](O[C@@H]2O[C@@H]([C@@H]([C@H](OS(=O)(O)=O)[C@H]2O)O[C@@H]3O[C@@H]([C@@H]([C@H](O)[C@H]3NC(C)=O)O)CO)CO)[C@H](O)[C@H]1O)CO)[C@H](O)/C=C/CCCCCCCCCCCCC	s,O=C(CCCCCCCCCCCCCCCCCCCCCCCCCCC)N[C@@H](CO[C@@H]1O[C@@H]([C@@H](O[C@@H]2O[C@@H]([C@@H]([C@H](OS(=O)(O)=O)[C@H]2O)O[C@@H]3O[C@@H]([C@@H]([C@H](O)[C@H]3NC(C)=O)O)CO)CO)[C@H](O)[C@H]1O)CO)[C@H](O)/C=C/CCCCCCCCCCCCC
						t	O=C(CCCCCCCCCCCCCCCCCCCCCCCCCCCC)N[C@@H](CO[C@@H]1O[C@@H]([C@@H](O[C@@H]2O[C@@H]([C@@H]([C@H](OS(=O)(O)=O)[C@H]2O)O[C@@H]3O[C@@H]([C@@H]([C@H](O)[C@H]3NC(C)=O)O)CO)CO)[C@H](O)[C@H]1O)CO)[C@H](O)/C=C/CCCCCCCCCCCCC	t,O=C(CCCCCCCCCCCCCCCCCCCCCCCCCCCC)N[C@@H](CO[C@@H]1O[C@@H]([C@@H](O[C@@H]2O[C@@H]([C@@H]([C@H](OS(=O)(O)=O)[C@H]2O)O[C@@H]3O[C@@H]([C@@H]([C@H](O)[C@H]3NC(C)=O)O)CO)CO)[C@H](O)[C@H]1O)CO)[C@H](O)/C=C/CCCCCCCCCCCCC
						u	O=C(CCCCCCCCCCCCCCCCCCCCCCCCCCCCC)N[C@@H](CO[C@@H]1O[C@@H]([C@@H](O[C@@H]2O[C@@H]([C@@H]([C@H](OS(=O)(O)=O)[C@H]2O)O[C@@H]3O[C@@H]([C@@H]([C@H](O)[C@H]3NC(C)=O)O)CO)CO)[C@H](O)[C@H]1O)CO)[C@H](O)/C=C/CCCCCCCCCCCCC	u,O=C(CCCCCCCCCCCCCCCCCCCCCCCCCCCCC)N[C@@H](CO[C@@H]1O[C@@H]([C@@H](O[C@@H]2O[C@@H]([C@@H]([C@H](OS(=O)(O)=O)[C@H]2O)O[C@@H]3O[C@@H]([C@@H]([C@H](O)[C@H]3NC(C)=O)O)CO)CO)[C@H](O)[C@H]1O)CO)[C@H](O)/C=C/CCCCCCCCCCCCC
						v	O=C(CCCCCCCCCCCCCCCCCCCCCCCCCCCCCC)N[C@@H](CO[C@@H]1O[C@@H]([C@@H](O[C@@H]2O[C@@H]([C@@H]([C@H](OS(=O)(O)=O)[C@H]2O)O[C@@H]3O[C@@H]([C@@H]([C@H](O)[C@H]3NC(C)=O)O)CO)CO)[C@H](O)[C@H]1O)CO)[C@H](O)/C=C/CCCCCCCCCCCCC	v,O=C(CCCCCCCCCCCCCCCCCCCCCCCCCCCCCC)N[C@@H](CO[C@@H]1O[C@@H]([C@@H](O[C@@H]2O[C@@H]([C@@H]([C@H](OS(=O)(O)=O)[C@H]2O)O[C@@H]3O[C@@H]([C@@H]([C@H](O)[C@H]3NC(C)=O)O)CO)CO)[C@H](O)[C@H]1O)CO)[C@H](O)/C=C/CCCCCCCCCCCCC
						w	O=C(CCCCCCCCCCCCCCCCCCCCCCCCCCCCCCC)N[C@@H](CO[C@@H]1O[C@@H]([C@@H](O[C@@H]2O[C@@H]([C@@H]([C@H](OS(=O)(O)=O)[C@H]2O)O[C@@H]3O[C@@H]([C@@H]([C@H](O)[C@H]3NC(C)=O)O)CO)CO)[C@H](O)[C@H]1O)CO)[C@H](O)/C=C/CCCCCCCCCCCCC	w,O=C(CCCCCCCCCCCCCCCCCCCCCCCCCCCCCCC)N[C@@H](CO[C@@H]1O[C@@H]([C@@H](O[C@@H]2O[C@@H]([C@@H]([C@H](OS(=O)(O)=O)[C@H]2O)O[C@@H]3O[C@@H]([C@@H]([C@H](O)[C@H]3NC(C)=O)O)CO)CO)[C@H](O)[C@H]1O)CO)[C@H](O)/C=C/CCCCCCCCCCCCC

## Sheet: SM2a_O3
lipid class	Name	Chemical sum formula	m/z theoretical	LipidCCS	DeepCCS	Pred, AllCCS_NEW	Exp, AllCCS	SMILES [M-H], ChemDraw	SMILES [M], ChemDraw	MALDI, mean, K0	MALDI, sd, K0	LCMS	MALDI, mean, CCS	MALDI, sd, CCS	LCMS, CCS	m/z
	SM2a 28:1;O3			282.6	306.413	323.1		O=C([C@H](O)CCCCCCCC)N[C@@H](CO[C@@H]1O[C@@H]([C@@H](O[C@@H]2O[C@@H]([C@@H]([C@H](OS(=O)([O-])=O)[C@H]2O)O[C@@H]3O[C@@H]([C@@H]([C@H](O)[C@H]3NC(C)=O)O)CO)CO)[C@H](O)[C@H]1O)CO)[C@H](O)/C=C/CCCCCCCCCCCCC	O=C([C@H](O)CCCCCCCC)N[C@@H](CO[C@@H]1O[C@@H]([C@@H](O[C@@H]2O[C@@H]([C@@H]([C@H](OS(=O)(O)=O)[C@H]2O)O[C@@H]3O[C@@H]([C@@H]([C@H](O)[C@H]3NC(C)=O)O)CO)CO)[C@H](O)[C@H]1O)CO)[C@H](O)/C=C/CCCCCCCCCCCCC
	SM2a 29:1;O3			283.4	309.738	325.6		O=C([C@H](O)CCCCCCCCC)N[C@@H](CO[C@@H]1O[C@@H]([C@@H](O[C@@H]2O[C@@H]([C@@H]([C@H](OS(=O)([O-])=O)[C@H]2O)O[C@@H]3O[C@@H]([C@@H]([C@H](O)[C@H]3NC(C)=O)O)CO)CO)[C@H](O)[C@H]1O)CO)[C@H](O)/C=C/CCCCCCCCCCCCC	O=C([C@H](O)CCCCCCCCC)N[C@@H](CO[C@@H]1O[C@@H]([C@@H](O[C@@H]2O[C@@H]([C@@H]([C@H](OS(=O)(O)=O)[C@H]2O)O[C@@H]3O[C@@H]([C@@H]([C@H](O)[C@H]3NC(C)=O)O)CO)CO)[C@H](O)[C@H]1O)CO)[C@H](O)/C=C/CCCCCCCCCCCCC
	SM2a 30:1;O3			284.1	311.363	328.1		O=C([C@H](O)CCCCCCCCCC)N[C@@H](CO[C@@H]1O[C@@H]([C@@H](O[C@@H]2O[C@@H]([C@@H]([C@H](OS(=O)([O-])=O)[C@H]2O)O[C@@H]3O[C@@H]([C@@H]([C@H](O)[C@H]3NC(C)=O)O)CO)CO)[C@H](O)[C@H]1O)CO)[C@H](O)/C=C/CCCCCCCCCCCCC	O=C([C@H](O)CCCCCCCCCC)N[C@@H](CO[C@@H]1O[C@@H]([C@@H](O[C@@H]2O[C@@H]([C@@H]([C@H](OS(=O)(O)=O)[C@H]2O)O[C@@H]3O[C@@H]([C@@H]([C@H](O)[C@H]3NC(C)=O)O)CO)CO)[C@H](O)[C@H]1O)CO)[C@H](O)/C=C/CCCCCCCCCCCCC
	SM2a 31:1;O3			284.8	314.171	330.6		O=C([C@H](O)CCCCCCCCCCC)N[C@@H](CO[C@@H]1O[C@@H]([C@@H](O[C@@H]2O[C@@H]([C@@H]([C@H](OS(=O)([O-])=O)[C@H]2O)O[C@@H]3O[C@@H]([C@@H]([C@H](O)[C@H]3NC(C)=O)O)CO)CO)[C@H](O)[C@H]1O)CO)[C@H](O)/C=C/CCCCCCCCCCCCC	O=C([C@H](O)CCCCCCCCCCC)N[C@@H](CO[C@@H]1O[C@@H]([C@@H](O[C@@H]2O[C@@H]([C@@H]([C@H](OS(=O)(O)=O)[C@H]2O)O[C@@H]3O[C@@H]([C@@H]([C@H](O)[C@H]3NC(C)=O)O)CO)CO)[C@H](O)[C@H]1O)CO)[C@H](O)/C=C/CCCCCCCCCCCCC
	SM2a 32:1;O3			285.4	316.09	333.1		O=C([C@H](O)CCCCCCCCCCCC)N[C@@H](CO[C@@H]1O[C@@H]([C@@H](O[C@@H]2O[C@@H]([C@@H]([C@H](OS(=O)([O-])=O)[C@H]2O)O[C@@H]3O[C@@H]([C@@H]([C@H](O)[C@H]3NC(C)=O)O)CO)CO)[C@H](O)[C@H]1O)CO)[C@H](O)/C=C/CCCCCCCCCCCCC	O=C([C@H](O)CCCCCCCCCCCC)N[C@@H](CO[C@@H]1O[C@@H]([C@@H](O[C@@H]2O[C@@H]([C@@H]([C@H](OS(=O)(O)=O)[C@H]2O)O[C@@H]3O[C@@H]([C@@H]([C@H](O)[C@H]3NC(C)=O)O)CO)CO)[C@H](O)[C@H]1O)CO)[C@H](O)/C=C/CCCCCCCCCCCCC
	SM2a 33:1;O3			286	318.596	335.5		O=C([C@H](O)CCCCCCCCCCCCC)N[C@@H](CO[C@@H]1O[C@@H]([C@@H](O[C@@H]2O[C@@H]([C@@H]([C@H](OS(=O)([O-])=O)[C@H]2O)O[C@@H]3O[C@@H]([C@@H]([C@H](O)[C@H]3NC(C)=O)O)CO)CO)[C@H](O)[C@H]1O)CO)[C@H](O)/C=C/CCCCCCCCCCCCC	O=C([C@H](O)CCCCCCCCCCCCC)N[C@@H](CO[C@@H]1O[C@@H]([C@@H](O[C@@H]2O[C@@H]([C@@H]([C@H](OS(=O)(O)=O)[C@H]2O)O[C@@H]3O[C@@H]([C@@H]([C@H](O)[C@H]3NC(C)=O)O)CO)CO)[C@H](O)[C@H]1O)CO)[C@H](O)/C=C/CCCCCCCCCCCCC
	SM2a 34:1;O3			286.1	321.039	337.8		O=C([C@H](O)CCCCCCCCCCCCCC)N[C@@H](CO[C@@H]1O[C@@H]([C@@H](O[C@@H]2O[C@@H]([C@@H]([C@H](OS(=O)([O-])=O)[C@H]2O)O[C@@H]3O[C@@H]([C@@H]([C@H](O)[C@H]3NC(C)=O)O)CO)CO)[C@H](O)[C@H]1O)CO)[C@H](O)/C=C/CCCCCCCCCCCCC	O=C([C@H](O)CCCCCCCCCCCCCC)N[C@@H](CO[C@@H]1O[C@@H]([C@@H](O[C@@H]2O[C@@H]([C@@H]([C@H](OS(=O)(O)=O)[C@H]2O)O[C@@H]3O[C@@H]([C@@H]([C@H](O)[C@H]3NC(C)=O)O)CO)CO)[C@H](O)[C@H]1O)CO)[C@H](O)/C=C/CCCCCCCCCCCCC
	SM2a 35:1;O3			287	323.264	340.1		O=C([C@H](O)CCCCCCCCCCCCCCC)N[C@@H](CO[C@@H]1O[C@@H]([C@@H](O[C@@H]2O[C@@H]([C@@H]([C@H](OS(=O)([O-])=O)[C@H]2O)O[C@@H]3O[C@@H]([C@@H]([C@H](O)[C@H]3NC(C)=O)O)CO)CO)[C@H](O)[C@H]1O)CO)[C@H](O)/C=C/CCCCCCCCCCCCC	O=C([C@H](O)CCCCCCCCCCCCCCC)N[C@@H](CO[C@@H]1O[C@@H]([C@@H](O[C@@H]2O[C@@H]([C@@H]([C@H](OS(=O)(O)=O)[C@H]2O)O[C@@H]3O[C@@H]([C@@H]([C@H](O)[C@H]3NC(C)=O)O)CO)CO)[C@H](O)[C@H]1O)CO)[C@H](O)/C=C/CCCCCCCCCCCCC
	SM2a 36:1;O3			287	326.416	342.5		O=C([C@H](O)CCCCCCCCCCCCCCCC)N[C@@H](CO[C@@H]1O[C@@H]([C@@H](O[C@@H]2O[C@@H]([C@@H]([C@H](OS(=O)([O-])=O)[C@H]2O)O[C@@H]3O[C@@H]([C@@H]([C@H](O)[C@H]3NC(C)=O)O)CO)CO)[C@H](O)[C@H]1O)CO)[C@H](O)/C=C/CCCCCCCCCCCCC	O=C([C@H](O)CCCCCCCCCCCCCCCC)N[C@@H](CO[C@@H]1O[C@@H]([C@@H](O[C@@H]2O[C@@H]([C@@H]([C@H](OS(=O)(O)=O)[C@H]2O)O[C@@H]3O[C@@H]([C@@H]([C@H](O)[C@H]3NC(C)=O)O)CO)CO)[C@H](O)[C@H]1O)CO)[C@H](O)/C=C/CCCCCCCCCCCCC
	SM2a 37:1;O3			287.7	328.377	344.8		O=C([C@H](O)CCCCCCCCCCCCCCCCC)N[C@@H](CO[C@@H]1O[C@@H]([C@@H](O[C@@H]2O[C@@H]([C@@H]([C@H](OS(=O)([O-])=O)[C@H]2O)O[C@@H]3O[C@@H]([C@@H]([C@H](O)[C@H]3NC(C)=O)O)CO)CO)[C@H](O)[C@H]1O)CO)[C@H](O)/C=C/CCCCCCCCCCCCC	O=C([C@H](O)CCCCCCCCCCCCCCCCC)N[C@@H](CO[C@@H]1O[C@@H]([C@@H](O[C@@H]2O[C@@H]([C@@H]([C@H](OS(=O)(O)=O)[C@H]2O)O[C@@H]3O[C@@H]([C@@H]([C@H](O)[C@H]3NC(C)=O)O)CO)CO)[C@H](O)[C@H]1O)CO)[C@H](O)/C=C/CCCCCCCCCCCCC
SM2a	SM2a 38:1;O3	C58H108N2O22S1	1215.7	287.7	333.127	347		O=C([C@H](O)CCCCCCCCCCCCCCCCCC)N[C@@H](CO[C@@H]1O[C@@H]([C@@H](O[C@@H]2O[C@@H]([C@@H]([C@H](OS(=O)([O-])=O)[C@H]2O)O[C@@H]3O[C@@H]([C@@H]([C@H](O)[C@H]3NC(C)=O)O)CO)CO)[C@H](O)[C@H]1O)CO)[C@H](O)/C=C/CCCCCCCCCCCCC	O=C([C@H](O)CCCCCCCCCCCCCCCCCC)N[C@@H](CO[C@@H]1O[C@@H]([C@@H](O[C@@H]2O[C@@H]([C@@H]([C@H](OS(=O)(O)=O)[C@H]2O)O[C@@H]3O[C@@H]([C@@H]([C@H](O)[C@H]3NC(C)=O)O)CO)CO)[C@H](O)[C@H]1O)CO)[C@H](O)/C=C/CCCCCCCCCCCCC	1.74743	0.00198725		353.93	0.40234
	SM2a 39:1;O3			288.3	334.897	349.3		O=C([C@H](O)CCCCCCCCCCCCCCCCCCC)N[C@@H](CO[C@@H]1O[C@@H]([C@@H](O[C@@H]2O[C@@H]([C@@H]([C@H](OS(=O)([O-])=O)[C@H]2O)O[C@@H]3O[C@@H]([C@@H]([C@H](O)[C@H]3NC(C)=O)O)CO)CO)[C@H](O)[C@H]1O)CO)[C@H](O)/C=C/CCCCCCCCCCCCC	O=C([C@H](O)CCCCCCCCCCCCCCCCCCC)N[C@@H](CO[C@@H]1O[C@@H]([C@@H](O[C@@H]2O[C@@H]([C@@H]([C@H](OS(=O)(O)=O)[C@H]2O)O[C@@H]3O[C@@H]([C@@H]([C@H](O)[C@H]3NC(C)=O)O)CO)CO)[C@H](O)[C@H]1O)CO)[C@H](O)/C=C/CCCCCCCCCCCCC
SM2a	SM2a 40:1;O3	C60H112N2O22S1	1243.74	288	339.874	351.6		O=C([C@H](O)CCCCCCCCCCCCCCCCCCCC)N[C@@H](CO[C@@H]1O[C@@H]([C@@H](O[C@@H]2O[C@@H]([C@@H]([C@H](OS(=O)([O-])=O)[C@H]2O)O[C@@H]3O[C@@H]([C@@H]([C@H](O)[C@H]3NC(C)=O)O)CO)CO)[C@H](O)[C@H]1O)CO)[C@H](O)/C=C/CCCCCCCCCCCCC	O=C([C@H](O)CCCCCCCCCCCCCCCCCCCC)N[C@@H](CO[C@@H]1O[C@@H]([C@@H](O[C@@H]2O[C@@H]([C@@H]([C@H](OS(=O)(O)=O)[C@H]2O)O[C@@H]3O[C@@H]([C@@H]([C@H](O)[C@H]3NC(C)=O)O)CO)CO)[C@H](O)[C@H]1O)CO)[C@H](O)/C=C/CCCCCCCCCCCCC	1.7698	0.00215561		358.371	0.436862
	SM2a 41:1;O3			288.4	341.516	354		O=C([C@H](O)CCCCCCCCCCCCCCCCCCCCC)N[C@@H](CO[C@@H]1O[C@@H]([C@@H](O[C@@H]2O[C@@H]([C@@H]([C@H](OS(=O)([O-])=O)[C@H]2O)O[C@@H]3O[C@@H]([C@@H]([C@H](O)[C@H]3NC(C)=O)O)CO)CO)[C@H](O)[C@H]1O)CO)[C@H](O)/C=C/CCCCCCCCCCCCC	O=C([C@H](O)CCCCCCCCCCCCCCCCCCCCC)N[C@@H](CO[C@@H]1O[C@@H]([C@@H](O[C@@H]2O[C@@H]([C@@H]([C@H](OS(=O)(O)=O)[C@H]2O)O[C@@H]3O[C@@H]([C@@H]([C@H](O)[C@H]3NC(C)=O)O)CO)CO)[C@H](O)[C@H]1O)CO)[C@H](O)/C=C/CCCCCCCCCCCCC
SM2a	SM2a 42:1;O3	C62H116N2O22S1	1271.77	287.9	347.334	356.5		O=C([C@H](O)CCCCCCCCCCCCCCCCCCCCCC)N[C@@H](CO[C@@H]1O[C@@H]([C@@H](O[C@@H]2O[C@@H]([C@@H]([C@H](OS(=O)([O-])=O)[C@H]2O)O[C@@H]3O[C@@H]([C@@H]([C@H](O)[C@H]3NC(C)=O)O)CO)CO)[C@H](O)[C@H]1O)CO)[C@H](O)/C=C/CCCCCCCCCCCCC	O=C([C@H](O)CCCCCCCCCCCCCCCCCCCCCC)N[C@@H](CO[C@@H]1O[C@@H]([C@@H](O[C@@H]2O[C@@H]([C@@H]([C@H](OS(=O)(O)=O)[C@H]2O)O[C@@H]3O[C@@H]([C@@H]([C@H](O)[C@H]3NC(C)=O)O)CO)CO)[C@H](O)[C@H]1O)CO)[C@H](O)/C=C/CCCCCCCCCCCCC	1.7917	0.000588784		362.717	0.118562
	SM2a 43:1;O3			288.1	348.881	359		O=C([C@H](O)CCCCCCCCCCCCCCCCCCCCCCC)N[C@@H](CO[C@@H]1O[C@@H]([C@@H](O[C@@H]2O[C@@H]([C@@H]([C@H](OS(=O)([O-])=O)[C@H]2O)O[C@@H]3O[C@@H]([C@@H]([C@H](O)[C@H]3NC(C)=O)O)CO)CO)[C@H](O)[C@H]1O)CO)[C@H](O)/C=C/CCCCCCCCCCCCC	O=C([C@H](O)CCCCCCCCCCCCCCCCCCCCCCC)N[C@@H](CO[C@@H]1O[C@@H]([C@@H](O[C@@H]2O[C@@H]([C@@H]([C@H](OS(=O)(O)=O)[C@H]2O)O[C@@H]3O[C@@H]([C@@H]([C@H](O)[C@H]3NC(C)=O)O)CO)CO)[C@H](O)[C@H]1O)CO)[C@H](O)/C=C/CCCCCCCCCCCCC
	SM2a 44:1;O3			287.4	353.866	361.5		O=C([C@H](O)CCCCCCCCCCCCCCCCCCCCCCCC)N[C@@H](CO[C@@H]1O[C@@H]([C@@H](O[C@@H]2O[C@@H]([C@@H]([C@H](OS(=O)([O-])=O)[C@H]2O)O[C@@H]3O[C@@H]([C@@H]([C@H](O)[C@H]3NC(C)=O)O)CO)CO)[C@H](O)[C@H]1O)CO)[C@H](O)/C=C/CCCCCCCCCCCCC	O=C([C@H](O)CCCCCCCCCCCCCCCCCCCCCCCC)N[C@@H](CO[C@@H]1O[C@@H]([C@@H](O[C@@H]2O[C@@H]([C@@H]([C@H](OS(=O)(O)=O)[C@H]2O)O[C@@H]3O[C@@H]([C@@H]([C@H](O)[C@H]3NC(C)=O)O)CO)CO)[C@H](O)[C@H]1O)CO)[C@H](O)/C=C/CCCCCCCCCCCCC
	SM2a 45:1;O3			287.4	355.465	364.1		O=C([C@H](O)CCCCCCCCCCCCCCCCCCCCCCCCC)N[C@@H](CO[C@@H]1O[C@@H]([C@@H](O[C@@H]2O[C@@H]([C@@H]([C@H](OS(=O)([O-])=O)[C@H]2O)O[C@@H]3O[C@@H]([C@@H]([C@H](O)[C@H]3NC(C)=O)O)CO)CO)[C@H](O)[C@H]1O)CO)[C@H](O)/C=C/CCCCCCCCCCCCC	O=C([C@H](O)CCCCCCCCCCCCCCCCCCCCCCCCC)N[C@@H](CO[C@@H]1O[C@@H]([C@@H](O[C@@H]2O[C@@H]([C@@H]([C@H](OS(=O)(O)=O)[C@H]2O)O[C@@H]3O[C@@H]([C@@H]([C@H](O)[C@H]3NC(C)=O)O)CO)CO)[C@H](O)[C@H]1O)CO)[C@H](O)/C=C/CCCCCCCCCCCCC
	SM2a 46:1;O3			286.5	360.114	366.6		O=C([C@H](O)CCCCCCCCCCCCCCCCCCCCCCCCCC)N[C@@H](CO[C@@H]1O[C@@H]([C@@H](O[C@@H]2O[C@@H]([C@@H]([C@H](OS(=O)([O-])=O)[C@H]2O)O[C@@H]3O[C@@H]([C@@H]([C@H](O)[C@H]3NC(C)=O)O)CO)CO)[C@H](O)[C@H]1O)CO)[C@H](O)/C=C/CCCCCCCCCCCCC	O=C([C@H](O)CCCCCCCCCCCCCCCCCCCCCCCCCC)N[C@@H](CO[C@@H]1O[C@@H]([C@@H](O[C@@H]2O[C@@H]([C@@H]([C@H](OS(=O)(O)=O)[C@H]2O)O[C@@H]3O[C@@H]([C@@H]([C@H](O)[C@H]3NC(C)=O)O)CO)CO)[C@H](O)[C@H]1O)CO)[C@H](O)/C=C/CCCCCCCCCCCCC
	SM2a 47:1;O3			286.3	361.659	369		O=C([C@H](O)CCCCCCCCCCCCCCCCCCCCCCCCCCC)N[C@@H](CO[C@@H]1O[C@@H]([C@@H](O[C@@H]2O[C@@H]([C@@H]([C@H](OS(=O)([O-])=O)[C@H]2O)O[C@@H]3O[C@@H]([C@@H]([C@H](O)[C@H]3NC(C)=O)O)CO)CO)[C@H](O)[C@H]1O)CO)[C@H](O)/C=C/CCCCCCCCCCCCC	O=C([C@H](O)CCCCCCCCCCCCCCCCCCCCCCCCCCC)N[C@@H](CO[C@@H]1O[C@@H]([C@@H](O[C@@H]2O[C@@H]([C@@H]([C@H](OS(=O)(O)=O)[C@H]2O)O[C@@H]3O[C@@H]([C@@H]([C@H](O)[C@H]3NC(C)=O)O)CO)CO)[C@H](O)[C@H]1O)CO)[C@H](O)/C=C/CCCCCCCCCCCCC
	SM2a 48:1;O3			285.3	365.394	371.4		O=C([C@H](O)CCCCCCCCCCCCCCCCCCCCCCCCCCCC)N[C@@H](CO[C@@H]1O[C@@H]([C@@H](O[C@@H]2O[C@@H]([C@@H]([C@H](OS(=O)([O-])=O)[C@H]2O)O[C@@H]3O[C@@H]([C@@H]([C@H](O)[C@H]3NC(C)=O)O)CO)CO)[C@H](O)[C@H]1O)CO)[C@H](O)/C=C/CCCCCCCCCCCCC	O=C([C@H](O)CCCCCCCCCCCCCCCCCCCCCCCCCCCC)N[C@@H](CO[C@@H]1O[C@@H]([C@@H](O[C@@H]2O[C@@H]([C@@H]([C@H](OS(=O)(O)=O)[C@H]2O)O[C@@H]3O[C@@H]([C@@H]([C@H](O)[C@H]3NC(C)=O)O)CO)CO)[C@H](O)[C@H]1O)CO)[C@H](O)/C=C/CCCCCCCCCCCCC
	SM2a 49:1;O3			284.9	367.001	373.9		O=C([C@H](O)CCCCCCCCCCCCCCCCCCCCCCCCCCCCC)N[C@@H](CO[C@@H]1O[C@@H]([C@@H](O[C@@H]2O[C@@H]([C@@H]([C@H](OS(=O)([O-])=O)[C@H]2O)O[C@@H]3O[C@@H]([C@@H]([C@H](O)[C@H]3NC(C)=O)O)CO)CO)[C@H](O)[C@H]1O)CO)[C@H](O)/C=C/CCCCCCCCCCCCC	O=C([C@H](O)CCCCCCCCCCCCCCCCCCCCCCCCCCCCC)N[C@@H](CO[C@@H]1O[C@@H]([C@@H](O[C@@H]2O[C@@H]([C@@H]([C@H](OS(=O)(O)=O)[C@H]2O)O[C@@H]3O[C@@H]([C@@H]([C@H](O)[C@H]3NC(C)=O)O)CO)CO)[C@H](O)[C@H]1O)CO)[C@H](O)/C=C/CCCCCCCCCCCCC
	SM2a 50:1;O3			283.7	370.623	376.3		O=C([C@H](O)CCCCCCCCCCCCCCCCCCCCCCCCCCCCCC)N[C@@H](CO[C@@H]1O[C@@H]([C@@H](O[C@@H]2O[C@@H]([C@@H]([C@H](OS(=O)([O-])=O)[C@H]2O)O[C@@H]3O[C@@H]([C@@H]([C@H](O)[C@H]3NC(C)=O)O)CO)CO)[C@H](O)[C@H]1O)CO)[C@H](O)/C=C/CCCCCCCCCCCCC	O=C([C@H](O)CCCCCCCCCCCCCCCCCCCCCCCCCCCCCC)N[C@@H](CO[C@@H]1O[C@@H]([C@@H](O[C@@H]2O[C@@H]([C@@H]([C@H](OS(=O)(O)=O)[C@H]2O)O[C@@H]3O[C@@H]([C@@H]([C@H](O)[C@H]3NC(C)=O)O)CO)CO)[C@H](O)[C@H]1O)CO)[C@H](O)/C=C/CCCCCCCCCCCCC
					a	O=C([C@H](O)CCCCCCCC)N[C@@H](CO[C@@H]1O[C@@H]([C@@H](O[C@@H]2O[C@@H]([C@@H]([C@H](OS(=O)(O)=O)[C@H]2O)O[C@@H]3O[C@@H]([C@@H]([C@H](O)[C@H]3NC(C)=O)O)CO)CO)[C@H](O)[C@H]1O)CO)[C@H](O)/C=C/CCCCCCCCCCCCC	a,O=C([C@H](O)CCCCCCCC)N[C@@H](CO[C@@H]1O[C@@H]([C@@H](O[C@@H]2O[C@@H]([C@@H]([C@H](OS(=O)(O)=O)[C@H]2O)O[C@@H]3O[C@@H]([C@@H]([C@H](O)[C@H]3NC(C)=O)O)CO)CO)[C@H](O)[C@H]1O)CO)[C@H](O)/C=C/CCCCCCCCCCCCC
					b	O=C([C@H](O)CCCCCCCCC)N[C@@H](CO[C@@H]1O[C@@H]([C@@H](O[C@@H]2O[C@@H]([C@@H]([C@H](OS(=O)(O)=O)[C@H]2O)O[C@@H]3O[C@@H]([C@@H]([C@H](O)[C@H]3NC(C)=O)O)CO)CO)[C@H](O)[C@H]1O)CO)[C@H](O)/C=C/CCCCCCCCCCCCC	b,O=C([C@H](O)CCCCCCCCC)N[C@@H](CO[C@@H]1O[C@@H]([C@@H](O[C@@H]2O[C@@H]([C@@H]([C@H](OS(=O)(O)=O)[C@H]2O)O[C@@H]3O[C@@H]([C@@H]([C@H](O)[C@H]3NC(C)=O)O)CO)CO)[C@H](O)[C@H]1O)CO)[C@H](O)/C=C/CCCCCCCCCCCCC
					c	O=C([C@H](O)CCCCCCCCCC)N[C@@H](CO[C@@H]1O[C@@H]([C@@H](O[C@@H]2O[C@@H]([C@@H]([C@H](OS(=O)(O)=O)[C@H]2O)O[C@@H]3O[C@@H]([C@@H]([C@H](O)[C@H]3NC(C)=O)O)CO)CO)[C@H](O)[C@H]1O)CO)[C@H](O)/C=C/CCCCCCCCCCCCC	c,O=C([C@H](O)CCCCCCCCCC)N[C@@H](CO[C@@H]1O[C@@H]([C@@H](O[C@@H]2O[C@@H]([C@@H]([C@H](OS(=O)(O)=O)[C@H]2O)O[C@@H]3O[C@@H]([C@@H]([C@H](O)[C@H]3NC(C)=O)O)CO)CO)[C@H](O)[C@H]1O)CO)[C@H](O)/C=C/CCCCCCCCCCCCC
					d	O=C([C@H](O)CCCCCCCCCCC)N[C@@H](CO[C@@H]1O[C@@H]([C@@H](O[C@@H]2O[C@@H]([C@@H]([C@H](OS(=O)(O)=O)[C@H]2O)O[C@@H]3O[C@@H]([C@@H]([C@H](O)[C@H]3NC(C)=O)O)CO)CO)[C@H](O)[C@H]1O)CO)[C@H](O)/C=C/CCCCCCCCCCCCC	d,O=C([C@H](O)CCCCCCCCCCC)N[C@@H](CO[C@@H]1O[C@@H]([C@@H](O[C@@H]2O[C@@H]([C@@H]([C@H](OS(=O)(O)=O)[C@H]2O)O[C@@H]3O[C@@H]([C@@H]([C@H](O)[C@H]3NC(C)=O)O)CO)CO)[C@H](O)[C@H]1O)CO)[C@H](O)/C=C/CCCCCCCCCCCCC
					e	O=C([C@H](O)CCCCCCCCCCCC)N[C@@H](CO[C@@H]1O[C@@H]([C@@H](O[C@@H]2O[C@@H]([C@@H]([C@H](OS(=O)(O)=O)[C@H]2O)O[C@@H]3O[C@@H]([C@@H]([C@H](O)[C@H]3NC(C)=O)O)CO)CO)[C@H](O)[C@H]1O)CO)[C@H](O)/C=C/CCCCCCCCCCCCC	e,O=C([C@H](O)CCCCCCCCCCCC)N[C@@H](CO[C@@H]1O[C@@H]([C@@H](O[C@@H]2O[C@@H]([C@@H]([C@H](OS(=O)(O)=O)[C@H]2O)O[C@@H]3O[C@@H]([C@@H]([C@H](O)[C@H]3NC(C)=O)O)CO)CO)[C@H](O)[C@H]1O)CO)[C@H](O)/C=C/CCCCCCCCCCCCC
					f	O=C([C@H](O)CCCCCCCCCCCCC)N[C@@H](CO[C@@H]1O[C@@H]([C@@H](O[C@@H]2O[C@@H]([C@@H]([C@H](OS(=O)(O)=O)[C@H]2O)O[C@@H]3O[C@@H]([C@@H]([C@H](O)[C@H]3NC(C)=O)O)CO)CO)[C@H](O)[C@H]1O)CO)[C@H](O)/C=C/CCCCCCCCCCCCC	f,O=C([C@H](O)CCCCCCCCCCCCC)N[C@@H](CO[C@@H]1O[C@@H]([C@@H](O[C@@H]2O[C@@H]([C@@H]([C@H](OS(=O)(O)=O)[C@H]2O)O[C@@H]3O[C@@H]([C@@H]([C@H](O)[C@H]3NC(C)=O)O)CO)CO)[C@H](O)[C@H]1O)CO)[C@H](O)/C=C/CCCCCCCCCCCCC
					g	O=C([C@H](O)CCCCCCCCCCCCCC)N[C@@H](CO[C@@H]1O[C@@H]([C@@H](O[C@@H]2O[C@@H]([C@@H]([C@H](OS(=O)(O)=O)[C@H]2O)O[C@@H]3O[C@@H]([C@@H]([C@H](O)[C@H]3NC(C)=O)O)CO)CO)[C@H](O)[C@H]1O)CO)[C@H](O)/C=C/CCCCCCCCCCCCC	g,O=C([C@H](O)CCCCCCCCCCCCCC)N[C@@H](CO[C@@H]1O[C@@H]([C@@H](O[C@@H]2O[C@@H]([C@@H]([C@H](OS(=O)(O)=O)[C@H]2O)O[C@@H]3O[C@@H]([C@@H]([C@H](O)[C@H]3NC(C)=O)O)CO)CO)[C@H](O)[C@H]1O)CO)[C@H](O)/C=C/CCCCCCCCCCCCC
					h	O=C([C@H](O)CCCCCCCCCCCCCCC)N[C@@H](CO[C@@H]1O[C@@H]([C@@H](O[C@@H]2O[C@@H]([C@@H]([C@H](OS(=O)(O)=O)[C@H]2O)O[C@@H]3O[C@@H]([C@@H]([C@H](O)[C@H]3NC(C)=O)O)CO)CO)[C@H](O)[C@H]1O)CO)[C@H](O)/C=C/CCCCCCCCCCCCC	h,O=C([C@H](O)CCCCCCCCCCCCCCC)N[C@@H](CO[C@@H]1O[C@@H]([C@@H](O[C@@H]2O[C@@H]([C@@H]([C@H](OS(=O)(O)=O)[C@H]2O)O[C@@H]3O[C@@H]([C@@H]([C@H](O)[C@H]3NC(C)=O)O)CO)CO)[C@H](O)[C@H]1O)CO)[C@H](O)/C=C/CCCCCCCCCCCCC
					i	O=C([C@H](O)CCCCCCCCCCCCCCCC)N[C@@H](CO[C@@H]1O[C@@H]([C@@H](O[C@@H]2O[C@@H]([C@@H]([C@H](OS(=O)(O)=O)[C@H]2O)O[C@@H]3O[C@@H]([C@@H]([C@H](O)[C@H]3NC(C)=O)O)CO)CO)[C@H](O)[C@H]1O)CO)[C@H](O)/C=C/CCCCCCCCCCCCC	i,O=C([C@H](O)CCCCCCCCCCCCCCCC)N[C@@H](CO[C@@H]1O[C@@H]([C@@H](O[C@@H]2O[C@@H]([C@@H]([C@H](OS(=O)(O)=O)[C@H]2O)O[C@@H]3O[C@@H]([C@@H]([C@H](O)[C@H]3NC(C)=O)O)CO)CO)[C@H](O)[C@H]1O)CO)[C@H](O)/C=C/CCCCCCCCCCCCC
					j	O=C([C@H](O)CCCCCCCCCCCCCCCCC)N[C@@H](CO[C@@H]1O[C@@H]([C@@H](O[C@@H]2O[C@@H]([C@@H]([C@H](OS(=O)(O)=O)[C@H]2O)O[C@@H]3O[C@@H]([C@@H]([C@H](O)[C@H]3NC(C)=O)O)CO)CO)[C@H](O)[C@H]1O)CO)[C@H](O)/C=C/CCCCCCCCCCCCC	j,O=C([C@H](O)CCCCCCCCCCCCCCCCC)N[C@@H](CO[C@@H]1O[C@@H]([C@@H](O[C@@H]2O[C@@H]([C@@H]([C@H](OS(=O)(O)=O)[C@H]2O)O[C@@H]3O[C@@H]([C@@H]([C@H](O)[C@H]3NC(C)=O)O)CO)CO)[C@H](O)[C@H]1O)CO)[C@H](O)/C=C/CCCCCCCCCCCCC
					k	O=C([C@H](O)CCCCCCCCCCCCCCCCCC)N[C@@H](CO[C@@H]1O[C@@H]([C@@H](O[C@@H]2O[C@@H]([C@@H]([C@H](OS(=O)(O)=O)[C@H]2O)O[C@@H]3O[C@@H]([C@@H]([C@H](O)[C@H]3NC(C)=O)O)CO)CO)[C@H](O)[C@H]1O)CO)[C@H](O)/C=C/CCCCCCCCCCCCC	k,O=C([C@H](O)CCCCCCCCCCCCCCCCCC)N[C@@H](CO[C@@H]1O[C@@H]([C@@H](O[C@@H]2O[C@@H]([C@@H]([C@H](OS(=O)(O)=O)[C@H]2O)O[C@@H]3O[C@@H]([C@@H]([C@H](O)[C@H]3NC(C)=O)O)CO)CO)[C@H](O)[C@H]1O)CO)[C@H](O)/C=C/CCCCCCCCCCCCC
					l	O=C([C@H](O)CCCCCCCCCCCCCCCCCCC)N[C@@H](CO[C@@H]1O[C@@H]([C@@H](O[C@@H]2O[C@@H]([C@@H]([C@H](OS(=O)(O)=O)[C@H]2O)O[C@@H]3O[C@@H]([C@@H]([C@H](O)[C@H]3NC(C)=O)O)CO)CO)[C@H](O)[C@H]1O)CO)[C@H](O)/C=C/CCCCCCCCCCCCC	l,O=C([C@H](O)CCCCCCCCCCCCCCCCCCC)N[C@@H](CO[C@@H]1O[C@@H]([C@@H](O[C@@H]2O[C@@H]([C@@H]([C@H](OS(=O)(O)=O)[C@H]2O)O[C@@H]3O[C@@H]([C@@H]([C@H](O)[C@H]3NC(C)=O)O)CO)CO)[C@H](O)[C@H]1O)CO)[C@H](O)/C=C/CCCCCCCCCCCCC
					m	O=C([C@H](O)CCCCCCCCCCCCCCCCCCCC)N[C@@H](CO[C@@H]1O[C@@H]([C@@H](O[C@@H]2O[C@@H]([C@@H]([C@H](OS(=O)(O)=O)[C@H]2O)O[C@@H]3O[C@@H]([C@@H]([C@H](O)[C@H]3NC(C)=O)O)CO)CO)[C@H](O)[C@H]1O)CO)[C@H](O)/C=C/CCCCCCCCCCCCC	m,O=C([C@H](O)CCCCCCCCCCCCCCCCCCCC)N[C@@H](CO[C@@H]1O[C@@H]([C@@H](O[C@@H]2O[C@@H]([C@@H]([C@H](OS(=O)(O)=O)[C@H]2O)O[C@@H]3O[C@@H]([C@@H]([C@H](O)[C@H]3NC(C)=O)O)CO)CO)[C@H](O)[C@H]1O)CO)[C@H](O)/C=C/CCCCCCCCCCCCC
					n	O=C([C@H](O)CCCCCCCCCCCCCCCCCCCCC)N[C@@H](CO[C@@H]1O[C@@H]([C@@H](O[C@@H]2O[C@@H]([C@@H]([C@H](OS(=O)(O)=O)[C@H]2O)O[C@@H]3O[C@@H]([C@@H]([C@H](O)[C@H]3NC(C)=O)O)CO)CO)[C@H](O)[C@H]1O)CO)[C@H](O)/C=C/CCCCCCCCCCCCC	n,O=C([C@H](O)CCCCCCCCCCCCCCCCCCCCC)N[C@@H](CO[C@@H]1O[C@@H]([C@@H](O[C@@H]2O[C@@H]([C@@H]([C@H](OS(=O)(O)=O)[C@H]2O)O[C@@H]3O[C@@H]([C@@H]([C@H](O)[C@H]3NC(C)=O)O)CO)CO)[C@H](O)[C@H]1O)CO)[C@H](O)/C=C/CCCCCCCCCCCCC
					o	O=C([C@H](O)CCCCCCCCCCCCCCCCCCCCCC)N[C@@H](CO[C@@H]1O[C@@H]([C@@H](O[C@@H]2O[C@@H]([C@@H]([C@H](OS(=O)(O)=O)[C@H]2O)O[C@@H]3O[C@@H]([C@@H]([C@H](O)[C@H]3NC(C)=O)O)CO)CO)[C@H](O)[C@H]1O)CO)[C@H](O)/C=C/CCCCCCCCCCCCC	o,O=C([C@H](O)CCCCCCCCCCCCCCCCCCCCCC)N[C@@H](CO[C@@H]1O[C@@H]([C@@H](O[C@@H]2O[C@@H]([C@@H]([C@H](OS(=O)(O)=O)[C@H]2O)O[C@@H]3O[C@@H]([C@@H]([C@H](O)[C@H]3NC(C)=O)O)CO)CO)[C@H](O)[C@H]1O)CO)[C@H](O)/C=C/CCCCCCCCCCCCC
					p	O=C([C@H](O)CCCCCCCCCCCCCCCCCCCCCCC)N[C@@H](CO[C@@H]1O[C@@H]([C@@H](O[C@@H]2O[C@@H]([C@@H]([C@H](OS(=O)(O)=O)[C@H]2O)O[C@@H]3O[C@@H]([C@@H]([C@H](O)[C@H]3NC(C)=O)O)CO)CO)[C@H](O)[C@H]1O)CO)[C@H](O)/C=C/CCCCCCCCCCCCC	p,O=C([C@H](O)CCCCCCCCCCCCCCCCCCCCCCC)N[C@@H](CO[C@@H]1O[C@@H]([C@@H](O[C@@H]2O[C@@H]([C@@H]([C@H](OS(=O)(O)=O)[C@H]2O)O[C@@H]3O[C@@H]([C@@H]([C@H](O)[C@H]3NC(C)=O)O)CO)CO)[C@H](O)[C@H]1O)CO)[C@H](O)/C=C/CCCCCCCCCCCCC
					q	O=C([C@H](O)CCCCCCCCCCCCCCCCCCCCCCCC)N[C@@H](CO[C@@H]1O[C@@H]([C@@H](O[C@@H]2O[C@@H]([C@@H]([C@H](OS(=O)(O)=O)[C@H]2O)O[C@@H]3O[C@@H]([C@@H]([C@H](O)[C@H]3NC(C)=O)O)CO)CO)[C@H](O)[C@H]1O)CO)[C@H](O)/C=C/CCCCCCCCCCCCC	q,O=C([C@H](O)CCCCCCCCCCCCCCCCCCCCCCCC)N[C@@H](CO[C@@H]1O[C@@H]([C@@H](O[C@@H]2O[C@@H]([C@@H]([C@H](OS(=O)(O)=O)[C@H]2O)O[C@@H]3O[C@@H]([C@@H]([C@H](O)[C@H]3NC(C)=O)O)CO)CO)[C@H](O)[C@H]1O)CO)[C@H](O)/C=C/CCCCCCCCCCCCC
					r	O=C([C@H](O)CCCCCCCCCCCCCCCCCCCCCCCCC)N[C@@H](CO[C@@H]1O[C@@H]([C@@H](O[C@@H]2O[C@@H]([C@@H]([C@H](OS(=O)(O)=O)[C@H]2O)O[C@@H]3O[C@@H]([C@@H]([C@H](O)[C@H]3NC(C)=O)O)CO)CO)[C@H](O)[C@H]1O)CO)[C@H](O)/C=C/CCCCCCCCCCCCC	r,O=C([C@H](O)CCCCCCCCCCCCCCCCCCCCCCCCC)N[C@@H](CO[C@@H]1O[C@@H]([C@@H](O[C@@H]2O[C@@H]([C@@H]([C@H](OS(=O)(O)=O)[C@H]2O)O[C@@H]3O[C@@H]([C@@H]([C@H](O)[C@H]3NC(C)=O)O)CO)CO)[C@H](O)[C@H]1O)CO)[C@H](O)/C=C/CCCCCCCCCCCCC
					s	O=C([C@H](O)CCCCCCCCCCCCCCCCCCCCCCCCCC)N[C@@H](CO[C@@H]1O[C@@H]([C@@H](O[C@@H]2O[C@@H]([C@@H]([C@H](OS(=O)(O)=O)[C@H]2O)O[C@@H]3O[C@@H]([C@@H]([C@H](O)[C@H]3NC(C)=O)O)CO)CO)[C@H](O)[C@H]1O)CO)[C@H](O)/C=C/CCCCCCCCCCCCC	s,O=C([C@H](O)CCCCCCCCCCCCCCCCCCCCCCCCCC)N[C@@H](CO[C@@H]1O[C@@H]([C@@H](O[C@@H]2O[C@@H]([C@@H]([C@H](OS(=O)(O)=O)[C@H]2O)O[C@@H]3O[C@@H]([C@@H]([C@H](O)[C@H]3NC(C)=O)O)CO)CO)[C@H](O)[C@H]1O)CO)[C@H](O)/C=C/CCCCCCCCCCCCC
					t	O=C([C@H](O)CCCCCCCCCCCCCCCCCCCCCCCCCCC)N[C@@H](CO[C@@H]1O[C@@H]([C@@H](O[C@@H]2O[C@@H]([C@@H]([C@H](OS(=O)(O)=O)[C@H]2O)O[C@@H]3O[C@@H]([C@@H]([C@H](O)[C@H]3NC(C)=O)O)CO)CO)[C@H](O)[C@H]1O)CO)[C@H](O)/C=C/CCCCCCCCCCCCC	t,O=C([C@H](O)CCCCCCCCCCCCCCCCCCCCCCCCCCC)N[C@@H](CO[C@@H]1O[C@@H]([C@@H](O[C@@H]2O[C@@H]([C@@H]([C@H](OS(=O)(O)=O)[C@H]2O)O[C@@H]3O[C@@H]([C@@H]([C@H](O)[C@H]3NC(C)=O)O)CO)CO)[C@H](O)[C@H]1O)CO)[C@H](O)/C=C/CCCCCCCCCCCCC
					u	O=C([C@H](O)CCCCCCCCCCCCCCCCCCCCCCCCCCCC)N[C@@H](CO[C@@H]1O[C@@H]([C@@H](O[C@@H]2O[C@@H]([C@@H]([C@H](OS(=O)(O)=O)[C@H]2O)O[C@@H]3O[C@@H]([C@@H]([C@H](O)[C@H]3NC(C)=O)O)CO)CO)[C@H](O)[C@H]1O)CO)[C@H](O)/C=C/CCCCCCCCCCCCC	u,O=C([C@H](O)CCCCCCCCCCCCCCCCCCCCCCCCCCCC)N[C@@H](CO[C@@H]1O[C@@H]([C@@H](O[C@@H]2O[C@@H]([C@@H]([C@H](OS(=O)(O)=O)[C@H]2O)O[C@@H]3O[C@@H]([C@@H]([C@H](O)[C@H]3NC(C)=O)O)CO)CO)[C@H](O)[C@H]1O)CO)[C@H](O)/C=C/CCCCCCCCCCCCC
					v	O=C([C@H](O)CCCCCCCCCCCCCCCCCCCCCCCCCCCCC)N[C@@H](CO[C@@H]1O[C@@H]([C@@H](O[C@@H]2O[C@@H]([C@@H]([C@H](OS(=O)(O)=O)[C@H]2O)O[C@@H]3O[C@@H]([C@@H]([C@H](O)[C@H]3NC(C)=O)O)CO)CO)[C@H](O)[C@H]1O)CO)[C@H](O)/C=C/CCCCCCCCCCCCC	v,O=C([C@H](O)CCCCCCCCCCCCCCCCCCCCCCCCCCCCC)N[C@@H](CO[C@@H]1O[C@@H]([C@@H](O[C@@H]2O[C@@H]([C@@H]([C@H](OS(=O)(O)=O)[C@H]2O)O[C@@H]3O[C@@H]([C@@H]([C@H](O)[C@H]3NC(C)=O)O)CO)CO)[C@H](O)[C@H]1O)CO)[C@H](O)/C=C/CCCCCCCCCCCCC
					w	O=C([C@H](O)CCCCCCCCCCCCCCCCCCCCCCCCCCCCCC)N[C@@H](CO[C@@H]1O[C@@H]([C@@H](O[C@@H]2O[C@@H]([C@@H]([C@H](OS(=O)(O)=O)[C@H]2O)O[C@@H]3O[C@@H]([C@@H]([C@H](O)[C@H]3NC(C)=O)O)CO)CO)[C@H](O)[C@H]1O)CO)[C@H](O)/C=C/CCCCCCCCCCCCC	w,O=C([C@H](O)CCCCCCCCCCCCCCCCCCCCCCCCCCCCCC)N[C@@H](CO[C@@H]1O[C@@H]([C@@H](O[C@@H]2O[C@@H]([C@@H]([C@H](OS(=O)(O)=O)[C@H]2O)O[C@@H]3O[C@@H]([C@@H]([C@H](O)[C@H]3NC(C)=O)O)CO)CO)[C@H](O)[C@H]1O)CO)[C@H](O)/C=C/CCCCCCCCCCCCC

[truncated: 10 more sheets: SM1a_O2, SM1a_O3, SM1b_O2, SM1b_O3, SB1a_O2, SB1a_O3, SB1a_OLD, AllCCS_names, LipidCCS_names, DeepCCS_names]
