# Supplementary material for: Deep MALDI-MS spatial omics guided by quantum cascade laser mid-infrared imaging microscopy
Source: Nat Commun. 2025 May 22;16:4759. doi: 10.1038/s41467-025-59839-3 (PMC12098849; doi:10.1038/s41467-025-59839-3)
Supplement: Supplementary file 8 — Source Data [file 41467_2025_59839_MOESM8_ESM.xlsx]

## Sheet: Fig.1
a, ii										d												h												i
Wavenumber	2nd der. of absorbance, FT	2nd der. of absorbance, GL			Wavenumber	2nd der. of absorbance, FT, interpolation	2nd der. of absorbance, GL, interpolation			Bi_all			confidence_ellipse			Mono_all			confidence_ellipse			ARSA-/- (60 weeks)	0.201642	MSI	NA		label	method	median	q25	q75			Volcano plot
1796	0.3139	0.1532			1414	-0.0129104	-0.00668486			PC1	PC2		Mean x			PC1	PC2		Mean x			ARSA-/- (60 weeks)	0.200714	MSI	NA		ARSA-/- (60 weeks)	MSI	0.807297	0.129736	1.63352			log2foldchange	pval	padj	mz
1792	0.1694	0.09053			1414.5	-0.00940434	-0.00556628			10.0599	1.31179		8.15			0.913848	5.01217		-5.75			ARSA-/- (60 weeks)	0.539741	MSI	NA		ARSA+/+ (60 weeks)	MSI	-0.57693	-0.712074	-0.438513			0.454198	1.05737e-16	9.47403e-14	300.05
1788	0.02373	0.01236			1415	-0.00523215	-0.00429205			12.8657	6.95314		Scale x			-2.1548	5.7682		Scale x			ARSA-/- (60 weeks)	0.394078	MSI	NA		ARSA-/- (12 weeks)	MSI	-0.302842	-0.559661	-0.0412529			-0.361055	3.96561e-35	3.55318e-32	300.06
1784	-0.001566	-0.003268			1415.5	-0.000370485	-0.00286051			14.011	2.10992		7.51			-3.81147	3.9566		5.429			ARSA-/- (60 weeks)	1.21178	MSI	NA		ARSA+/- (12 weeks)	MSI	-0.741037	-0.832226	-0.64878			-0.441331	6.35487e-55	5.69396e-52	301.07
1780	0.0007191	0.001389			1416	0.005204	-0.00127			12.7181	-2.28029					-3.62679	5.188					ARSA-/- (60 weeks)	0.915254	MSI	NA		ARSA-/- (60 weeks)	IR	0.697634	-0.143164	1.69512			-0.328993	1.37768e-30	1.2344e-27	302.07
1776	0.005639	0.000315			1416.5	0.0114794	0.000479085			11.3486	6.83338		Mean y			-6.77363	2.87359		Mean y			ARSA-/- (60 weeks)	0.155596	MSI	NA		ARSA-/- (12 weeks)	IR	-0.279673	-0.471975	-0.0615453			-0.296181	4.74616e-36	4.25255e-33	302.08
1772	0.01679	0.007687			1417	0.0183032	0.00237809			14.5401	5.82502		-1.52			-9.16952	4.81173		1.08			ARSA-/- (60 weeks)	2.95774	MSI	NA		ARSA+/+ (60 weeks)	IR	-0.641646	-0.762667	-0.536492			-0.344792	6.31366e-28	5.65704e-25	303.08
1768	0.01834	0.0114			1417.5	0.0254874	0.00441629			6.60831	-4.14547		Scale y			-3.12664	5.73399		Scale y			ARSA-/- (60 weeks)	3.17165	MSI	NA		ARSA+/- (12 weeks)	IR	-0.583044	-0.704243	-0.486001			-0.344526	2.60308e-28	2.33236e-25	303.09
1764	0.03204	0.009146			1418	0.0328442	0.00658296			12.6443	5.18293		13.52			-3.18526	10.0076		14.19			ARSA-/- (60 weeks)	2.42924	MSI	NA									0.339853	8.29102e-42	7.42876e-39	303.23
1760	0.06537	0.0239			1418.5	0.0401857	0.00886739			11.2184	3.62082					-6.85773	5.36562					ARSA-/- (60 weeks)	3.21098	MSI	NA									-0.285643	4.09061e-21	3.66518e-18	304.09
1756	0.07634	0.03533			1419	0.047324	0.0112589			13.5822	3.88745					-7.36918	8.7171					ARSA-/- (60 weeks)	2.31687	MSI	NA									0.333452	1.93532e-31	1.73404e-28	304.23
1752	0.07898	0.04035			1419.5	0.0540714	0.0137466			11.434	3.14431					-5.68862	4.81577					ARSA-/- (60 weeks)	2.73729	MSI	NA									0.314437	4.22536e-31	3.78592e-28	304.24
1748	0.01706	0.01251			1420	0.06024	0.01632			11.774	-0.224551					-2.61287	6.71787					ARSA-/- (60 weeks)	3.14356	MSI	NA									-0.19881	3.8384e-17	3.4392e-14	305.1
1744	-0.1276	-0.04718			1420.5	0.0656668	0.0189653			13.5938	6.52401					-6.41726	8.68069					ARSA-/- (60 weeks)	3.38156	MSI	NA									-1.16629	1.05097e-76	9.41669e-74	306.08
1740	-0.1539	-0.05561			1421	0.0702884	0.0216573			11.3178	6.03753					-3.70969	5.74729					ARSA-/- (60 weeks)	2.67429	MSI	NA									-0.140763	5.57631e-06	0.00499637	306.1
1736	-0.1074	-0.03508			1421.5	0.0740666	0.0243678			13.593	5.22563					-2.96696	7.40807					ARSA-/- (60 weeks)	2.55445	MSI	NA									-0.137533	5.86298e-07	0.000525323	306.11
1732	-0.04588	-0.006928			1422	0.0769628	0.0270685			13.3951	1.08098					-8.1467	5.20926					ARSA-/- (60 weeks)	1.68859	MSI	NA									0.076172	0.0253968	1	322.04
1728	0.01299	0.01448			1422.5	0.0789386	0.0297313			10.0763	4.72969					-8.57955	7.45779					ARSA-/- (60 weeks)	-0.0946907	MSI	NA									0.0745775	0.0228722	1	322.05
1724	0.007137	0.02081			1423	0.0799557	0.032328			12.4157	3.29313					-1.11668	5.44008					ARSA-/- (60 weeks)	2.28696	MSI	NA									0.0774769	0.0298317	1	323.03
1720	-0.002329	0.03021			1423.5	0.0799756	0.0348303			13.0548	6.60621					-7.03666	7.2774					ARSA-/- (60 weeks)	2.99681	MSI	NA									-0.388309	6.40291e-19	5.737e-16	323.05
1716	0.03906	0.0255			1424	0.07896	0.03721			11.5566	8.32236					-6.43719	9.75221					ARSA-/- (60 weeks)	3.07282	MSI	NA									0.0817742	0.0332874	1	324.03
1712	0.07581	0.004998			1424.5	0.0768979	0.0394374			6.30856	0.136447					-1.12343	4.43861					ARSA-/- (60 weeks)	1.25003	MSI	NA									-0.42747	6.92035e-24	6.20063e-21	324.06
1708	0.07251	0.03743			1425	0.0738887	0.041476			11.8614	5.40617					-6.78727	5.67244					ARSA-/- (60 weeks)	0.0540172	MSI	NA									-0.493447	4.61146e-31	4.13187e-28	325.07
1704	0.1315	0.1258			1425.5	0.0700593	0.043288			11.9156	0.560896					-9.15181	6.65635					ARSA-/- (60 weeks)	3.04921	MSI	NA									-0.451949	2.87705e-31	2.57784e-28	326.07
1700	0.2104	0.2218			1426	0.0655366	0.0448354			12.6821	-0.912832					-6.1775	5.96197					ARSA-/- (60 weeks)	2.06684	MSI	NA									0.365219	5.7117e-21	5.11768e-18	327.23
1696	0.005377	0.01118			1426.5	0.0604474	0.0460803			3.11196	0.911997					-7.6188	2.56438					ARSA-/- (60 weeks)	0.950558	MSI	NA									-0.326741	1.18727e-17	1.06379e-14	346.05
1692	-0.06939	-0.09868			1427	0.0549187	0.0469846			8.05985	4.33233					-6.97802	8.75203					ARSA-/- (60 weeks)	1.51256	MSI	NA									-0.32622	1.28048e-17	1.14731e-14	346.06
1688	0.1589	0.1173			1427.5	0.0490772	0.0475105			12.7557	2.90556					-4.45976	5.16527					ARSA-/- (60 weeks)	1.87613	MSI	NA									0.562568	7.44767e-27	6.67311e-24	347.04
1684	0.2618	0.2001			1428	0.04305	0.04762			11.4579	-4.10719					-3.01801	1.53207					ARSA-/- (60 weeks)	1.94441	MSI	NA									-0.0889513	0.313267	1	347.05
1680	-0.1287	-0.1501			1428.5	0.0369479	0.0472783			3.80891	4.75625					-0.165841	7.18486					ARSA-/- (60 weeks)	1.19347	MSI	NA									-0.8907	2.00718e-39	1.79843e-36	347.06
1676	-0.02504	-0.05712			1429	0.0308176	0.0464636			11.8636	-12.0604					-5.26083	5.00299					ARSA-/- (60 weeks)	1.62003	MSI	NA									0.46128	7.84289e-20	7.02723e-17	348.04
1672	0.1593	0.08157			1429.5	0.0246902	0.0451569			3.73089	4.16681					-6.58308	6.99201					ARSA-/- (60 weeks)	2.13772	MSI	NA									-0.373474	1.04844e-20	9.39406e-18	350.94
1668	0.03605	-0.03894			1430	0.0185963	0.0433397			10.6855	1.79201					-6.5335	8.45695					ARSA-/- (60 weeks)	3.19398	MSI	NA									-0.368236	1.16884e-20	1.04728e-17	350.95
1664	-0.2097	-0.171			1430.5	0.0125668	0.0409932			11.2803	-3.65823					-3.62913	-0.201449					ARSA-/- (60 weeks)	1.80353	MSI	NA									-0.708533	3.18426e-19	2.8531e-16	354.06
1660	-0.3122	-0.2354			1431	0.00663251	0.0380985			12.0452	-8.23597					-6.59903	7.58098					ARSA-/- (60 weeks)	1.81373	MSI	NA									-0.70862	3.18608e-19	2.85473e-16	354.07
1656	-0.4297	-0.2858			1431.5	0.000824311	0.034637			1.24597	1.02108					-7.66233	9.52464					ARSA-/- (60 weeks)	1.9327	MSI	NA									-0.682083	1.29796e-19	1.16297e-16	355.06
1652	-0.4965	-0.2782			1432	-0.004827	0.03059			11.1576	3.43709					-8.30706	3.27579					ARSA-/- (60 weeks)	0.55414	MSI	NA									-0.672595	2.04974e-19	1.83656e-16	355.07
1648	-0.003138	0.0217			1432.5	-0.0102704	0.0259726			5.15139	1.02788					-3.78412	6.75661					ARSA-/- (60 weeks)	0.136849	MSI	NA									-0.671781	5.11057e-21	4.57907e-18	356.06
1644	0.1421	0.1098			1433	-0.0153744	0.0209357			5.95796	10.6053					-8.32578	7.23513					ARSA-/- (60 weeks)	0.185087	MSI	NA									-0.220629	2.86169e-09	2.56407e-06	357.06
1640	-0.02462	-0.03942			1433.5	-0.0199871	0.0156644			4.4641	3.20376					-2.32482	0.0690057					ARSA-/- (60 weeks)	0.393343	MSI	NA									0.230122	1.04821e-14	9.39199e-12	362.05
1636	-0.08462	-0.1206			1434	-0.0239568	0.0103435			6.37963	-11.3981					-7.25099	8.27121					ARSA-/- (60 weeks)	0.526791	MSI	NA									-1.30374	2.76727e-20	2.47947e-17	370.08
1632	0.1024	0.04877			1434.5	-0.0271317	0.00515784			3.67179	-1.48411					-4.68027	7.42902					ARSA-/- (60 weeks)	0.53337	MSI	NA									-1.24948	8.68354e-21	7.78045e-18	370.09
1628	0.0487	0.01187			1435	-0.02936	0.000292448			5.79908	-1.55908					-5.0095	3.61095					ARSA-/- (60 weeks)	0.295088	MSI	NA									-0.280775	2.3825e-07	0.000213472	377.99
1624	0.0001586	-0.01925			1435.5	-0.0304901	-0.0040678			5.10266	7.52829					-5.02719	4.27902					ARSA-/- (60 weeks)	0.934228	MSI	NA									-0.287968	2.19729e-07	0.000196877	378
1620	0.05542	0.06033			1436	-0.03037	-0.007738			3.74545	2.60684					-5.96927	7.27848					ARSA-/- (60 weeks)	1.36866	MSI	NA									-0.228951	0.00371156	1	381.11
1616	0.06408	0.05855			1436.5	-0.0289063	-0.0105804			8.3825	-6.38459					-5.03627	9.10211					ARSA-/- (60 weeks)	0.484729	MSI	NA									-0.195376	0.00776357	1	382.11
1612	0.1191	0.1059			1437	-0.0262383	-0.0126457			10.1956	0.62414					-5.07834	1.78728					ARSA-/- (60 weeks)	0.852615	MSI	NA									0.318092	4.3831e-31	3.92726e-28	391.22
1608	0.07564	0.06276			1437.5	-0.0225636	-0.0140318			5.49024	6.59559					-2.96627	4.43203					ARSA-/- (60 weeks)	0.251502	MSI	NA									0.316589	1.82274e-31	1.63317e-28	391.23
1604	0.05348	0.03677			1438	-0.0180796	-0.0148365			8.20215	1.04767					-6.66699	7.63187					ARSA-/- (60 weeks)	-0.036597	MSI	NA									-0.644537	3.37059e-51	3.02005e-48	402.99
1600	0.04716	0.03507			1438.5	-0.0129841	-0.0151579			1.58268	0.661321					-5.84857	6.60899					ARSA-/- (60 weeks)	0.00248905	MSI	NA									-0.634495	1.40005e-51	1.25444e-48	403
1596	0.03569	0.03119			1439	-0.0074744	-0.0150936			2.18867	-15.699					-0.273911	9.89051					ARSA-/- (60 weeks)	-0.229924	MSI	NA									-0.367028	1.52453e-24	1.36598e-21	408.01
1592	0.0346	0.03108			1439.5	-0.00174819	-0.0147417			4.75133	-13.3734					-7.78837	4.53457					ARSA-/- (60 weeks)	0.0879291	MSI	NA									-1.15857	3.87786e-23	3.47457e-20	408.14
1588	0.03308	0.02999			1440	0.003997	-0.0142			3.32514	-19.9765					-4.72906	5.73699					ARSA-/- (60 weeks)	0.513752	MSI	NA									-0.0220169	0.262086	1	409.02
1584	0.02944	0.02853			1440.5	0.00959079	-0.0135572			1.90029	-16.7527					-2.78083	5.71401					ARSA-/- (60 weeks)	0.219329	MSI	NA									-1.10212	4.26177e-22	3.81855e-19	409.14
1580	0.04956	0.03362			1441	0.0149714	-0.0128657			7.78687	-5.81542					-8.05818	6.23275					ARSA-/- (60 weeks)	0.147455	MSI	NA									-1.03685	1.10298e-22	9.88273e-20	409.15
1576	0.08165	0.04656			1441.5	0.0201042	-0.0121686			6.71647	-6.84377					-5.58681	4.54399					ARSA-/- (60 weeks)	0.0309274	MSI	NA									0.28363	1.39468e-18	1.24964e-15	409.23
1572	0.02358	0.005428			1442	0.0249546	-0.0115091			5.35716	-7.32225					-4.61271	5.54591					ARSA-/- (60 weeks)	-0.404251	MSI	NA									0.322925	2.75031e-29	2.46427e-26	409.24
1568	0.03833	0.008317			1442.5	0.029488	-0.0109303			6.99895	-8.51131					-1.45506	11.2238					ARSA-/- (60 weeks)	-0.345161	MSI	NA									0.300089	1.45443e-22	1.30317e-19	415.22
1564	0.1097	0.06418			1443	0.0336698	-0.0104754			9.58162	-3.3832					-3.86429	5.47779					ARSA-/- (60 weeks)	-0.359898	MSI	NA									0.298789	1.88642e-22	1.69023e-19	415.23
1560	0.2544	0.1534			1443.5	0.0374653	-0.0101876			8.11386	-5.34674					-4.39649	6.324					ARSA-/- (60 weeks)	1.35332	MSI	NA									0.288527	2.55575e-29	2.28995e-26	417.24
1556	-0.0258	-0.05214			1444	0.04084	-0.01011			4.48505	-6.43994					-4.46508	8.45025					ARSA-/- (60 weeks)	1.50065	MSI	NA									0.192992	1.15012e-14	1.03051e-11	419.25
1552	-0.3456	-0.1812			1444.5	0.0437767	-0.010277			7.01029	-8.25591					-2.67672	1.81412					ARSA-/- (60 weeks)	3.53183	MSI	NA									0.192417	5.93853e-15	5.32092e-12	419.26
1548	-0.2378	-0.118			1445	0.046328	-0.0106882			8.13448	-6.98475					-4.86108	-3.04699					ARSA-/- (60 weeks)	4.4287	MSI	NA									0.16333	1.2724e-09	1.14007e-06	420.26
1544	-0.3018	-0.1826			1445.5	0.0485641	-0.0113341			6.29616	-7.52524					-6.26912	8.48233					ARSA-/- (60 weeks)	-0.300026	MSI	NA									-0.525779	9.38333e-37	8.40746e-34	426.02
1540	-0.1916	-0.1376			1446	0.050555	-0.0122055			3.84004	-10.2266					-7.28662	-14.014					ARSA-/- (60 weeks)	-0.365498	MSI	NA									-0.520444	7.18369e-37	6.43658e-34	427.02
1536	0.1046	0.07659			1446.5	0.052371	-0.0132931			6.15554	-12.9874					-8.05848	-7.09204					ARSA-/- (60 weeks)	-0.548306	MSI	NA									0.124576	0.000100654	0.090186	437.26
1532	0.01823	0.01048			1447	0.0540821	-0.0145876			5.54275	-13.1662					-3.41614	-8.83756					ARSA-/- (60 weeks)	-0.074537	MSI	NA									0.135829	2.70928e-07	0.000242751	437.27
1528	0.0111	-0.01505			1447.5	0.0557584	-0.0160797			3.31972	-6.86921					-3.96535	-3.39699					ARSA-/- (60 weeks)	-0.405265	MSI	NA									0.40139	7.73361e-36	6.92932e-33	439.22
1524	-0.01273	-0.0151			1448	0.05747	-0.01776			4.33209	-4.96509					-4.72074	-4.20442					ARSA-/- (60 weeks)	0.448265	MSI	NA									0.394869	1.08271e-38	9.70107e-36	439.23
1520	-0.00402	0.007533			1448.5	0.059268	-0.0196005			5.55626	-4.58567					-3.23933	-7.91215					ARSA-/- (60 weeks)	1.852	MSI	NA									-0.788965	4.07834e-24	3.65419e-21	452.03
1516	0.05221	0.03031			1449	0.0611271	-0.0214974			5.53665	-6.90217					-9.16621	-12.0242					ARSA-/- (60 weeks)	3.2077	MSI	NA									1.68625	3.37566e-234	3.02459e-231	462.06
1512	-0.001981	-0.02132			1449.5	0.063003	-0.0233285			4.60322	-2.83018					-6.81579	-7.0422					ARSA-/- (60 weeks)	2.03116	MSI	NA									1.65817	3.3661e-290	3.01603e-287	462.07
1508	-0.04181	-0.0438			1450	0.0648512	-0.0249713			5.67719	-2.74316					-3.87621	-4.01654					ARSA-/- (60 weeks)	-0.189425	MSI	NA									0.0976389	0.000697333	0.624811	462.3
1504	0.1084	0.09227			1450.5	0.0666273	-0.0263032									-1.11546	-8.08907					ARSA-/- (60 weeks)	0.160024	MSI	NA									0.369751	3.98079e-65	3.56679e-62	465.3
1500	0.09302	0.05972			1451	0.0682871	-0.027202									-3.80367	-1.83233					ARSA-/- (60 weeks)	0.330226	MSI	NA									-0.248396	8.16092e-08	7.31218e-05	466
1496	0.02126	-0.002894			1451.5	0.0697861	-0.027545									-1.09281	-9.22477					ARSA-/- (60 weeks)	-0.197997	MSI	NA									-0.224647	6.24314e-08	5.59385e-05	466.01
1492	0.03873	0.01473			1452	0.07108	-0.02721									-8.02687	-2.9531					ARSA-/- (60 weeks)	-0.565539	MSI	NA									0.433343	3.63958e-49	3.26106e-46	466.3
1488	0.07663	0.03386			1452.5	0.0721049	-0.0261131									-4.65559	-0.269173					ARSA-/- (60 weeks)	-0.409699	MSI	NA									0.363852	2.18715e-56	1.95969e-53	466.31
1484	0.104	0.05293			1453	0.0727191	-0.0243252									-3.78621	-3.87655					ARSA-/- (60 weeks)	-0.321556	MSI	NA									0.216512	1.40167e-21	1.2559e-18	480.31
1480	0.1739	0.05277			1453.5	0.0727613	-0.0219559									-7.32833	-2.24369					ARSA-/- (60 weeks)	-0.235059	MSI	NA									-1.13842	1.1342e-37	1.01625e-34	488.1
1476	0.3641	0.07546			1454	0.0720703	-0.0191149									-3.17454	-0.943762					ARSA-/- (60 weeks)	0.465825	MSI	NA									0.370722	1.18365e-29	1.06055e-26	500.27
1472	0.2347	0.03697			1454.5	0.0704849	-0.0159116									-3.91223	3.14127					ARSA-/- (60 weeks)	3.02412	MSI	NA									0.377924	7.81365e-51	7.00103e-48	500.28
1468	-0.5362	-0.079			1455	0.0678439	-0.0124556									-3.60344	1.47469					ARSA-/- (60 weeks)	2.94062	MSI	NA									-0.597252	8.02571e-26	7.19103e-23	505.99
1464	-0.5704	-0.0583			1455.5	0.063986	-0.00885654									-9.60584	-10.2676					ARSA-/- (60 weeks)	-0.220392	MSI	NA									0.136094	0.000825347	0.73951	506.29
1460	-0.1126	0.003412			1456	0.05875	-0.005224									-8.64817	-5.95235					ARSA-/- (60 weeks)	-0.309418	MSI	NA									-0.755338	1.85526e-50	1.66231e-47	524.06
1456	0.05875	-0.005224			1456.5	0.0518565	-0.0016841									-9.81959	-11.0783					ARSA-/- (60 weeks)	0.131535	MSI	NA									0.392147	1.14724e-29	1.02793e-26	528.27
1452	0.07108	-0.02721			1457	0.0425534	0.00157076									-8.03575	-6.52091					ARSA-/- (60 weeks)	0.289592	MSI	NA									0.406583	1.86002e-29	1.66658e-26	528.28
1448	0.05747	-0.01776			1457.5	0.0299705	0.00433161									-11.9941	-20.7303					ARSA-/- (60 weeks)	0.275912	MSI	NA									0.359094	7.27809e-23	6.52117e-20	529.27
1444	0.04084	-0.01011			1458	0.0132375	0.00638949									-7.18536	-6.55808					ARSA-/- (60 weeks)	-0.242277	MSI	NA									0.348071	2.9088e-23	2.60629e-20	529.28
1440	0.003997	-0.0142			1458.5	-0.00851575	0.00753543									-11.2558	-2.60696					ARSA-/- (60 weeks)	-0.0729877	MSI	NA									-0.853609	6.7194e-55	6.02058e-52	540.05
1436	-0.03037	-0.007738			1459	-0.0361596	0.00756048									-11.3702	-2.98472					ARSA-/- (60 weeks)	0.0823803	MSI	NA									-0.854649	3.98887e-55	3.57402e-52	540.06
1432	-0.004827	0.03059			1459.5	-0.0705643	0.00625565									-12.1463	-6.11237					ARSA-/- (60 weeks)	-0.159113	MSI	NA									-0.780967	2.13104e-52	1.90941e-49	541.06
1428	0.04305	0.04762			1460	-0.1126	0.003412									-8.13821	-12.883					ARSA-/- (60 weeks)	2.53558	MSI	NA									0.314946	7.09173e-08	6.35419e-05	552.27
1424	0.07896	0.03721			1460.5	-0.162634	-0.00109837									-9.06952	-12.9775					ARSA-/- (60 weeks)	1.81185	MSI	NA									0.241157	6.17879e-05	0.055362	553.27
1420	0.06024	0.01632			1461	-0.21902	-0.00707905									-7.68331	-10.4637					ARSA-/- (60 weeks)	-0.287721	MSI	NA									0.239229	4.44826e-06	0.00398564	553.28
1416	0.005204	-0.00127			1461.5	-0.27961	-0.0142525									-6.82583	-10.1219					ARSA-/- (60 weeks)	-0.294314	MSI	NA									-0.227735	9.26367e-09	8.30025e-06	558.06
1412	-0.02074	-0.009636			1462	-0.342254	-0.0223413									-6.84263	-3.25985					ARSA-/- (60 weeks)	-0.270485	MSI	NA									-0.504582	2.79879e-34	2.50772e-31	565.04
1408	-0.01152	-0.008573			1462.5	-0.404804	-0.031068									-9.25647	-11.1661					ARSA-/- (60 weeks)	-0.104452	MSI	NA									-0.474019	2.87253e-35	2.57379e-32	565.05
					1463	-0.465111	-0.040155									-8.7402	-4.40394					ARSA-/- (60 weeks)	0.0603813	MSI	NA									-0.473019	1.99148e-31	1.78436e-28	566.05
					1463.5	-0.521026	-0.0493248									-6.45852	-5.50909					ARSA-/- (60 weeks)	-0.160893	MSI	NA									-0.290325	7.7498e-14	6.94382e-11	578.35
					1464	-0.5704	-0.0583									-8.19553	-8.05948					ARSA-/- (60 weeks)	-0.196481	MSI	NA									-0.70544	7.18083e-30	6.43402e-27	579.02
					1464.5	-0.611209	-0.066782									-8.18863	-3.14528					ARSA-/- (60 weeks)	-0.279657	MSI	NA									-0.603913	5.88099e-31	5.26937e-28	579.03
					1465	-0.641932	-0.0743878									-8.89489	-11.8177					ARSA-/- (60 weeks)	-0.530538	MSI	NA									-0.0330534	0.581633	1	581.3
					1465.5	-0.66117	-0.0807135															ARSA-/- (60 weeks)	-0.180844	MSI	NA									0.0584635	0.0767024	1	581.31
					1466	-0.667527	-0.0853551															ARSA-/- (60 weeks)	0.235877	MSI	NA									0.429648	2.76046e-34	2.47337e-31	585.25
					1466.5	-0.659605	-0.0879086															ARSA-/- (60 weeks)	0.433206	MSI	NA									0.496243	6.61588e-47	5.92783e-44	592.29
					1467	-0.636009	-0.0879698															ARSA-/- (60 weeks)	0.0705224	MSI	NA									0.465386	7.04475e-39	6.3121e-36	593.3
					1467.5	-0.595339	-0.085135															ARSA-/- (60 weeks)	-0.297471	MSI	NA									-0.206659	0.198889	1	594.33
					1468	-0.5362	-0.079															ARSA-/- (60 weeks)	0.07406	MSI	NA									0.0518854	0.16534	1	594.34
					1468.5	-0.458239	-0.0693569															ARSA-/- (60 weeks)	-0.161818	MSI	NA									0.452128	1.40468e-55	1.2586e-52	599.32
					1469	-0.36528	-0.0567822															ARSA-/- (60 weeks)	-0.55378	MSI	NA									0.864825	7.55901e-99	6.77288e-96	604.46
					1469.5	-0.262194	-0.0420484															ARSA-/- (60 weeks)	-0.348383	MSI	NA									-0.47122	2.15066e-31	1.92699e-28	606.07
					1470	-0.153851	-0.0259279															ARSA-/- (60 weeks)	-0.0950789	MSI	NA									-0.420488	9.50819e-27	8.51934e-24	607.08
					1470.5	-0.0451203	-0.00919336															ARSA-/- (60 weeks)	0.214778	MSI	NA									-1.85005	2.43247e-116	2.17949e-113	611.14
					1471	0.0591284	0.00738283															ARSA-/- (60 weeks)	-0.195351	MSI	NA									0.358881	4.70764e-19	4.21805e-16	616.47
					1471.5	0.154025	0.0230281															ARSA-/- (60 weeks)	-0.254079	MSI	NA									0.379302	2.4267e-18	2.17432e-15	617.47
					1472	0.2347	0.03697															ARSA-/- (60 weeks)	-0.208641	MSI	NA									0.38496	4.07183e-21	3.64836e-18	617.48
					1472.5	0.297417	0.0485941															ARSA-/- (60 weeks)	0.260248	MSI	NA									0.36467	1.86372e-26	1.66989e-23	618.31
					1473	0.342974	0.0579188															ARSA-/- (60 weeks)	-0.193665	MSI	NA									-0.223543	6.3719e-07	0.000570922	618.37
					1473.5	0.373301	0.0651205															ARSA-/- (60 weeks)	0.139364	MSI	NA									0.704257	2.01163e-38	1.80242e-35	618.47
					1474	0.390331	0.0703756															ARSA-/- (60 weeks)	0.657922	MSI	NA									0.627742	3.79448e-82	3.39985e-79	618.48
					1474.5	0.395995	0.0738607															ARSA-/- (60 weeks)	0.651899	MSI	NA									-0.112628	0.388543	1	620.01
					1475	0.392223	0.0757521															ARSA-/- (60 weeks)	0.0296469	MSI	NA									-0.477852	9.81496e-26	8.7942e-23	620.02
					1475.5	0.380948	0.0762264															ARSA-/- (60 weeks)	-0.140117	MSI	NA									0.463063	4.09813e-41	3.67193e-38	620.32
					1476	0.3641	0.07546															ARSA-/- (60 weeks)	-0.149707	MSI	NA									0.414689	2.79957e-12	2.50841e-09	621.32
					1476.5	0.343442	0.0736429															ARSA-/- (60 weeks)	-0.0909833	MSI	NA									-0.0310912	0.444261	1	622.33
					1477	0.320059	0.0710192															ARSA-/- (60 weeks)	0.23173	MSI	NA									0.0726209	0.0508075	1	634.37
					1477.5	0.294869	0.0678466															ARSA-/- (60 weeks)	0.036819	MSI	NA									0.0756893	0.0576931	1	634.38
					1478	0.268789	0.0643829															ARSA-/- (60 weeks)	0.129736	MSI	NA									0.0752027	0.0526103	1	638.33
					1478.5	0.242735	0.0608857															ARSA-/- (60 weeks)	-0.424862	MSI	NA									0.343784	3.53971e-19	3.17158e-16	640.29
					1479	0.217624	0.0576127															ARSA-/- (60 weeks)	0.247581	MSI	NA									0.349811	1.16974e-12	1.04809e-09	642.48
					1479.5	0.194373	0.0548216															ARSA-/- (60 weeks)	0.282864	MSI	NA									0.32215	2.25282e-17	2.01853e-14	642.49
					1480	0.1739	0.05277															ARSA-/- (60 weeks)	0.175866	MSI	NA									0.221553	1.66254e-13	1.48963e-10	646.37
					1480.5	0.156894	0.0516357															ARSA-/- (60 weeks)	-0.250102	MSI	NA									0.401051	7.62946e-29	6.83599e-26	647.37
					1481	0.143138	0.0512761															ARSA-/- (60 weeks)	-0.0717615	MSI	NA									0.300776	1.84115e-11	1.64967e-08	647.46
					1481.5	0.132188	0.0514689															ARSA-/- (60 weeks)	0.746945	MSI	NA									0.286071	9.52193e-15	8.53165e-12	647.47
					1482	0.123601	0.0519914															ARSA-/- (60 weeks)	0.536344	MSI	NA									0.32084	1.52774e-16	1.36885e-13	648.47
					1482.5	0.116932	0.0526213															ARSA-/- (60 weeks)	0.0788673	MSI	NA									-0.577202	1.28087e-09	1.14766e-06	663.1
					1483	0.111739	0.053136															ARSA-/- (60 weeks)	-0.036456	MSI	NA									-0.830411	1.15358e-61	1.0336e-58	663.11
					1483.5	0.107576	0.0533131															ARSA-/- (60 weeks)	-0.0132106	MSI	NA									-0.423529	1.48695e-15	1.33231e-12	664.11
					1484	0.104	0.05293															ARSA-/- (60 weeks)	-0.261839	MSI	NA									-0.329085	1.06488e-11	9.54133e-09	664.12
					1484.5	0.100633	0.0518246															ARSA-/- (60 weeks)	0.092854	MSI	NA									-0.199631	1.67766e-06	0.00150318	664.42
					1485	0.0973557	0.0500756															ARSA-/- (60 weeks)	-0.261437	MSI	NA									0.390588	3.47205e-06	0.00311095	668.28
					1485.5	0.0941163	0.0478223															ARSA-/- (60 weeks)	-0.372505	MSI	NA									0.467351	7.2936e-20	6.53507e-17	668.29
					1486	0.0908614	0.0452038															ARSA-/- (60 weeks)	-0.0754984	MSI	NA									0.152592	6.61225e-05	0.0592458	671.46
					1486.5	0.0875382	0.0423592															ARSA-/- (60 weeks)	0.220808	MSI	NA									0.165342	6.90406e-06	0.00618604	671.47
					1487	0.0840938	0.0394276															ARSA-/- (60 weeks)	0.553483	MSI	NA									0.367775	1.43071e-49	1.28192e-46	673.48
					1487.5	0.0804754	0.0365482															ARSA-/- (60 weeks)	0.485393	MSI	NA									0.180647	1.29248e-10	1.15807e-07	674.4
					1488	0.07663	0.03386															ARSA-/- (60 weeks)	0.22508	MSI	NA									0.203625	7.52769e-08	6.74481e-05	674.41
					1488.5	0.0725192	0.0314608															ARSA-/- (60 weeks)	-0.308664	MSI	NA									0.329438	7.31401e-24	6.55336e-21	674.48
					1489	0.0681621	0.0292827															ARSA-/- (60 weeks)	0.148622	MSI	NA									0.3381	2.66913e-36	2.39154e-33	674.49
					1489.5	0.0635924	0.0272162															ARSA-/- (60 weeks)	-0.215156	MSI	NA									0.345423	1.3956e-17	1.25045e-14	687.54
					1490	0.0588437	0.025152															ARSA-/- (60 weeks)	0.076985	MSI	NA									0.345524	7.96496e-18	7.1366e-15	687.55
					1490.5	0.0539494	0.0229807															ARSA-/- (60 weeks)	-0.0106076	MSI	NA									0.353017	7.11266e-15	6.37294e-12	688.54
					1491	0.0489434	0.0205928															ARSA-/- (60 weeks)	-0.287526	MSI	NA									0.351092	2.20869e-18	1.97899e-15	688.55
					1491.5	0.043859	0.017879															ARSA-/- (60 weeks)	-0.269096	MSI	NA									0.466122	5.13144e-44	4.59777e-41	695.46
					1492	0.03873	0.01473															ARSA-/- (60 weeks)	-0.123586	MSI	NA									0.467908	3.6317e-44	3.254e-41	695.47
					1492.5	0.0336312	0.0111073															ARSA-/- (60 weeks)	-0.358822	MSI	NA									0.347161	1.26033e-09	1.12926e-06	696.46
					1493	0.0288026	0.0072567															ARSA-/- (60 weeks)	0.116024	MSI	NA									0.440863	2.31e-39	2.06976e-36	696.47
					1493.5	0.0245256	0.00349496															ARSA-/- (60 weeks)	-0.179677	MSI	NA									-0.38679	1.2546e-11	1.12412e-08	697.35
					1494	0.0210815	0.000138846															ARSA-/- (60 weeks)	0.140675	MSI	NA									-0.285214	5.29161e-14	4.74128e-11	697.36
					1494.5	0.0187515	-0.00249487															ARSA-/- (60 weeks)	0.570768	MSI	NA									0.368875	5.51342e-08	4.94002e-05	697.47
					1495	0.0178171	-0.00408943															ARSA-/- (60 weeks)	0.272961	MSI	NA									0.449188	1.1335e-51	1.01562e-48	697.48
					1495.5	0.0185595	-0.00432806															ARSA-/- (60 weeks)	-0.423123	MSI	NA									0.552974	4.7511e-10	4.25699e-07	697.49
					1496	0.02126	-0.002894															ARSA-/- (60 weeks)	-0.301638	MSI	NA									-0.198695	3.90068e-06	0.00349501	698.36
					1496.5	0.0260943	0.000437557															ARSA-/- (60 weeks)	-0.0778036	MSI	NA									0.454414	5.41814e-46	4.85466e-43	698.48
					1497	0.0328155	0.00552354															ARSA-/- (60 weeks)	0.263922	MSI	NA									0.234862	5.19467e-14	4.65442e-11	699.49
					1497.5	0.0410709	0.0121289															ARSA-/- (60 weeks)	0.00762522	MSI	NA									0.211295	7.23786e-15	6.48512e-12	699.5
					1498	0.0505079	0.0200186															ARSA-/- (60 weeks)	-0.258246	MSI	NA									0.0243759	0.704143	1	700.49
					1498.5	0.0607739	0.0289576															ARSA-/- (60 weeks)	-0.00118784	MSI	NA									0.1928	3.91317e-11	3.5062e-08	700.5
					1499	0.0715164	0.0387109															ARSA-/- (60 weeks)	0.0536371	MSI	NA									0.605449	1.51316e-55	1.3558e-52	700.56
					1499.5	0.0823826	0.0490433															ARSA-/- (60 weeks)	0.217855	MSI	NA									0.295328	1.18685e-14	1.06342e-11	701.51
					1500	0.09302	0.05972															ARSA-/- (60 weeks)	-0.25851	MSI	NA									0.293105	1.37106e-10	1.22847e-07	701.52
					1500.5	0.103039	0.0704334															ARSA-/- (60 weeks)	-0.231754	MSI	NA									0.245079	4.34673e-10	3.89467e-07	702.51
					1501	0.111898	0.0805868															ARSA-/- (60 weeks)	0.560111	MSI	NA									0.273379	3.35722e-13	3.00807e-10	702.52
					1501.5	0.119022	0.0895109															ARSA-/- (60 weeks)	0.651951	MSI	NA									-0.0121507	0.757641	1	708.38
					1502	0.123833	0.0965365															ARSA-/- (60 weeks)	0.329772	MSI	NA									-0.0288974	0.431113	1	708.39
					1502.5	0.125754	0.100994															ARSA-/- (60 weeks)	0.604644	MSI	NA									-0.01299	0.734167	1	709.39
					1503	0.124206	0.102215															ARSA-/- (60 weeks)	0.616599	MSI	NA									-0.513872	0.105032	1	713.34
					1503.5	0.118614	0.0995304															ARSA-/- (60 weeks)	-0.189735	MSI	NA									0.107523	0.00452027	1	713.35
					1504	0.1084	0.09227															ARSA-/- (60 weeks)	0.0524136	MSI	NA									0.122448	0.00151462	1	713.36
					1504.5	0.0933129	0.0800913															ARSA-/- (60 weeks)	0.0162639	MSI	NA									0.115591	0.0394089	1	714.35
					1505	0.0744083	0.0639563															ARSA-/- (60 weeks)	-0.106773	MSI	NA									0.104529	0.0104219	1	714.36
					1505.5	0.0530679	0.0451531															ARSA-/- (60 weeks)	-0.158013	MSI	NA									0.153588	0.000165622	0.148397	714.43
					1506	0.0306733	0.0249698															ARSA-/- (60 weeks)	-0.28938	MSI	NA									0.188365	1.99459e-06	0.00178715	714.44
					1506.5	0.00860653	0.00469471															ARSA-/- (60 weeks)	-0.426673	MSI	NA									-0.131055	0.0464647	1	714.51
					1507	-0.0117508	-0.0143841															ARSA-/- (60 weeks)	0.141742	MSI	NA									0.160332	0.000191728	0.171788	716.52
					1507.5	-0.0290169	-0.0309784															ARSA-/- (60 weeks)	0.0536696	MSI	NA									0.0655	0.445972	1	718.53
					1508	-0.04181	-0.0438															ARSA-/- (60 weeks)	2.19433	MSI	NA									0.267762	1.5724e-09	1.40887e-06	718.54
					1508.5	-0.049109	-0.0518838															ARSA-/- (60 weeks)	0.458448	MSI	NA									0.664249	5.36282e-58	4.80509e-55	719.46
					1509	-0.0513355	-0.0555561															ARSA-/- (60 weeks)	0.664591	MSI	NA									0.6329	1.10826e-60	9.93005e-58	719.47
					1509.5	-0.0492719	-0.0554666															ARSA-/- (60 weeks)	0.984371	MSI	NA									0.259686	1.35822e-08	1.21697e-05	719.54
					1510	-0.0437004	-0.0522645															ARSA-/- (60 weeks)	0.842431	MSI	NA									0.498135	4.25627e-17	3.81362e-14	720.46
					1510.5	-0.0354032	-0.0465994															ARSA-/- (60 weeks)	1.02432	MSI	NA									0.576587	3.19917e-53	2.86645e-50	720.47
					1511	-0.0251627	-0.0391206															ARSA-/- (60 weeks)	1.04307	MSI	NA									0.648888	1.79008e-10	1.60391e-07	721.47
					1511.5	-0.0137612	-0.0304777															ARSA-/- (60 weeks)	0.164157	MSI	NA									0.481963	7.76494e-55	6.95739e-52	721.48
					1512	-0.001981	-0.02132															ARSA-/- (60 weeks)	0.469348	MSI	NA									0.355455	3.48634e-10	3.12376e-07	721.49
					1512.5	0.00947418	-0.0122232															ARSA-/- (60 weeks)	0.253491	MSI	NA									0.272407	5.04919e-05	0.0452407	722.48
					1513	0.0202145	-0.00346799															ARSA-/- (60 weeks)	0.435004	MSI	NA									-0.0606304	0.641896	1	722.5
					1513.5	0.0299286	0.00473894															ARSA-/- (60 weeks)	0.337944	MSI	NA									0.637139	2.39288e-29	2.14402e-26	722.51
					1514	0.0383052	0.0121907															ARSA-/- (60 weeks)	0.856219	MSI	NA									0.704945	5.35995e-25	4.80251e-22	722.52
					1514.5	0.045033	0.0186805															ARSA-/- (60 weeks)	0.916969	MSI	NA									0.459046	1.03585e-49	9.28122e-47	723.49
					1515	0.0498006	0.0240016															ARSA-/- (60 weeks)	2.69196	MSI	NA									0.448017	2.66255e-51	2.38564e-48	723.5
					1515.5	0.0522967	0.027947															ARSA-/- (60 weeks)	3.05357	MSI	NA									-0.690027	0.0233802	1	724.49
					1516	0.05221	0.03031															ARSA-/- (60 weeks)	3.68979	MSI	NA									0.41605	1.04195e-44	9.3359e-42	724.5
					1516.5	0.0493753	0.0309621															ARSA-/- (60 weeks)	1.57196	MSI	NA									0.384207	4.84634e-21	4.34232e-18	725.5
					1517	0.0442117	0.0300881															ARSA-/- (60 weeks)	-0.25644	MSI	NA									0.267361	1.17041e-25	1.04868e-22	725.51
					1517.5	0.0372846	0.0279512															ARSA-/- (60 weeks)	1.11888	MSI	NA									0.453036	4.45442e-45	3.99116e-42	726.58
					1518	0.0291592	0.0248145															ARSA-/- (60 weeks)	1.23026	MSI	NA									0.651077	1.61577e-47	1.44773e-44	728.59
					1518.5	0.0204007	0.0209412															ARSA-/- (60 weeks)	0.808018	MSI	NA									0.647522	2.48647e-53	2.22788e-50	728.6
					1519	0.0115745	0.0165944															ARSA-/- (60 weeks)	1.38798	MSI	NA									-0.117275	0.132981	1	737.38
					1519.5	0.00324586	0.0120373															ARSA-/- (60 weeks)	1.04906	MSI	NA									-0.223653	1.59814e-09	1.43193e-06	737.39
					1520	-0.00402	0.007533															ARSA-/- (60 weeks)	0.301459	MSI	NA									0.539717	4.04749e-30	3.62655e-27	738.5
					1520.5	-0.00976848	0.00330547															ARSA-/- (60 weeks)	1.01048	MSI	NA									0.516493	1.37023e-31	1.22772e-28	738.51
					1521	-0.0139878	-0.000578228															ARSA-/- (60 weeks)	0.966631	MSI	NA									0.508732	1.11738e-31	1.00117e-28	739.51
					1521.5	-0.0167768	-0.00409024															ARSA-/- (60 weeks)	2.13644	MSI	NA									0.386835	8.22269e-09	7.36753e-06	740.51
					1522	-0.0182345	-0.0072027															ARSA-/- (60 weeks)	1.72765	MSI	NA									0.236005	3.69505e-06	0.00331076	740.52
					1522.5	-0.0184598	-0.00988776															ARSA-/- (60 weeks)	2.94668	MSI	NA									0.159491	0.013561	1	741.52
					1523	-0.0175515	-0.0121176															ARSA-/- (60 weeks)	2.65462	MSI	NA									0.0806372	0.404714	1	742.53
					1523.5	-0.0156086	-0.0138643															ARSA-/- (60 weeks)	2.52646	MSI	NA									0.0348797	0.399133	1	742.54
					1524	-0.01273	-0.0151															ARSA-/- (60 weeks)	3.3685	MSI	NA									0.312453	9.04322e-12	8.10273e-09	743.47
					1524.5	-0.00905563	-0.01582															ARSA-/- (60 weeks)	1.16145	MSI	NA									-0.0244575	0.569297	1	743.54
					1525	-0.00488965	-0.0161115															ARSA-/- (60 weeks)	0.960471	MSI	NA									0.00828348	0.903059	1	743.55
					1525.5	-0.000577228	-0.0160852															ARSA-/- (60 weeks)	0.553174	MSI	NA									-0.58429	0.0595165	1	744.54
					1526	0.00353645	-0.0158514															ARSA-/- (60 weeks)	0.93422	MSI	NA									0.155334	0.000379779	0.340282	744.55
					1526.5	0.00710619	-0.0155205															ARSA-/- (60 weeks)	0.642659	MSI	NA									0.177079	0.00010616	0.0951193	744.56
					1527	0.00978682	-0.015203															ARSA-/- (60 weeks)	0.894996	MSI	NA									0.637463	2.88051e-42	2.58093e-39	745.48
					1527.5	0.0112331	-0.0150094															ARSA-/- (60 weeks)	1.74576	MSI	NA									0.127065	0.0444928	1	745.55
					1528	0.0111	-0.01505															ARSA-/- (60 weeks)	2.21834	MSI	NA									0.0949178	0.0228015	1	745.56
					1528.5	0.00925015	-0.0153425															ARSA-/- (60 weeks)	2.44903	MSI	NA									-0.315693	3.98476e-11	3.57034e-08	746.39
					1529	0.00637826	-0.0155331															ARSA-/- (60 weeks)	1.48666	MSI	NA									0.582619	2.46306e-29	2.20691e-26	746.51
					1529.5	0.00338692	-0.015175															ARSA-/- (60 weeks)	0.940145	MSI	NA									0.719988	2.46194e-79	2.2059e-76	747.51
					1530	0.00117875	-0.0138215															ARSA-/- (60 weeks)	1.23087	MSI	NA									0.730318	9.11849e-86	8.17017e-83	747.52
					1530.5	0.000656362	-0.011026															ARSA-/- (60 weeks)	2.27905	MSI	NA									0.0936566	0.0299824	1	748.41
					1531	0.00272237	-0.00634166															ARSA-/- (60 weeks)	1.08554	MSI	NA									0.09097	0.0127346	1	748.42
					1531.5	0.00827938	0.000678093															ARSA-/- (60 weeks)	1.51075	MSI	NA									0.62049	3.31853e-76	2.9734e-73	748.52
					1532	0.01823	0.01048															ARSA-/- (60 weeks)	2.08096	MSI	NA									0.314498	9.78192e-07	0.00087646	749.51
					1532.5	0.0329696	0.0231864															ARSA-/- (60 weeks)	0.923779	MSI	NA									0.537103	3.43853e-52	3.08092e-49	749.52
					1533	0.0508644	0.0376223															ARSA-/- (60 weeks)	1.37113	MSI	NA									0.518311	3.32109e-14	2.9757e-11	749.53
					1533.5	0.0697736	0.0522882															ARSA-/- (60 weeks)	1.34551	MSI	NA									0.628311	9.61207e-32	8.61241e-29	750.54
					1534	0.0875561	0.0656848															ARSA-/- (60 weeks)	0.887652	MSI	NA									0.689255	8.81247e-19	7.89598e-16	750.55
					1534.5	0.102071	0.0763127															ARSA-/- (60 weeks)	0.593765	MSI	NA									0.470189	6.04447e-20	5.41584e-17	751.54
					1535	0.111177	0.0826724															ARSA-/- (60 weeks)	1.99578	MSI	NA									0.658934	1.24878e-19	1.11891e-16	751.55
					1535.5	0.112734	0.0832647															ARSA-/- (60 weeks)	2.89914	MSI	NA									-0.0135777	0.95109	1	753.37
					1536	0.1046	0.07659															ARSA-/- (60 weeks)	2.75317	MSI	NA									0.0933811	0.0144086	1	753.38
					1536.5	0.0853664	0.0616973															ARSA-/- (60 weeks)	1.78526	MSI	NA									0.108776	0.0103011	1	753.39
					1537	0.0565507	0.039829															ARSA-/- (60 weeks)	1.22493	MSI	NA									0.098883	0.053458	1	754.38
					1537.5	0.0204024	0.0127754															ARSA-/- (60 weeks)	0.915719	MSI	NA									-0.158783	0.142847	1	760.5
					1538	-0.0208292	-0.0176728															ARSA-/- (60 weeks)	0.965205	MSI	NA									0.78449	1.43701e-50	1.28757e-47	760.51
					1538.5	-0.0648947	-0.049725															ARSA-/- (60 weeks)	1.72303	MSI	NA									0.0194354	0.66024	1	762.39
					1539	-0.109545	-0.0815906															ARSA-/- (60 weeks)	2.33762	MSI	NA									0.519793	4.21361e-16	3.7754e-13	762.5
					1539.5	-0.152529	-0.111479															ARSA-/- (60 weeks)	2.5873	MSI	NA									0.509037	1.18897e-23	1.06532e-20	762.51
					1540	-0.1916	-0.1376															ARSA-/- (60 weeks)	2.64091	MSI	NA									0.478039	3.99836e-22	3.58253e-19	763.51
					1540.5	-0.224914	-0.158527															ARSA-/- (60 weeks)	0.596307	MSI	NA									0.551361	1.60665e-41	1.43956e-38	764.52
					1541	-0.252258	-0.174291															ARSA-/- (60 weeks)	1.50145	MSI	NA									0.573596	3.39213e-43	3.03935e-40	765.52
					1541.5	-0.273825	-0.185288															ARSA-/- (60 weeks)	1.67302	MSI	NA									0.557137	9.38382e-44	8.40791e-41	765.53
					1542	-0.28981	-0.191912															ARSA-/- (60 weeks)	1.90592	MSI	NA									0.594961	0.00012321	0.110397	766.53
					1542.5	-0.300407	-0.194561															ARSA-/- (60 weeks)	1.09892	MSI	NA									0.461343	9.36409e-37	8.39022e-34	766.54
					1543	-0.305808	-0.193628															ARSA-/- (60 weeks)	0.621858	MSI	NA									-2.74475	0.0225674	1	767.53
					1543.5	-0.306208	-0.189509															ARSA-/- (60 weeks)	0.632232	MSI	NA									0.470767	2.7421e-38	2.45692e-35	767.54
					1544	-0.3018	-0.1826															ARSA-/- (60 weeks)	1.16137	MSI	NA									0.473139	2.08983e-38	1.87249e-35	767.55
					1544.5	-0.293015	-0.173381															ARSA-/- (60 weeks)	2.47875	MSI	NA									0.480329	3.31868e-30	2.97353e-27	768.54
					1545	-0.281229	-0.162675															ARSA-/- (60 weeks)	2.77414	MSI	NA									0.404954	2.53824e-31	2.27426e-28	768.55
					1545.5	-0.268054	-0.151388															ARSA-/- (60 weeks)	2.22629	MSI	NA									0.330841	2.91214e-20	2.60927e-17	769.55
					1546	-0.255104	-0.140428															ARSA-/- (60 weeks)	1.16654	MSI	NA									0.24976	3.31149e-06	0.0029671	769.56
					1546.5	-0.243991	-0.130702															ARSA-/- (60 weeks)	0.975283	MSI	NA									0.035037	0.668834	1	770.56
					1547	-0.236327	-0.123118															ARSA-/- (60 weeks)	0.950269	MSI	NA									-0.0432952	0.44985	1	770.57
					1547.5	-0.233726	-0.118581															ARSA-/- (60 weeks)	2.06758	MSI	NA									0.585808	1.4451e-47	1.29481e-44	771.64
					1548	-0.2378	-0.118															ARSA-/- (60 weeks)	2.79183	MSI	NA									0.122206	0.207414	1	772.52
					1548.5	-0.249461	-0.121924															ARSA-/- (60 weeks)	2.67307	MSI	NA									0.267245	0.00201879	1	772.53
					1549	-0.26682	-0.129468															ARSA-/- (60 weeks)	2.98937	MSI	NA									0.0446638	0.336163	1	773.53
					1549.5	-0.287287	-0.13939															ARSA-/- (60 weeks)	0.792907	MSI	NA									0.0238746	0.668871	1	773.54
					1550	-0.308272	-0.150449															ARSA-/- (60 weeks)	1.0703	MSI	NA									-0.109185	0.184078	1	774.53
					1550.5	-0.327186	-0.161401															ARSA-/- (60 weeks)	1.338	MSI	NA									0.453632	1.10759e-25	9.92404e-23	774.54
					1551	-0.341439	-0.171005															ARSA-/- (60 weeks)	1.19321	MSI	NA									0.225585	0.000153064	0.137145	775.54
					1551.5	-0.34844	-0.178019															ARSA-/- (60 weeks)	1.21154	MSI	NA									0.431273	1.89289e-23	1.69603e-20	775.55
					1552	-0.3456	-0.1812															ARSA-/- (60 weeks)	0.790897	MSI	NA									-0.172103	0.0285661	1	777.41
					1552.5	-0.331048	-0.179565															ARSA-/- (60 weeks)	0.792959	MSI	NA									-0.173873	3.51204e-06	0.00314678	777.42
					1553	-0.305788	-0.173166															ARSA-/- (60 weeks)	1.09803	MSI	NA									-2.36336	3.11858e-41	2.79425e-38	778.51
					1553.5	-0.271541	-0.162314															ARSA-/- (60 weeks)	0.854051	MSI	NA									-2.35032	2.37393e-41	2.12705e-38	778.52
					1554	-0.230031	-0.14732															ARSA-/- (60 weeks)	0.046588	MSI	NA									-2.30403	9.8292e-42	8.80696e-39	779.51
					1554.5	-0.182979	-0.128495															ARSA-/- (60 weeks)	0.229366	MSI	NA									-2.22034	1.43808e-42	1.28852e-39	779.52
					1555	-0.132109	-0.106149															ARSA-/- (60 weeks)	1.06417	MSI	NA									-1.33621	1.68832e-17	1.51273e-14	780.51
					1555.5	-0.0791415	-0.0805936															ARSA-/- (60 weeks)	1.98954	MSI	NA									-1.53449	1.62196e-40	1.45327e-37	780.52
					1556	-0.0258	-0.05214															ARSA-/- (60 weeks)	2.19457	MSI	NA									0.726406	1.90947e-47	1.71089e-44	782.49
					1556.5	0.0262845	-0.0212728															ARSA-/- (60 weeks)	2.6484	MSI	NA									0.700555	2.36708e-53	2.12091e-50	782.5
					1557	0.0758456	0.0108266															ARSA-/- (60 weeks)	1.21781	MSI	NA									0.344636	0.0102219	1	783.49
					1557.5	0.121708	0.0428028															ARSA-/- (60 weeks)	1.5396	MSI	NA									0.674067	1.98275e-51	1.77654e-48	783.5
					1558	0.162696	0.0733006															ARSA-/- (60 weeks)	1.60272	MSI	NA									0.17973	0.00205466	1	786.16
					1558.5	0.197635	0.100965															ARSA-/- (60 weeks)	1.12548	MSI	NA									0.35881	1.30322e-09	1.16768e-06	786.52
					1559	0.225348	0.124439															ARSA-/- (60 weeks)	1.46289	MSI	NA									0.252907	2.49333e-13	2.23403e-10	786.53
					1559.5	0.244662	0.14237															ARSA-/- (60 weeks)	0.357056	MSI	NA									0.371111	0.000851679	0.763105	787.52
					1560	0.2544	0.1534															ARSA-/- (60 weeks)	0.423201	MSI	NA									0.214874	7.64514e-10	6.85005e-07	787.53
					1560.5	0.253901	0.156631															ARSA-/- (60 weeks)	1.29243	MSI	NA									0.177222	0.000210157	0.188301	788.44
					1561	0.24456	0.152989															ARSA-/- (60 weeks)	0.929773	MSI	NA									0.346978	0.0202427	1	788.52
					1561.5	0.228285	0.143856															ARSA-/- (60 weeks)	1.30259	MSI	NA									0.600765	1.42771e-12	1.27923e-09	788.53
					1562	0.206984	0.130612															ARSA-/- (60 weeks)	0.139009	MSI	NA									0.433637	2.63357e-20	2.35968e-17	788.54
					1562.5	0.182567	0.114641															ARSA-/- (60 weeks)	1.78208	MSI	NA									0.305397	6.5807e-05	0.0589631	788.55
					1563	0.156942	0.0973243															ARSA-/- (60 weeks)	1.90047	MSI	NA									0.345049	0.000837401	0.750311	789.53
					1563.5	0.132017	0.0800432															ARSA-/- (60 weeks)	1.94039	MSI	NA									0.456427	1.17032e-23	1.04861e-20	789.54
					1564	0.1097	0.06418															ARSA-/- (60 weeks)	1.68838	MSI	NA									0.421461	5.65108e-16	5.06337e-13	789.55
					1564.5	0.0914793	0.0508316															ARSA-/- (60 weeks)	1.66357	MSI	NA									0.0395989	0.385237	1	790.42
					1565	0.0771558	0.039956															ARSA-/- (60 weeks)	2.04839	MSI	NA									0.556133	4.47508e-07	0.000400967	790.53
					1565.5	0.0661094	0.031226															ARSA-/- (60 weeks)	0.641055	MSI	NA									0.605289	1.25888e-56	1.12796e-53	790.54
					1566	0.05772	0.0243147															ARSA-/- (60 weeks)	0.316855	MSI	NA									-0.894617	1.8998e-06	0.00170222	791.53
					1566.5	0.0513674	0.0188952															ARSA-/- (60 weeks)	0.553237	MSI	NA									0.559021	5.50797e-53	4.93514e-50	791.54
					1567	0.0464316	0.0146404															ARSA-/- (60 weeks)	0.291426	MSI	NA									0.62715	5.96558e-52	5.34516e-49	791.55
					1567.5	0.0422925	0.0112233															ARSA-/- (60 weeks)	0.160303	MSI	NA									-0.0293701	0.667552	1	792.44
					1568	0.03833	0.008317															ARSA-/- (60 weeks)	0.758069	MSI	NA									-0.0980261	0.136776	1	792.45
					1568.5	0.03409	0.00567496															ARSA-/- (60 weeks)	0.0644467	MSI	NA									-0.101421	0.242785	1	792.48
					1569	0.0297825	0.00337266															ARSA-/- (60 weeks)	0.770176	MSI	NA									-0.259754	1.67913e-15	1.5045e-12	792.49
					1569.5	0.0257836	0.00156608															ARSA-/- (60 weeks)	0.908464	MSI	NA									-0.231872	1.86787e-05	0.0167361	792.5
					1570	0.0224694	0.000411184															ARSA-/- (60 weeks)	1.64676	MSI	NA									0	NA	1	792.52
					1570.5	0.0202159	6.39567e-05															ARSA-/- (60 weeks)	1.99501	MSI	NA									-0.0756269	0.00357224	1	792.53
					1571	0.0193991	0.000680368															ARSA-/- (60 weeks)	1.70546	MSI	NA									0.133916	0.00134627	1	793.41
					1571.5	0.0203951	0.00241639															ARSA-/- (60 weeks)	1.98689	MSI	NA									0.146658	5.56955e-05	0.0499032	793.42
					1572	0.02358	0.005428															ARSA-/- (60 weeks)	1.93322	MSI	NA									-0.441094	5.85146e-08	5.24291e-05	793.49
					1572.5	0.0291514	0.0097782															ARSA-/- (60 weeks)	1.68331	MSI	NA									-0.534829	1.04316e-13	9.34668e-11	793.5
					1573	0.0365935	0.0151581															ARSA-/- (60 weeks)	-0.062542	MSI	NA									0	NA	1	793.52
					1573.5	0.0452119	0.021166															ARSA-/- (60 weeks)	0.275838	MSI	NA									-0.0833717	0.0012264	1	793.53
					1574	0.0543124	0.0273999															ARSA-/- (60 weeks)	0.916843	MSI	NA									-0.0833717	0.0012264	1	793.54
					1574.5	0.0632008	0.0334581															ARSA-/- (60 weeks)	1.49787	MSI	NA									-0.0587075	0.437924	1	794.41
					1575	0.0711827	0.0389387															ARSA-/- (60 weeks)	0.266985	MSI	NA									0.0261329	0.52838	1	794.42
					1575.5	0.0775638	0.04344															ARSA-/- (60 weeks)	0.821286	MSI	NA									-10	0.00678182	1	794.52
					1576	0.08165	0.04656															ARSA-/- (60 weeks)	0.739873	MSI	NA									-0.0851747	0.000482413	0.432242	794.53
					1576.5	0.0829445	0.0480143															ARSA-/- (60 weeks)	0.341285	MSI	NA									-0.0851747	0.000482413	0.432242	794.54
					1577	0.0817408	0.0479873															ARSA-/- (60 weeks)	1.04648	MSI	NA									-0.141324	8.2805e-09	7.41933e-06	795.53
					1577.5	0.0785301	0.0467808															ARSA-/- (60 weeks)	1.55045	MSI	NA									-0.0356615	0.182273	1	795.54
					1578	0.0738034	0.0446968															ARSA-/- (60 weeks)	1.85083	MSI	NA									-0.568336	3.49691e-27	3.13323e-24	796.53
					1578.5	0.068052	0.0420368															ARSA-/- (60 weeks)	1.99567	MSI	NA									0.0129284	0.70105	1	796.54
					1579	0.0617669	0.0391029															ARSA-/- (60 weeks)	2.04154	MSI	NA									0.569941	2.09041e-36	1.87301e-33	797.51
					1579.5	0.0554392	0.0361967															ARSA-/- (60 weeks)	1.89219	MSI	NA									0.4862	2.87027e-25	2.57176e-22	797.52
					1580	0.04956	0.03362															ARSA-/- (60 weeks)	2.01406	MSI	NA									0.0343588	0.876416	1	797.64
					1580.5	0.0445264	0.0316111															ARSA-/- (60 weeks)	2.20761	MSI	NA									0.471553	6.21267e-25	5.56655e-22	797.65
					1581	0.0403591	0.0301538															ARSA-/- (60 weeks)	0.691705	MSI	NA									0.45928	2.32715e-26	2.08513e-23	797.66
					1581.5	0.0369848	0.0291685															ARSA-/- (60 weeks)	0.449836	MSI	NA									0.541032	4.28175e-23	3.83645e-20	798.51
					1582	0.0343301	0.0285753															ARSA-/- (60 weeks)	0.336829	MSI	NA									0.457995	1.14634e-28	1.02712e-25	798.52
					1582.5	0.0323216	0.0282946															ARSA-/- (60 weeks)	0.36607	MSI	NA									0.354514	1.62674e-18	1.45756e-15	798.66
					1583	0.030886	0.0282466															ARSA-/- (60 weeks)	0.934505	MSI	NA									0.767115	4.51396e-27	4.04451e-24	799.41
					1583.5	0.0299499	0.0283516															ARSA-/- (60 weeks)	1.48902	MSI	NA									0.56889	1.19156e-17	1.06764e-14	799.42
					1584	0.02944	0.02853															ARSA-/- (60 weeks)	1.76423	MSI	NA									0.51016	6.00272e-37	5.37844e-34	799.52
					1584.5	0.0292852	0.0287155															ARSA-/- (60 weeks)	2.03701	MSI	NA									0.506423	8.42574e-37	7.54946e-34	799.53
					1585	0.0294238	0.0288965															ARSA-/- (60 weeks)	2.28175	MSI	NA									0.579544	4.70427e-15	4.21503e-12	799.66
					1585.5	0.029796	0.0290747															ARSA-/- (60 weeks)	1.66883	MSI	NA									0.564647	2.41935e-27	2.16774e-24	799.67
					1586	0.0303425	0.0292521															ARSA-/- (60 weeks)	1.71884	MSI	NA									0.654346	9.5093e-09	8.52034e-06	800.52
					1586.5	0.0310037	0.0294305															ARSA-/- (60 weeks)	1.91906	MSI	NA									0.534645	2.25248e-41	2.01822e-38	800.53
					1587	0.03172	0.0296117															ARSA-/- (60 weeks)	0.529396	MSI	NA									0.47009	5.03178e-12	4.50847e-09	800.54
					1587.5	0.032432	0.0297976															ARSA-/- (60 weeks)	0.871971	MSI	NA									0.531325	1.3154e-39	1.1786e-36	801.53
					1588	0.03308	0.02999															ARSA-/- (60 weeks)	0.750803	MSI	NA									0.525831	2.92474e-42	2.62056e-39	801.54
					1588.5	0.0336159	0.030189															ARSA-/- (60 weeks)	0.510299	MSI	NA									0.352898	4.74615e-07	0.000425255	802.53
					1589	0.0340365	0.0303877															ARSA-/- (60 weeks)	0.153014	MSI	NA									0.489353	1.19679e-29	1.07232e-26	802.54
					1589.5	0.0343501	0.0305772															ARSA-/- (60 weeks)	0.813718	MSI	NA									0.890798	3.68745e-37	3.30396e-34	806.49
					1590	0.0345648	0.0307488															ARSA-/- (60 weeks)	0.753166	MSI	NA									0.740936	2.11677e-47	1.89662e-44	806.5
					1590.5	0.034689	0.0308936															ARSA-/- (60 weeks)	1.43647	MSI	NA									-1.39628	7.67755e-39	6.87908e-36	806.55
					1591	0.0347308	0.0310029															ARSA-/- (60 weeks)	2.30706	MSI	NA									0.644929	1.78516e-44	1.5995e-41	807.5
					1591.5	0.0346984	0.031068															ARSA-/- (60 weeks)	2.6014	MSI	NA									0.467976	4.43783e-35	3.9763e-32	808.51
					1592	0.0346	0.03108															ARSA-/- (60 weeks)	1.82429	MSI	NA									0.260929	1.90406e-06	0.00170604	808.52
					1592.5	0.0344502	0.031036															ARSA-/- (60 weeks)	1.70493	MSI	NA									0.573635	1.98889e-12	1.78204e-09	809.51
					1593	0.0342892	0.0309563															ARSA-/- (60 weeks)	1.51797	MSI	NA									0.4897	7.45358e-22	6.67841e-19	809.52
					1593.5	0.0341634	0.0308669															ARSA-/- (60 weeks)	1.22732	MSI	NA									0.556739	6.4629e-64	5.79076e-61	810.53
					1594	0.0341194	0.0307941															ARSA-/- (60 weeks)	1.30407	MSI	NA									-10	0.00475576	1	811.52
					1594.5	0.0342035	0.0307639															ARSA-/- (60 weeks)	-0.614591	MSI	NA									0.550321	6.59514e-62	5.90925e-59	811.53
					1595	0.0344623	0.0308024															ARSA-/- (60 weeks)	0.286366	MSI	NA									0.552928	4.31014e-62	3.86188e-59	811.54
					1595.5	0.0349423	0.0309357															ARSA-/- (60 weeks)	0.211806	MSI	NA									0.502443	2.67029e-36	2.39258e-33	812.53
					1596	0.03569	0.03119															ARSA-/- (60 weeks)	0.468932	MSI	NA									0.440922	1.98991e-44	1.78296e-41	812.54
					1596.5	0.0367329	0.0315803															ARSA-/- (60 weeks)	-0.389223	MSI	NA									0.388807	1.92964e-28	1.72895e-25	813.54
					1597	0.0380224	0.0320777															ARSA-/- (60 weeks)	-0.187582	MSI	NA									0.238375	3.76714e-07	0.000337536	813.55
					1597.5	0.0394911	0.0326422															ARSA-/- (60 weeks)	0.660421	MSI	NA									0.144791	0.127722	1	815.54
					1598	0.0410715	0.0332337															ARSA-/- (60 weeks)	0.0280734	MSI	NA									0.173896	2.84322e-05	0.0254752	815.55
					1598.5	0.0426961	0.0338122															ARSA-/- (60 weeks)	0.675647	MSI	NA									0.189779	0.0104657	1	815.56
					1599	0.0442973	0.0343378															ARSA-/- (60 weeks)	2.16452	MSI	NA									0.231754	3.84478e-09	3.44493e-06	816.55
					1599.5	0.0458078	0.0347704															ARSA-/- (60 weeks)	2.56905	MSI	NA									-0.202472	0.020192	1	817.44
					1600	0.04716	0.03507															ARSA-/- (60 weeks)	1.33594	MSI	NA									-0.147352	0.000354373	0.317518	817.45
					1600.5	0.0483046	0.035214															ARSA-/- (60 weeks)	1.6549	MSI	NA									-0.546823	7.52316e-48	6.74075e-45	820.52
					1601	0.0492648	0.0352492															ARSA-/- (60 weeks)	1.6973	MSI	NA									-0.458131	2.48189e-35	2.22378e-32	821.53
					1601.5	0.0500823	0.0352398															ARSA-/- (60 weeks)	1.0304	MSI	NA									-1.51822	3.57457e-46	3.20282e-43	822.54
					1602	0.0507985	0.03525															ARSA-/- (60 weeks)	1.742	MSI	NA									0.169025	0.000394326	0.353316	824.55
					1602.5	0.0514548	0.0353439															ARSA-/- (60 weeks)	1.23286	MSI	NA									0.782036	1.33743e-33	1.19834e-30	826.57
					1603	0.0520929	0.0355858															ARSA-/- (60 weeks)	1.20935	MSI	NA									0.774784	1.4376e-33	1.28809e-30	826.58
					1603.5	0.0527541	0.0360397															ARSA-/- (60 weeks)	0.282403	MSI	NA									-0.492068	0.033994	1	827.55
					1604	0.05348	0.03677															ARSA-/- (60 weeks)	-0.252448	MSI	NA									-0.0779963	0.313926	1	827.56
					1604.5	0.0543297	0.0378456															ARSA-/- (60 weeks)	-0.309707	MSI	NA									0.60998	2.11965e-36	1.8992e-33	827.57
					1605	0.0554331	0.0393552															ARSA-/- (60 weeks)	0.604439	MSI	NA									0.920482	8.21407e-28	7.3598e-25	827.58
					1605.5	0.0569377	0.0413922															ARSA-/- (60 weeks)	0.380457	MSI	NA									0.183718	0.000138894	0.124449	828.5
					1606	0.0589908	0.0440501															ARSA-/- (60 weeks)	-0.135357	MSI	NA									0.207658	7.34119e-07	0.00065777	828.51
					1606.5	0.0617402	0.0474223															ARSA-/- (60 weeks)	0.161888	MSI	NA									0.0707424	0.356352	1	828.56
					1607	0.0653332	0.0516024															ARSA-/- (60 weeks)	0.68029	MSI	NA									0.392902	6.12646e-15	5.48931e-12	828.57
					1607.5	0.0699173	0.0566838															ARSA-/- (60 weeks)	0.687907	MSI	NA									0.705882	4.00027e-24	3.58424e-21	828.58
					1608	0.07564	0.06276															ARSA-/- (60 weeks)	0.32417	MSI	NA									0.237199	4.77174e-07	0.000427548	829.51
					1608.5	0.0825297	0.0698219															ARSA-/- (60 weeks)	1.61211	MSI	NA									-10	0.00314543	1	830.51
					1609	0.090138	0.0774503															ARSA-/- (60 weeks)	1.93828	MSI	NA									0.419666	2.03147e-21	1.82019e-18	830.52
					1609.5	0.0978975	0.0851235															ARSA-/- (60 weeks)	1.80849	MSI	NA									0.420986	1.69701e-21	1.52052e-18	830.53
					1610	0.105241	0.0923198															ARSA-/- (60 weeks)	2.04331	MSI	NA									0.409883	1.02314e-18	9.16733e-16	831.52
					1610.5	0.1116	0.0985173															ARSA-/- (60 weeks)	1.52553	MSI	NA									0.419169	8.02909e-22	7.19407e-19	831.53
					1611	0.116408	0.103194															ARSA-/- (60 weeks)	1.56053	MSI	NA									0.407815	7.60237e-29	6.81172e-26	832.52
					1611.5	0.119097	0.105829															ARSA-/- (60 weeks)	1.05736	MSI	NA									0.469175	1.15485e-23	1.03474e-20	832.53
					1612	0.1191	0.1059															ARSA-/- (60 weeks)	1.07932	MSI	NA									0.130915	0.0140428	1	833.44
					1612.5	0.116063	0.103094															ARSA-/- (60 weeks)	0.571327	MSI	NA									0.200665	6.77504e-06	0.00607044	833.45
					1613	0.110492	0.0979347															ARSA-/- (60 weeks)	0.377361	MSI	NA									0.433982	4.47859e-60	4.01282e-57	833.52
					1613.5	0.103104	0.0911538															ARSA-/- (60 weeks)	0.946624	MSI	NA									0.470009	1.91404e-27	1.71498e-24	834.52
					1614	0.0946191	0.0834834															ARSA-/- (60 weeks)	0.129695	MSI	NA									0.43866	2.3443e-30	2.10049e-27	834.53
					1614.5	0.0857553	0.0756558															ARSA-/- (60 weeks)	0.276789	MSI	NA									-2.56838	1.83218e-27	1.64163e-24	834.57
					1615	0.0772317	0.0684029															ARSA-/- (60 weeks)	-0.07923	MSI	NA									-2.46991	2.89724e-27	2.59593e-24	834.58
					1615.5	0.069767	0.062457															ARSA-/- (60 weeks)	-0.165013	MSI	NA									0.556105	8.20315e-65	7.35002e-62	835.53
					1616	0.06408	0.05855															ARSA-/- (60 weeks)	-0.158432	MSI	NA									0.555728	1.97822e-60	1.77248e-57	835.54
					1616.5	0.060668	0.0571637															ARSA-/- (60 weeks)	0.355506	MSI	NA									-2.46194	2.92252e-28	2.61857e-25	835.58
					1617	0.0591423	0.057778															ARSA-/- (60 weeks)	0.648484	MSI	NA									-2.58332	3.13634e-22	2.81016e-19	835.59
					1617.5	0.0588924	0.0596224															ARSA-/- (60 weeks)	1.59915	MSI	NA									0.452031	1.14942e-09	1.02988e-06	836.53
					1618	0.059308	0.0619265															ARSA-/- (60 weeks)	0.806257	MSI	NA									0.515935	3.17227e-56	2.84235e-53	836.54
					1618.5	0.0597789	0.0639198															ARSA-/- (60 weeks)	1.42409	MSI	NA									0.226217	0.00191096	1	836.55
					1619	0.0596948	0.0648318															ARSA-/- (60 weeks)	0.262339	MSI	NA									0.548508	2.41312e-23	2.16216e-20	837.54
					1619.5	0.0584452	0.063892															ARSA-/- (60 weeks)	0.986769	MSI	NA									0.460951	6.77698e-31	6.07217e-28	837.55
					1620	0.05542	0.06033															ARSA-/- (60 weeks)	1.63027	MSI	NA									0.432908	2.52629e-08	2.26356e-05	838.55
					1620.5	0.050216	0.0536405															ARSA-/- (60 weeks)	2.44513	MSI	NA									0.110183	0.0118531	1	838.56
					1621	0.043259	0.0443788															ARSA-/- (60 weeks)	1.81278	MSI	NA									-0.216846	0.0160249	1	838.57
					1621.5	0.0351822	0.0333657															ARSA-/- (60 weeks)	0.281165	MSI	NA									0.0740314	0.126823	1	839.56
					1622	0.0266186	0.0214218															ARSA-/- (60 weeks)	0.00102301	MSI	NA									0.103256	0.0272922	1	846.54
					1622.5	0.0182014	0.00936762															ARSA-/- (60 weeks)	0.920402	MSI	NA									0.129594	0.000669646	0.600003	846.55
					1623	0.0105636	-0.00197615															ARSA-/- (60 weeks)	1.59584	MSI	NA									0.0428197	0.584519	1	847.54
					1623.5	0.00433829	-0.0117889															ARSA-/- (60 weeks)	1.34639	MSI	NA									0.155419	0.000231126	0.207089	847.55
					1624	0.0001586	-0.01925															ARSA-/- (60 weeks)	1.35591	MSI	NA									-1.72737	2.45827e-41	2.20261e-38	848.55
					1624.5	-0.0014745	-0.0237192															ARSA-/- (60 weeks)	1.09202	MSI	NA									-1.84457	2.44213e-43	2.18815e-40	848.56
					1625	-0.000588398	-0.0252774															ARSA-/- (60 weeks)	0.693551	MSI	NA									-1.51923	2.67766e-30	2.39919e-27	849.55
					1625.5	0.00265741	-0.0241859															ARSA-/- (60 weeks)	0.682967	MSI	NA									-1.61522	9.38585e-42	8.40972e-39	849.56
					1626	0.00810345	-0.0207062															ARSA-/- (60 weeks)	0.200558	MSI	NA									-1.7282	1.10503e-31	9.90111e-29	850.57
					1626.5	0.0155902	-0.0150994															ARSA-/- (60 weeks)	0.0318561	MSI	NA									-1.71326	5.79185e-31	5.1895e-28	851.57
					1627	0.0249582	-0.00762687															ARSA-/- (60 weeks)	0.435577	MSI	NA									-1.59966	7.04748e-31	6.31454e-28	851.58
					1627.5	0.036048	0.00145003															ARSA-/- (60 weeks)	0.31407	MSI	NA									-2.12225	5.72487e-21	5.12949e-18	852.57
					1628	0.0487	0.01187															ARSA-/- (60 weeks)	0.47516	MSI	NA									-2.00053	2.02582e-36	1.81513e-33	852.58
					1628.5	0.0625895	0.0232478															ARSA-/- (60 weeks)	0.0687947	MSI	NA									-0.36222	6.39433e-06	0.00572932	852.59
					1629	0.0767307	0.0347025															ARSA-/- (60 weeks)	0.581684	MSI	NA									0.492733	4.56167e-18	4.08726e-15	852.6
					1629.5	0.0899724	0.0452291															ARSA-/- (60 weeks)	0.609405	MSI	NA									0.309706	4.83947e-13	4.33616e-10	853.6
					1630	0.101164	0.0538228															ARSA-/- (60 weeks)	1.28046	MSI	NA									0.356948	1.3264e-15	1.18845e-12	853.61
					1630.5	0.109153	0.0594787															ARSA-/- (60 weeks)	1.00466	MSI	NA									-0.743671	0.0422085	1	854.51
					1631	0.11279	0.0611917															ARSA-/- (60 weeks)	1.51871	MSI	NA									0.323203	3.34432e-11	2.99651e-08	854.52
					1631.5	0.110922	0.0579572															ARSA-/- (60 weeks)	1.49994	MSI	NA									0.0855173	0.376055	1	854.6
					1632	0.1024	0.04877															ARSA-/- (60 weeks)	1.63222	MSI	NA									0.28792	3.42078e-12	3.06502e-09	854.61
					1632.5	0.0865771	0.0330922															ARSA-/- (60 weeks)	3.29909	MSI	NA									0.343676	2.00244e-06	0.00179419	854.62
					1633	0.0648306	0.0122529															ARSA-/- (60 weeks)	1.95374	MSI	NA									-0.6161	0.112864	1	855.51
					1633.5	0.0390431	-0.011952															ARSA-/- (60 weeks)	0.832021	MSI	NA									0.336945	2.8659e-10	2.56785e-07	855.52
					1634	0.0110971	-0.0377264															ARSA-/- (60 weeks)	0.673508	MSI	NA									0.326426	8.04082e-12	7.20457e-09	855.53
					1634.5	-0.0171247	-0.0632744															ARSA-/- (60 weeks)	-0.239943	MSI	NA									0.364099	0.00821945	1	855.58
					1635	-0.0437399	-0.0867999															ARSA-/- (60 weeks)	0.224522	MSI	NA									0.709981	8.61053e-50	7.71504e-47	855.59
					1635.5	-0.0668659	-0.106507															ARSA-/- (60 weeks)	0.657054	MSI	NA									0.691466	1.56274e-39	1.40022e-36	855.6
					1636	-0.08462	-0.1206															ARSA-/- (60 weeks)	-0.0987065	MSI	NA									0.0551615	0.493358	1	855.61
					1636.5	-0.0955441	-0.127719															ARSA-/- (60 weeks)	0.981604	MSI	NA									0.587307	5.47818e-32	4.90845e-29	856.53
					1637	-0.0998772	-0.128254															ARSA-/- (60 weeks)	1.58704	MSI	NA									0.596236	3.14561e-45	2.81846e-42	856.54
					1637.5	-0.0982829	-0.12303															ARSA-/- (60 weeks)	1.73757	MSI	NA									0.589133	1.25476e-05	0.0112427	857.51
					1638	-0.0914246	-0.112872															ARSA-/- (60 weeks)	1.28428	MSI	NA									0.570531	4.22802e-15	3.78831e-12	857.52
					1638.5	-0.0799657	-0.0986068															ARSA-/- (60 weeks)	0.949853	MSI	NA									0.595261	7.43614e-37	6.66278e-34	857.53
					1639	-0.0645696	-0.0810592															ARSA-/- (60 weeks)	0.22052	MSI	NA									0.574086	1.39717e-15	1.25186e-12	857.54
					1639.5	-0.0458999	-0.061055															ARSA-/- (60 weeks)	-0.417038	MSI	NA									0.472334	5.48594e-05	0.049154	857.56
					1640	-0.02462	-0.03942															ARSA-/- (60 weeks)	-0.642131	MSI	NA									0.457825	0.000106658	0.0955658	857.57
					1640.5	-0.00142821	-0.0169475															ARSA-/- (60 weeks)	-0.383646	MSI	NA									-0.279721	0.270167	1	858.51
					1641	0.0228374	0.0056981															ARSA-/- (60 weeks)	0.00364033	MSI	NA									0.485465	4.98981e-20	4.47087e-17	858.52
					1641.5	0.0473041	0.0278845															ARSA-/- (60 weeks)	0.25994	MSI	NA									0.559752	1.32523e-39	1.18741e-36	858.53
					1642	0.0710987	0.0489794															ARSA-/- (60 weeks)	0.434416	MSI	NA									0.417111	2.09188e-09	1.87433e-06	858.54
					1642.5	0.0933486	0.0683506															ARSA-/- (60 weeks)	-0.246778	MSI	NA									0.149513	0.0855752	1	858.55
					1643	0.113181	0.085366															ARSA-/- (60 weeks)	-0.207931	MSI	NA									0.290135	0.0183937	1	858.56
					1643.5	0.129722	0.0993932															ARSA-/- (60 weeks)	0.94613	MSI	NA									0.43479	0.00187879	1	858.57
					1644	0.1421	0.1098															ARSA-/- (60 weeks)	0.827643	MSI	NA									0.241602	0.0417402	1	859.52
					1644.5	0.149462	0.116022															ARSA-/- (60 weeks)	-0.0175722	MSI	NA									0.381574	8.08633e-18	7.24535e-15	859.53
					1645	0.151036	0.117768															ARSA-/- (60 weeks)	0.920466	MSI	NA									0.406507	3.55236e-18	3.18292e-15	859.54
					1645.5	0.14607	0.114814															ARSA-/- (60 weeks)	1.57047	MSI	NA									0.170543	0.0431141	1	859.55
					1646	0.133815	0.106935															ARSA-/- (60 weeks)	2.06779	MSI	NA									0.281942	3.47117e-07	0.000311017	860.53
					1646.5	0.113518	0.0939079															ARSA-/- (60 weeks)	1.54664	MSI	NA									0.31414	3.14012e-12	2.81355e-09	860.54
					1647	0.0844272	0.0755091															ARSA-/- (60 weeks)	1.43577	MSI	NA									-2.1859	1.34426e-22	1.20446e-19	860.59
					1647.5	0.0457925	0.0515144															ARSA-/- (60 weeks)	2.60079	MSI	NA									0.322831	6.83464e-15	6.12384e-12	861.54
					1648	-0.003138	0.0217															ARSA-/- (60 weeks)	2.02679	MSI	NA									0.296552	2.12144e-27	1.90081e-24	861.55
					1648.5	-0.0624145	-0.0138162															ARSA-/- (60 weeks)	1.69992	MSI	NA									0.328336	1.83738e-22	1.64629e-19	862.55
					1649	-0.129284	-0.0535493															ARSA-/- (60 weeks)	1.53872	MSI	NA									0.0428842	0.447698	1	862.56
					1649.5	-0.200291	-0.0956723															ARSA-/- (60 weeks)	1.78083	MSI	NA									-2.61145	1.47649e-22	1.32293e-19	862.6
					1650	-0.271983	-0.138359															ARSA-/- (60 weeks)	0.875211	MSI	NA									-2.58464	1.44328e-22	1.29318e-19	862.61
					1650.5	-0.340904	-0.179781															ARSA-/- (60 weeks)	-0.208074	MSI	NA									0.22308	7.31662e-12	6.55569e-09	863.56
					1651	-0.4036	-0.218114															ARSA-/- (60 weeks)	0.00783897	MSI	NA									0.141565	2.76282e-05	0.0247548	863.57
					1651.5	-0.456617	-0.251529															ARSA-/- (60 weeks)	0.342117	MSI	NA									-0.226371	0.18246	1	863.6
					1652	-0.4965	-0.2782															ARSA-/- (60 weeks)	0.694405	MSI	NA									-2.63744	6.52648e-23	5.84773e-20	863.61
					1652.5	-0.520775	-0.296801															ARSA-/- (60 weeks)	0.236698	MSI	NA									0.327578	0.00135264	1	864.56
					1653	-0.530884	-0.308007															ARSA-/- (60 weeks)	-0.0887785	MSI	NA									0.117488	0.0227718	1	864.57
					1653.5	-0.529249	-0.312994															ARSA-/- (60 weeks)	0.605049	MSI	NA									0.152235	0.0331725	1	864.58
					1654	-0.518294	-0.312938															ARSA-/- (60 weeks)	1.8859	MSI	NA									0.049269	0.695853	1	864.59
					1654.5	-0.500439	-0.309015															ARSA-/- (60 weeks)	1.48737	MSI	NA									-1.47926	6.23921e-11	5.59033e-08	864.6
					1655	-0.478106	-0.3024															ARSA-/- (60 weeks)	1.8432	MSI	NA									-2.97097	3.38973e-22	3.0372e-19	864.61
					1655.5	-0.45372	-0.29427															ARSA-/- (60 weeks)	1.46244	MSI	NA									0.18497	0.000184415	0.165236	865.5
					1656	-0.4297	-0.2858															ARSA-/- (60 weeks)	1.71761	MSI	NA									0.0204558	0.807933	1	868.57
					1656.5	-0.408022	-0.277949															ARSA-/- (60 weeks)	1.75429	MSI	NA									-2.62693	1.49987e-20	1.34388e-17	868.58
					1657	-0.38887	-0.270803															ARSA-/- (60 weeks)	0.433206	MSI	NA									0.0964293	0.0194249	1	870.55
					1657.5	-0.371979	-0.264231															ARSA-/- (60 weeks)	1.14012	MSI	NA									-0.122587	0.229607	1	872.55
					1658	-0.357085	-0.258102															ARSA-/- (60 weeks)	1.71908	MSI	NA									0.101077	0.000384156	0.344204	872.56
					1658.5	-0.343925	-0.252286															ARSA-/- (60 weeks)	1.05075	MSI	NA									0.0798886	0.0372453	1	873.56
					1659	-0.332233	-0.246651															ARSA-/- (60 weeks)	0.817586	MSI	NA									-2.11636	2.32216e-38	2.08065e-35	876.58
					1659.5	-0.321746	-0.241066															ARSA-/- (60 weeks)	-0.262585	MSI	NA									-2.1257	1.63194e-40	1.46222e-37	876.59
					1660	-0.3122	-0.2354															ARSA-/- (60 weeks)	0.0881166	MSI	NA									-0.438063	0.01376	1	876.62
					1660.5	-0.303275	-0.229522															ARSA-/- (60 weeks)	0.466971	MSI	NA									-1.2811	2.76499e-10	2.47743e-07	877.58
					1661	-0.294431	-0.223295															ARSA-/- (60 weeks)	0.808431	MSI	NA									-1.96632	1.2612e-40	1.13004e-37	877.59
					1661.5	-0.285073	-0.216584															ARSA-/- (60 weeks)	0.388301	MSI	NA									0.116076	0.666188	1	878.51
					1662	-0.274603	-0.209253															ARSA-/- (60 weeks)	0.277709	MSI	NA									0.649375	2.70519e-47	2.42385e-44	878.52
					1662.5	-0.262427	-0.201166															ARSA-/- (60 weeks)	1.40823	MSI	NA									0.929319	0.00154913	1	878.59
					1663	-0.247948	-0.192185															ARSA-/- (60 weeks)	1.94955	MSI	NA									-1.91625	6.98711e-33	6.26045e-30	878.6
					1663.5	-0.230571	-0.182175															ARSA-/- (60 weeks)	2.14029	MSI	NA									-1.91413	7.6844e-33	6.88522e-30	878.61
					1664	-0.2097	-0.171															ARSA-/- (60 weeks)	4.22279	MSI	NA									0.669659	6.79895e-50	6.09186e-47	879.52
					1664.5	-0.18497	-0.158554															ARSA-/- (60 weeks)	3.8164	MSI	NA									0.662205	1.99284e-49	1.78558e-46	879.53
					1665	-0.156944	-0.144853															ARSA-/- (60 weeks)	1.05133	MSI	NA									-1.85174	6.33178e-32	5.67328e-29	879.6
					1665.5	-0.126413	-0.129945															ARSA-/- (60 weeks)	0.778176	MSI	NA									-1.84066	7.25309e-32	6.49877e-29	879.61
					1666	-0.0941715	-0.113877															ARSA-/- (60 weeks)	1.71074	MSI	NA									1.04282	1.54442e-08	1.3838e-05	880.52
					1666.5	-0.0610114	-0.096695															ARSA-/- (60 weeks)	2.04845	MSI	NA									0.505507	1.18899e-29	1.06534e-26	880.53
					1667	-0.0277258	-0.0784469															ARSA-/- (60 weeks)	0.645855	MSI	NA									0.334823	6.46972e-10	5.79687e-07	880.54
					1667.5	0.00489229	-0.0591796															ARSA-/- (60 weeks)	0.550483	MSI	NA									-1.77587	7.60673e-26	6.81563e-23	880.6
					1668	0.03605	-0.03894															ARSA-/- (60 weeks)	0.513197	MSI	NA									-1.82922	2.02065e-36	1.8105e-33	880.61
					1668.5	0.0649968	-0.0179135															ARSA-/- (60 weeks)	0.420414	MSI	NA									-1.72789	1.58974e-18	1.42441e-15	880.62
					1669	0.0911519	0.00316199															ARSA-/- (60 weeks)	0.732769	MSI	NA									0.638481	5.19606e-29	4.65567e-26	881.52
					1669.5	0.113977	0.0234101															ARSA-/- (60 weeks)	1.0561	MSI	NA									0.497339	1.81046e-08	1.62217e-05	881.53
					1670	0.132933	0.0419545															ARSA-/- (60 weeks)	1.15724	MSI	NA									1.00052	0.000583721	0.523014	881.59
					1670.5	0.147482	0.0579189															ARSA-/- (60 weeks)	1.71097	MSI	NA									-0.0607403	0.396387	1	881.6
					1671	0.157085	0.0704272															ARSA-/- (60 weeks)	0.384876	MSI	NA									-0.482661	2.19983e-13	1.97104e-10	881.61
					1671.5	0.161204	0.078603															ARSA-/- (60 weeks)	-0.144407	MSI	NA									-0.840115	0.00275195	1	882.51
					1672	0.1593	0.08157															ARSA-/- (60 weeks)	0.315624	MSI	NA									0.629785	1.16756e-11	1.04613e-08	882.52
					1672.5	0.151054	0.0787064															ARSA-/- (60 weeks)	0.56318	MSI	NA									0.688541	9.30252e-13	8.33505e-10	882.53
					1673	0.137026	0.0704077															ARSA-/- (60 weeks)	0.482039	MSI	NA									0.365794	1.75232e-11	1.57008e-08	882.55
					1673.5	0.117991	0.057324															ARSA-/- (60 weeks)	1.69387	MSI	NA									0.309	7.9482e-07	0.000712159	882.56
					1674	0.0947291	0.0401052															ARSA-/- (60 weeks)	3.48673	MSI	NA									-0.0660682	0.374709	1	882.6
					1674.5	0.0680171	0.0194015															ARSA-/- (60 weeks)	4.21227	MSI	NA									-0.241254	4.6773e-05	0.0419086	882.61
					1675	0.038633	-0.00413734															ARSA-/- (60 weeks)	1.26543	MSI	NA									0.702372	1.41461e-30	1.26749e-27	883.53
					1675.5	0.00735472	-0.0298612															ARSA-/- (60 weeks)	0.759769	MSI	NA									0.535638	3.50047e-35	3.13642e-32	883.54
					1676	-0.02504	-0.05712															ARSA-/- (60 weeks)	1.35945	MSI	NA									0.0360293	0.686065	1	883.55
					1676.5	-0.0575734	-0.085064															ARSA-/- (60 weeks)	0.475988	MSI	NA									0.661178	0.00311742	1	883.57
					1677	-0.0884682	-0.112043															ARSA-/- (60 weeks)	0.878563	MSI	NA									0.675344	4.34414e-23	3.89235e-20	883.58
					1677.5	-0.115747	-0.136209															ARSA-/- (60 weeks)	1.7456	MSI	NA									0.567198	2.00415e-16	1.79572e-13	883.59
					1678	-0.137433	-0.155712															ARSA-/- (60 weeks)	2.03106	MSI	NA									0.778559	1.17283e-87	1.05085e-84	883.62
					1678.5	-0.151548	-0.168701															ARSA-/- (60 weeks)	1.84481	MSI	NA									0.485969	1.08725e-26	9.74175e-24	884.47
					1679	-0.156116	-0.173329															ARSA-/- (60 weeks)	3.86625	MSI	NA									0.567039	4.73648e-15	4.24388e-12	884.54
					1679.5	-0.149159	-0.167745															ARSA-/- (60 weeks)	3.00158	MSI	NA									0.0595752	0.677937	1	884.55
					1680	-0.1287	-0.1501															ARSA-/- (60 weeks)	2.68067	MSI	NA									0.44604	3.58279e-07	0.000321018	884.56
					1680.5	-0.0937314	-0.119418															ARSA-/- (60 weeks)	1.43946	MSI	NA									0.448239	2.14481e-13	1.92175e-10	884.57
					1681	-0.0471247	-0.0782151															ARSA-/- (60 weeks)	0.364508	MSI	NA									0.255339	0.0262857	1	884.59
					1681.5	0.00727864	-0.0298817															ARSA-/- (60 weeks)	0.0684275	MSI	NA									0.0990859	0.145445	1	884.6
					1682	0.0656374	0.0221925															ARSA-/- (60 weeks)	-0.091947	MSI	NA									0.358438	1.79837e-07	0.000161134	884.61
					1682.5	0.12411	0.0746176															ARSA-/- (60 weeks)	-0.508746	MSI	NA									1.11757	1.03117e-43	9.23932e-41	884.62
					1683	0.178856	0.124004															ARSA-/- (60 weeks)	-0.158898	MSI	NA									0.281396	1.66413e-05	0.0149106	885.47
					1683.5	0.226033	0.166961															ARSA-/- (60 weeks)	0.322061	MSI	NA									0.44756	1.30029e-08	1.16506e-05	885.5
					1684	0.2618	0.2001															ARSA-/- (60 weeks)	0.610359	MSI	NA									0.772554	3.71945e-35	3.33263e-32	885.51
					1684.5	0.283259	0.220836															ARSA-/- (60 weeks)	0.956016	MSI	NA									0.621866	5.63925e-70	5.05277e-67	885.54
					1685	0.291281	0.229805															ARSA-/- (60 weeks)	1.10041	MSI	NA									0.615374	8.50466e-81	7.62018e-78	885.55
					1685.5	0.287683	0.22845															ARSA-/- (60 weeks)	0.822654	MSI	NA									0.319212	1.15561e-05	0.0103543	886.48
					1686	0.274278	0.218214															ARSA-/- (60 weeks)	2.24167	MSI	NA									0.507764	2.73248e-39	2.4483e-36	886.49
					1686.5	0.252883	0.200539															ARSA-/- (60 weeks)	3.80569	MSI	NA									0.586901	1.09704e-76	9.8295e-74	886.55
					1687	0.225311	0.176866															ARSA-/- (60 weeks)	1.77665	MSI	NA									0.391268	1.0763e-24	9.64362e-22	887.49
					1687.5	0.193379	0.148639															ARSA-/- (60 weeks)	1.20161	MSI	NA									0.877647	4.54614e-29	4.07334e-26	887.55
					1688	0.1589	0.1173															ARSA-/- (60 weeks)	0.889682	MSI	NA									0.502287	3.51042e-57	3.14534e-54	887.56
					1688.5	0.123537	0.0842392															ARSA-/- (60 weeks)	1.43113	MSI	NA									0.133773	0.0976612	1	887.57
					1689	0.0883368	0.0506425															ARSA-/- (60 weeks)	1.46739	MSI	NA									1.37383	1.84004e-10	1.64868e-07	888.55
					1689.5	0.0541934	0.017644															ARSA-/- (60 weeks)	0.611323	MSI	NA									0.454811	6.30193e-38	5.64653e-35	888.56
					1690	0.0220004	-0.0136221															ARSA-/- (60 weeks)	0.941943	MSI	NA									0.312587	3.76895e-13	3.37698e-10	888.57
					1690.5	-0.00734819	-0.0420217															ARSA-/- (60 weeks)	1.48662	MSI	NA									-0.404432	0.0336047	1	888.61
					1691	-0.0329587	-0.0664206															ARSA-/- (60 weeks)	2.16899	MSI	NA									-2.42077	1.8731e-44	1.67829e-41	888.62
					1691.5	-0.0539372	-0.0856848															ARSA-/- (60 weeks)	3.49169	MSI	NA									0.758823	2.87953e-13	2.58006e-10	889.55
					1692	-0.06939	-0.09868															ARSA-/- (60 weeks)	3.10211	MSI	NA									0.446634	7.92011e-20	7.09642e-17	889.56
					1692.5	-0.0786337	-0.104561															ARSA-/- (60 weeks)	2.35737	MSI	NA									0.259424	4.83359e-07	0.00043309	889.57
					1693	-0.0818273	-0.103639															ARSA-/- (60 weeks)	1.29715	MSI	NA									-2.29521	1.24472e-40	1.11527e-37	889.62
					1693.5	-0.0793402	-0.0965131															ARSA-/- (60 weeks)	0.776694	MSI	NA									-2.15118	4.31315e-45	3.86458e-42	889.63
					1694	-0.0715417	-0.0837834															ARSA-/- (60 weeks)	1.1379	MSI	NA									0.156868	0.203153	1	890.54
					1694.5	-0.0588014	-0.0660495															ARSA-/- (60 weeks)	0.0688852	MSI	NA									0.430806	3.45981e-13	3.09999e-10	890.55
					1695	-0.0414885	-0.0439112															ARSA-/- (60 weeks)	-0.46422	MSI	NA									0.319212	1.80165e-09	1.61428e-06	890.56
					1695.5	-0.0199726	-0.0179681															ARSA-/- (60 weeks)	1.68974	MSI	NA									-2.66426	1.22563e-25	1.09817e-22	890.63
					1696	0.005377	0.01118															ARSA-/- (60 weeks)	1.06443	MSI	NA									-2.48369	3.18166e-31	2.85077e-28	890.64
					1696.5	0.0340122	0.0428045															ARSA-/- (60 weeks)	-0.181825	MSI	NA									0.307326	0.0368243	1	891.63
					1697	0.0646705	0.0756615															ARSA-/- (60 weeks)	0.052493	MSI	NA									-2.31512	3.19616e-30	2.86376e-27	891.64
					1697.5	0.0959106	0.108378															ARSA-/- (60 weeks)	0.690052	MSI	NA									-2.38051	7.49143e-30	6.71232e-27	891.65
					1698	0.126292	0.139581															ARSA-/- (60 weeks)	1.26549	MSI	NA									0.547444	0.00149963	1	892.61
					1698.5	0.154372	0.167897															ARSA-/- (60 weeks)	1.78755	MSI	NA									0.145244	0.199947	1	892.62
					1699	0.178711	0.191955															ARSA-/- (60 weeks)	2.29981	MSI	NA									0.25475	0.139955	1	893.61
					1699.5	0.197868	0.21038															ARSA-/- (60 weeks)	0.457744	MSI	NA									0.133564	0.229732	1	893.62
					1700	0.2104	0.2218															ARSA-/- (60 weeks)	1.45599	MSI	NA									0.352116	2.22998e-10	1.99806e-07	894.54
					1700.5	0.215321	0.22529															ARSA-/- (60 weeks)	2.94366	MSI	NA									0.313435	1.39335e-24	1.24844e-21	894.55
					1701	0.213457	0.22172															ARSA-/- (60 weeks)	1.28072	MSI	NA									0.24499	0.0890459	1	894.61
					1701.5	0.20609	0.212407															ARSA-/- (60 weeks)	0.788179	MSI	NA									0.095319	0.359605	1	894.62
					1702	0.194498	0.198668															ARSA-/- (60 weeks)	0.424404	MSI	NA									0.284072	3.75923e-19	3.36827e-16	895.55
					1702.5	0.179963	0.18182															ARSA-/- (60 weeks)	1.11334	MSI	NA									0.537278	8.05205e-21	7.21463e-18	895.62
					1703	0.163764	0.163181															ARSA-/- (60 weeks)	1.10116	MSI	NA									0.121409	0.0281484	1	895.63
					1703.5	0.147183	0.144069															ARSA-/- (60 weeks)	1.39993	MSI	NA									0.20756	0.135977	1	896.6
					1704	0.1315	0.1258															ARSA-/- (60 weeks)	1.75913	MSI	NA									-3.20655	4.18731e-19	3.75183e-16	896.61
					1704.5	0.117761	0.109437															ARSA-/- (60 weeks)	1.15265	MSI	NA									-2.51814	3.81497e-18	3.41821e-15	896.62
					1705	0.106081	0.0950212															ARSA-/- (60 weeks)	1.30855	MSI	NA									-4.3334	5.80635e-14	5.20249e-11	897.61
					1705.5	0.0963385	0.0823384															ARSA-/- (60 weeks)	1.64187	MSI	NA									-3.48729	4.46872e-21	4.00398e-18	897.62
					1706	0.0884149	0.0711747															ARSA-/- (60 weeks)	1.82545	MSI	NA									0.539344	2.19953e-22	1.97078e-19	897.63
					1706.5	0.0821901	0.061316															ARSA-/- (60 weeks)	2.51365	MSI	NA									1.24347	6.74685e-132	6.04518e-129	897.64
					1707	0.0775442	0.0525483															ARSA-/- (60 weeks)	3.06831	MSI	NA									0.509208	8.53669e-16	7.64887e-13	898.63
					1707.5	0.0743574	0.0446576															ARSA-/- (60 weeks)	2.17538	MSI	NA									0.986095	1.45873e-114	1.30702e-111	898.64
					1708	0.07251	0.03743															ARSA-/- (60 weeks)	2.50794	MSI	NA									0.732677	3.69435e-53	3.31014e-50	899.64
					1708.5	0.0718513	0.0307045															ARSA-/- (60 weeks)	2.00001	MSI	NA									0.722485	9.56156e-49	8.56716e-46	899.65
					1709	0.0721077	0.0245328															ARSA-/- (60 weeks)	0.828265	MSI	NA									-0.593988	4.14717e-16	3.71586e-13	900.58
					1709.5	0.0729745	0.0190196															ARSA-/- (60 weeks)	0.664299	MSI	NA									-1.39733	1.3272e-06	0.00118917	902.51
					1710	0.0741475	0.0142696															ARSA-/- (60 weeks)	0.537711	MSI	NA									0.797475	9.88008e-60	8.85255e-57	902.52
					1710.5	0.075322	0.0103878															ARSA-/- (60 weeks)	0.19933	MSI	NA									0.820028	7.96029e-60	7.13242e-57	902.53
					1711	0.0761936	0.00747868															ARSA-/- (60 weeks)	0.530167	MSI	NA									-1.31516	0.000271384	0.24316	903.51
					1711.5	0.0764577	0.00564718															ARSA-/- (60 weeks)	2.02183	MSI	NA									0.798079	1.16429e-59	1.04321e-56	903.52
					1712	0.07581	0.004998															ARSA-/- (60 weeks)	1.2687	MSI	NA									0.807554	1.11248e-59	9.96782e-57	903.53
					1712.5	0.0740197	0.00557841															ARSA-/- (60 weeks)	1.54774	MSI	NA									0.72615	1.47588e-79	1.32239e-76	904.53
					1713	0.0711515	0.00720567															ARSA-/- (60 weeks)	1.30937	MSI	NA									0.773063	3.9448e-77	3.53454e-74	904.54
					1713.5	0.0673439	0.00963954															ARSA-/- (60 weeks)	0.913112	MSI	NA									-2.98661	5.04907e-51	4.52397e-48	904.61
					1714	0.0627352	0.0126398															ARSA-/- (60 weeks)	0.732028	MSI	NA									-2.55496	8.78125e-55	7.868e-52	904.62
					1714.5	0.057464	0.0159662															ARSA-/- (60 weeks)	0.709956	MSI	NA									0.195964	0.0307508	1	905.53
					1715	0.0516688	0.0193785															ARSA-/- (60 weeks)	0.857916	MSI	NA									0.621534	4.60717e-47	4.12803e-44	905.54
					1715.5	0.045488	0.0226365															ARSA-/- (60 weeks)	0.220169	MSI	NA									0.891383	6.90363e-52	6.18565e-49	905.56
					1716	0.03906	0.0255															ARSA-/- (60 weeks)	0.874311	MSI	NA									0.869533	2.98301e-48	2.67277e-45	905.57
					1716.5	0.0325279	0.0277772															ARSA-/- (60 weeks)	1.56247	MSI	NA									-0.463358	0.00762918	1	905.61
					1717	0.0260527	0.0294703															ARSA-/- (60 weeks)	1.48765	MSI	NA									-2.46577	2.52608e-54	2.26337e-51	905.62
					1717.5	0.0198001	0.0306303															ARSA-/- (60 weeks)	1.7374	MSI	NA									0.518736	7.75981e-44	6.95279e-41	906.55
					1718	0.0139355	0.0313079															ARSA-/- (60 weeks)	2.76516	MSI	NA									0.51732	1.43059e-45	1.2818e-42	906.56
					1718.5	0.00862479	0.0315539															ARSA-/- (60 weeks)	0.84651	MSI	NA									-2.35505	5.43356e-32	4.86847e-29	906.63
					1719	0.00403337	0.031419															ARSA-/- (60 weeks)	1.1501	MSI	NA									-2.35231	5.34351e-32	4.78779e-29	906.64
					1719.5	0.000326908	0.0309541															ARSA-/- (60 weeks)	0.324175	MSI	NA									-3.2435	3.63994e-07	0.000326138	907.54
					1720	-0.002329	0.03021															ARSA-/- (60 weeks)	0.92828	MSI	NA									0.538839	9.57081e-39	8.57545e-36	907.55
					1720.5	-0.00382144	0.0292384															ARSA-/- (60 weeks)	0.433265	MSI	NA									0.523499	4.0463e-48	3.62549e-45	907.56
					1721	-0.00424829	0.0280952															ARSA-/- (60 weeks)	0.624622	MSI	NA									1.58794	5.26042e-55	4.71334e-52	907.62
					1721.5	-0.00376009	0.0268371															ARSA-/- (60 weeks)	-0.0206355	MSI	NA									-1.92063	3.27904e-30	2.93802e-27	907.63
					1722	-0.0025074	0.0255208															ARSA-/- (60 weeks)	0.109077	MSI	NA									-2.22799	1.77907e-32	1.59405e-29	907.64
					1722.5	-0.000640794	0.0242032															ARSA-/- (60 weeks)	0.146557	MSI	NA									0.37825	0.0193218	1	908.55
					1723	0.00168918	0.0229411															ARSA-/- (60 weeks)	-0.0434393	MSI	NA									0.514558	1.00268e-37	8.98405e-35	908.56
					1723.5	0.00433197	0.021791															ARSA-/- (60 weeks)	0.586687	MSI	NA									0.393652	9.05667e-20	8.11478e-17	908.57
					1724	0.007137	0.02081															ARSA-/- (60 weeks)	0.80905	MSI	NA									0.0561188	0.636255	1	908.59
					1724.5	0.00994521	0.0200325															ARSA-/- (60 weeks)	2.33576	MSI	NA									-0.251293	0.0121686	1	908.6
					1725	0.0125634	0.0194041															ARSA-/- (60 weeks)	0.989654	MSI	NA									-0.33833	0.0125781	1	908.61
					1725.5	0.01479	0.0188484															ARSA-/- (60 weeks)	1.21693	MSI	NA									0.748141	1.73059e-17	1.55061e-14	908.62
					1726	0.0164233	0.0182887															ARSA-/- (60 weeks)	1.36997	MSI	NA									-1.59539	5.56606e-26	4.98719e-23	908.63
					1726.5	0.0172616	0.0176486															ARSA-/- (60 weeks)	1.00921	MSI	NA									-1.9733	2.90573e-33	2.60353e-30	908.64
					1727	0.0171033	0.0168515															ARSA-/- (60 weeks)	0.583243	MSI	NA									0.514135	6.77159e-06	0.00606734	909.54
					1727.5	0.0157466	0.0158208															ARSA-/- (60 weeks)	0.131113	MSI	NA									0.516826	6.58588e-26	5.90094e-23	909.55
					1728	0.01299	0.01448															ARSA-/- (60 weeks)	0.0846635	MSI	NA									-0.520923	0.000934308	0.83714	909.6
					1728.5	0.00870552	0.0127714															ARSA-/- (60 weeks)	0.223725	MSI	NA									-0.84296	4.15037e-06	0.00371873	909.61
					1729	0.00306049	0.010713															ARSA-/- (60 weeks)	0.362911	MSI	NA									0.472158	1.97832e-37	1.77258e-34	909.63
					1729.5	-0.003704	0.00834135															ARSA-/- (60 weeks)	0.303599	MSI	NA									0.39122	1.41347e-29	1.26647e-26	909.64
					1730	-0.0113468	0.00569331															ARSA-/- (60 weeks)	0.266189	MSI	NA									0.12205	0.642476	1	910.54
					1730.5	-0.019627	0.00280561															ARSA-/- (60 weeks)	1.56012	MSI	NA									0.503997	1.82963e-23	1.63935e-20	910.55
					1731	-0.0283033	-0.000285004															ARSA-/- (60 weeks)	1.05938	MSI	NA									-1.26495	8.40107e-07	0.000752736	910.61
					1731.5	-0.0371346	-0.00354179															ARSA-/- (60 weeks)	2.39143	MSI	NA									-0.790688	2.20817e-05	0.0197852	910.62
					1732	-0.04588	-0.006928															ARSA-/- (60 weeks)	1.04887	MSI	NA									0.0585245	0.27934	1	910.63
					1732.5	-0.0543443	-0.0104085															ARSA-/- (60 weeks)	1.51307	MSI	NA									0.128568	0.0150439	1	910.64
					1733	-0.0625168	-0.0139544															ARSA-/- (60 weeks)	1.22085	MSI	NA									0.514213	1.38009e-35	1.23656e-32	911.56
					1733.5	-0.0704328	-0.0175386															ARSA-/- (60 weeks)	0.596136	MSI	NA									-0.834808	2.56543e-06	0.00229863	911.62
					1734	-0.0781276	-0.0211337															ARSA-/- (60 weeks)	0.227976	MSI	NA									-2.19227	1.7099e-14	1.53207e-11	911.63
					1734.5	-0.0856364	-0.0247127															ARSA-/- (60 weeks)	1.63465	MSI	NA									-1.1555	1.27557e-09	1.14291e-06	911.64
					1735	-0.0929945	-0.0282482															ARSA-/- (60 weeks)	1.74352	MSI	NA									0.807419	1.5904e-63	1.425e-60	911.65
					1735.5	-0.100237	-0.031713															ARSA-/- (60 weeks)	1.88147	MSI	NA									0.887502	7.52081e-57	6.73865e-54	911.66
					1736	-0.1074	-0.03508															ARSA-/- (60 weeks)	2.17179	MSI	NA									0.0973457	0.409054	1	912.47
					1736.5	-0.114494	-0.0383226															ARSA-/- (60 weeks)	3.02673	MSI	NA									-0.0328375	0.292124	1	912.48
					1737	-0.121436	-0.0414174															ARSA-/- (60 weeks)	0.784116	MSI	NA									-0.0818801	0.128446	1	912.49
					1737.5	-0.12812	-0.0443417															ARSA-/- (60 weeks)	0.890178	MSI	NA									0.581662	1.73795e-28	1.5572e-25	912.56
					1738	-0.134437	-0.0470727															ARSA-/- (60 weeks)	0.0357436	MSI	NA									0.512024	7.9031e-20	7.08118e-17	912.57
					1738.5	-0.14028	-0.0495878															ARSA-/- (60 weeks)	0.270848	MSI	NA									0.798135	8.10109e-61	7.25857e-58	912.65
					1739	-0.145544	-0.0518641															ARSA-/- (60 weeks)	0.613459	MSI	NA									0.819054	1.68474e-61	1.50953e-58	912.66
					1739.5	-0.150119	-0.0538791															ARSA-/- (60 weeks)	0.95832	MSI	NA									0.257843	0.315902	1	913.47
					1740	-0.1539	-0.05561															ARSA-/- (60 weeks)	0.697047	MSI	NA									-0.0226494	0.545335	1	913.48
					1740.5	-0.156749	-0.0570158															ARSA-/- (60 weeks)	1.75407	MSI	NA									-0.0343383	0.316359	1	913.49
					1741	-0.158413	-0.0579829															ARSA-/- (60 weeks)	0.961865	MSI	NA									0.437001	7.35529e-21	6.59034e-18	913.54
					1741.5	-0.158607	-0.0583792															ARSA-/- (60 weeks)	0.474895	MSI	NA									0.308537	3.77418e-06	0.00338166	913.57
					1742	-0.157048	-0.0580727															ARSA-/- (60 weeks)	-0.178467	MSI	NA									0.250128	9.9638e-08	8.92756e-05	913.58
					1742.5	-0.153452	-0.0569315															ARSA-/- (60 weeks)	0.81073	MSI	NA									0.782407	1.07525e-44	9.63426e-42	913.65
					1743	-0.147534	-0.0548237															ARSA-/- (60 weeks)	-0.0251788	MSI	NA									0.871325	8.35722e-64	7.48807e-61	913.66
					1743.5	-0.139011	-0.0516172															ARSA-/- (60 weeks)	0.272205	MSI	NA									-0.072462	0.097618	1	914.48
					1744	-0.1276	-0.04718															ARSA-/- (60 weeks)	1.32409	MSI	NA									-0.0319116	0.468128	1	914.49
					1744.5	-0.113181	-0.0414505															ARSA-/- (60 weeks)	1.35615	MSI	NA									0.147174	0.0426845	1	914.55
					1745	-0.0962987	-0.0346476															ARSA-/- (60 weeks)	1.18643	MSI	NA									0.187158	0.00955377	1	914.56
					1745.5	-0.0776606	-0.0270607															ARSA-/- (60 weeks)	1.39852	MSI	NA									0.809651	2.63428e-23	2.36031e-20	915.58
					1746	-0.0579757	-0.018979															ARSA-/- (60 weeks)	2.0516	MSI	NA									-0.10105	0.134348	1	916.56
					1746.5	-0.0379526	-0.0106918															ARSA-/- (60 weeks)	3.32315	MSI	NA									0.0309874	0.413953	1	916.57
					1747	-0.0182999	-0.00248836															ARSA-/- (60 weeks)	2.79145	MSI	NA									0.331693	6.20595e-08	5.56053e-05	918.54
					1747.5	0.000273858	0.00534199															ARSA-/- (60 weeks)	3.10702	MSI	NA									0.488944	6.53796e-34	5.85802e-31	918.55
					1748	0.01706	0.01251															ARSA-/- (60 weeks)	2.39049	MSI	NA									0.254168	0.0128216	1	918.57
					1748.5	0.0315004	0.0187831															ARSA-/- (60 weeks)	1.46566	MSI	NA									0.106803	0.0187384	1	918.58
					1749	0.0436385	0.0241559															ARSA-/- (60 weeks)	0.890046	MSI	NA									-2.15734	3.14283e-09	2.81598e-06	918.67
					1749.5	0.0536682	0.0286794															ARSA-/- (60 weeks)	-0.0638939	MSI	NA									-2.23227	4.98244e-09	4.46426e-06	918.68
					1750	0.0617836	0.0324048															ARSA-/- (60 weeks)	0.965492	MSI	NA									0.41267	5.80777e-20	5.20376e-17	919.55
					1750.5	0.0681785	0.0353834															ARSA-/- (60 weeks)	1.62417	MSI	NA									-2.15474	2.15048e-09	1.92683e-06	919.67
					1751	0.0730469	0.0376663															ARSA-/- (60 weeks)	2.14289	MSI	NA									-2.18918	2.14312e-09	1.92024e-06	919.68
					1751.5	0.0765828	0.0393048															ARSA-/- (60 weeks)	2.6353	MSI	NA									0.334876	1.31875e-23	1.1816e-20	920.56
					1752	0.07898	0.04035															ARSA-/- (60 weeks)	2.17351	MSI	NA									0.175688	2.91859e-05	0.0261506	922.57
					1752.5	0.0804245	0.0408567															ARSA-/- (60 weeks)	2.79006	MSI	NA									0.204601	2.62176e-10	2.3491e-07	922.58
					1753	0.0810702	0.040894															ARSA-/- (60 weeks)	2.92808	MSI	NA									-3.17225	1.14204e-18	1.02327e-15	924.64
					1753.5	0.081063	0.0405345															ARSA-/- (60 weeks)	0.355841	MSI	NA									-2.97581	2.50169e-18	2.24152e-15	924.65
					1754	0.0805488	0.039851															ARSA-/- (60 weeks)	0.584948	MSI	NA									-3.01073	4.60341e-11	4.12465e-08	925.64
					1754.5	0.0796735	0.0389161															ARSA-/- (60 weeks)	1.22232	MSI	NA									-2.91119	4.6333e-19	4.15143e-16	925.65
					1755	0.078583	0.0378025															ARSA-/- (60 weeks)	0.635914	MSI	NA									-0.304572	0.00401096	1	925.66
					1755.5	0.0774232	0.0365829															ARSA-/- (60 weeks)	1.06455	MSI	NA									0.514239	1.44884e-25	1.29816e-22	925.67
					1756	0.07634	0.03533															ARSA-/- (60 weeks)	0.72591	MSI	NA									0.103151	0.0750799	1	926.51
					1756.5	0.0754352	0.0340989															ARSA-/- (60 weeks)	1.24136	MSI	NA									0.527876	4.16873e-24	3.73518e-21	926.52
					1757	0.0746343	0.0328753															ARSA-/- (60 weeks)	0.342006	MSI	NA									0.47582	4.84838e-24	4.34415e-21	927.68
					1757.5	0.0738187	0.0316271															ARSA-/- (60 weeks)	0.653144	MSI	NA									0.105563	0.164532	1	928.49
					1758	0.0728698	0.0303224															ARSA-/- (60 weeks)	1.84667	MSI	NA									-0.403689	4.30748e-09	3.8595e-06	928.5
					1758.5	0.0716691	0.0289293															ARSA-/- (60 weeks)	3.43812	MSI	NA									0.580553	1.71351e-34	1.5353e-31	928.53
					1759	0.0700979	0.0274158															ARSA-/- (60 weeks)	2.98083	MSI	NA									0.731022	1.01323e-31	9.07852e-29	928.54
					1759.5	0.0680378	0.02575															ARSA-/- (60 weeks)	2.01489	MSI	NA									0.78706	9.21042e-14	8.25254e-11	929.56
					1760	0.06537	0.0239															ARSA-/- (60 weeks)	1.61582	MSI	NA									1.03604	2.40257e-85	2.1527e-82	929.57
					1760.5	0.0620231	0.0218543															ARSA-/- (60 weeks)	1.02765	MSI	NA									0.558066	2.96388e-14	2.65564e-11	930.47
					1761	0.0581141	0.0196837															ARSA-/- (60 weeks)	1.8868	MSI	NA									0.548595	1.7363e-53	1.55572e-50	930.48
					1761.5	0.053807	0.0174794															ARSA-/- (60 weeks)	0.511363	MSI	NA									0.230381	0.000357461	0.320285	930.55
					1762	0.0492657	0.0153326															ARSA-/- (60 weeks)	1.5915	MSI	NA									0.616735	5.92286e-36	5.30689e-33	930.56
					1762.5	0.0446543	0.0133347															ARSA-/- (60 weeks)	0.891134	MSI	NA									1.37482	7.73922e-33	6.93435e-30	930.57
					1763	0.0401369	0.0115767															ARSA-/- (60 weeks)	0.854609	MSI	NA									0.453402	8.6981e-29	7.7935e-26	931.48
					1763.5	0.0358775	0.0101501															ARSA-/- (60 weeks)	1.29088	MSI	NA									-0.189001	0.0561826	1	931.55
					1764	0.03204	0.009146															ARSA-/- (60 weeks)	2.2611	MSI	NA									0.320585	3.67252e-07	0.000329058	931.56
					1764.5	0.0287536	0.00862466															ARSA-/- (60 weeks)	2.71824	MSI	NA									1.04434	2.30451e-35	2.06484e-32	931.57
					1765	0.0260078	0.00852232															ARSA-/- (60 weeks)	3.37738	MSI	NA									0.72133	5.9437e-37	5.32556e-34	931.58
					1765.5	0.0237572	0.00874421															ARSA-/- (60 weeks)	2.02567	MSI	NA									0.372082	1.44175e-08	1.2918e-05	931.59
					1766	0.0219562	0.00919555															ARSA-/- (60 weeks)	1.89189	MSI	NA									0.340904	4.91674e-08	4.4054e-05	932.56
					1766.5	0.0205594	0.00978158															ARSA-/- (60 weeks)	1.17988	MSI	NA									0.766841	1.12026e-21	1.00375e-18	932.57
					1767	0.0195214	0.0104075															ARSA-/- (60 weeks)	0.486079	MSI	NA									0.7702	4.38273e-18	3.92693e-15	932.59
					1767.5	0.0187968	0.0109786															ARSA-/- (60 weeks)	0.989157	MSI	NA									0.393195	1.16058e-17	1.03988e-14	932.6
					1768	0.01834	0.0114															ARSA-/- (60 weeks)	1.70014	MSI	NA									0.178474	0.0271172	1	932.61
					1768.5	0.0181016	0.0115959															ARSA-/- (60 weeks)	1.76028	MSI	NA									0.0831067	0.0849569	1	933.53
					1769	0.0180158	0.011566															ARSA-/- (60 weeks)	1.9315	MSI	NA									0.0966324	0.0422979	1	933.54
					1769.5	0.0180126	0.0113289															ARSA-/- (60 weeks)	1.25536	MSI	NA									0.115273	0.0997721	1	933.56
					1770	0.0180222	0.0109033															ARSA-/- (60 weeks)	0.239161	MSI	NA									0.160262	0.056551	1	933.57
					1770.5	0.0179746	0.0103076															ARSA-/- (60 weeks)	1.06357	MSI	NA									0.923251	1.23857e-30	1.10976e-27	933.59
					1771	0.0178	0.00956064															ARSA-/- (60 weeks)	2.2563	MSI	NA									0.603225	6.96094e-94	6.237e-91	933.6
					1771.5	0.0174284	0.00868089															ARSA-/- (60 weeks)	4.6073	MSI	NA									0.076241	0.273207	1	934.53
					1772	0.01679	0.007687															ARSA-/- (60 weeks)	2.5803	MSI	NA									0.0970938	0.0242392	1	934.54
					1772.5	0.0158382	0.00660238															ARSA-/- (60 weeks)	1.43127	MSI	NA									-0.132822	0.337464	1	934.59
					1773	0.0146198	0.0054696															ARSA-/- (60 weeks)	1.81893	MSI	NA									0.722941	2.10974e-53	1.89033e-50	934.6
					1773.5	0.0132049	0.00433605															ARSA-/- (60 weeks)	1.50855	MSI	NA									0.438572	2.9769e-28	2.6673e-25	934.61
					1774	0.0116638	0.00324911															ARSA-/- (60 weeks)	1.69205	MSI	NA									0.0942961	0.0666234	1	935.54
					1774.5	0.0100664	0.00225616															ARSA-/- (60 weeks)	0.747426	MSI	NA									0.439028	1.06379e-17	9.53158e-15	935.61
					1775	0.00848311	0.00140457															ARSA-/- (60 weeks)	-0.00255606	MSI	NA									-0.0013828	0.980697	1	935.62
					1775.5	0.00698392	0.000741724															ARSA-/- (60 weeks)	0.239455	MSI	NA									0.0316833	0.716772	1	936.62
					1776	0.005639	0.000315															ARSA-/- (60 weeks)	1.11103	MSI	NA									-0.178734	0.0171647	1	936.63
					1776.5	0.00450263	0.000152836															ARSA-/- (60 weeks)	1.0328	MSI	NA									0.732903	2.34588e-34	2.10191e-31	936.68
					1777	0.00356553	0.000207902															ARSA-/- (60 weeks)	0.0380048	MSI	NA									0.782531	1.30922e-79	1.17306e-76	936.69
					1777.5	0.00280255	0.000413929															ARSA-/- (60 weeks)	0.811726	MSI	NA									-0.131865	0.148084	1	937.63
					1778	0.00218854	0.000704646															ARSA-/- (60 weeks)	1.23568	MSI	NA									-0.154411	0.0356352	1	937.64
					1778.5	0.00169834	0.00101378															ARSA-/- (60 weeks)	1.59166	MSI	NA									0.506198	0.000517713	0.463871	937.68
					1779	0.00130681	0.00127507															ARSA-/- (60 weeks)	2.50938	MSI	NA									0.724869	2.15408e-54	1.93006e-51	937.69
					1779.5	0.000988777	0.00142223															ARSA-/- (60 weeks)	1.49423	MSI	NA									0.659819	2.80957e-40	2.51738e-37	937.7
					1780	0.0007191	0.001389															ARSA-/- (60 weeks)	1.44716	MSI	NA									-0.196921	0.0200701	1	938.64
					1780.5	0.00047487	0.00112875															ARSA-/- (60 weeks)	1.34331	MSI	NA									-0.220759	0.00352931	1	938.65
					1781	0.000242163	0.000673399															ARSA-/- (60 weeks)	0.146322	MSI	NA									0.779338	2.96517e-13	2.65679e-10	938.69
					1781.5	9.30211e-06	7.45198e-05															ARSA-/- (60 weeks)	-0.106019	MSI	NA									0.882014	5.78452e-95	5.18293e-92	938.7
					1782	-0.000235389	-0.000616323															ARSA-/- (60 weeks)	2.30643	MSI	NA									0.857868	4.29817e-33	3.85116e-30	938.71
					1782.5	-0.000503588	-0.00134756															ARSA-/- (60 weeks)	0.907971	MSI	NA									0.941228	4.73436e-69	4.24199e-66	939.7
					1783	-0.000806971	-0.00206763															ARSA-/- (60 weeks)	1.16321	MSI	NA									-0.911595	5.49086e-29	4.91981e-26	940.56
					1783.5	-0.00115722	-0.00272497															ARSA-/- (60 weeks)	0.0888206	MSI	NA									-0.794584	4.99792e-42	4.47814e-39	940.57
					1784	-0.001566	-0.003268															ARSA-/- (60 weeks)	1.13036	MSI	NA									-0.571092	3.47834e-10	3.1166e-07	941.56
					1784.5	-0.00198235	-0.00362628															ARSA-/- (60 weeks)	2.78224	MSI	NA									-0.661478	7.92711e-28	7.10269e-25	941.57
					1785	-0.00210472	-0.00365381															ARSA-/- (60 weeks)	3.65997	MSI	NA									0.0845251	0.275314	1	950.5
					1785.5	-0.0015689	-0.00318571															ARSA-/- (60 weeks)	1.80316	MSI	NA									0.295598	1.15988e-07	0.000103925	950.51
					1786	-1.06973e-05	-0.00205711															ARSA-/- (60 weeks)	1.98916	MSI	NA									-0.0891522	0.175661	1	954.53
					1786.5	0.00293409	-0.000103111															ARSA-/- (60 weeks)	2.39418	MSI	NA									0.572047	1.34188e-08	1.20232e-05	955.58
					1787	0.00762967	0.00284115															ARSA-/- (60 weeks)	0.99182	MSI	NA									0.619235	1.71017e-38	1.53231e-35	955.59
					1787.5	0.0144402	0.00694056															ARSA-/- (60 weeks)	1.49336	MSI	NA									0.302631	0.0285443	1	956.59
					1788	0.02373	0.01236															ARSA-/- (60 weeks)	3.10559	MSI	NA									0.597333	2.27793e-36	2.04103e-33	956.6
					1788.5	0.0357428	0.0192009															ARSA-/- (60 weeks)	1.22352	MSI	NA									0.630237	3.17369e-22	2.84363e-19	956.61
					1789	0.0502413	0.0273108															ARSA-/- (60 weeks)	1.96972	MSI	NA									-0.444135	0.133593	1	957.59
					1789.5	0.0668678	0.0364738															ARSA-/- (60 weeks)	2.48243	MSI	NA									0.711181	1.89859e-36	1.70114e-33	957.6
																						ARSA-/- (60 weeks)	1.93373	MSI	NA									0.629104	5.01566e-57	4.49403e-54	957.61
																						ARSA-/- (60 weeks)	0.522591	MSI	NA									0.569868	1.31964e-47	1.1824e-44	958.61
																						ARSA-/- (60 weeks)	0.447996	MSI	NA									0.412297	5.04358e-20	4.51905e-17	958.62
																						ARSA-/- (60 weeks)	1.02582	MSI	NA									0.39827	1.15908e-40	1.03853e-37	959.62
																						ARSA-/- (60 weeks)	1.80859	MSI	NA									0.543389	6.49505e-06	0.00581957	960.62
																						ARSA-/- (60 weeks)	1.93787	MSI	NA									0.258406	1.20992e-11	1.08409e-08	960.63
																						ARSA-/- (60 weeks)	0.660391	MSI	NA									0.174069	0.000345928	0.309952	961.63
																						ARSA-/- (60 weeks)	0.323932	MSI	NA									0.200632	1.0742e-06	0.000962485	961.64
																						ARSA-/- (60 weeks)	0.858841	MSI	NA									0.0981328	0.0246611	1	962.64
																						ARSA-/- (60 weeks)	0.420263	MSI	NA									0.25058	0.00188271	1	962.7
																						ARSA-/- (60 weeks)	0.037682	MSI	NA									0.342889	4.98764e-17	4.46893e-14	962.71
																						ARSA-/- (60 weeks)	0.0251835	MSI	NA									0.373509	3.939e-12	3.52935e-09	963.71
																						ARSA-/- (60 weeks)	0.653298	MSI	NA									0.360597	7.95972e-16	7.13191e-13	963.72
																						ARSA-/- (60 weeks)	-0.0808853	MSI	NA									0.0222519	0.604848	1	964.56
																						ARSA-/- (60 weeks)	0.667033	MSI	NA									0.385376	1.38183e-06	0.00123812	964.71
																						ARSA-/- (60 weeks)	2.15235	MSI	NA									0.424646	5.77378e-19	5.17331e-16	964.72
																						ARSA-/- (60 weeks)	3.0827	MSI	NA									-0.356147	6.43051e-15	5.76174e-12	965.55
																						ARSA-/- (60 weeks)	2.31224	MSI	NA									0.564729	9.81965e-09	8.79841e-06	965.72
																						ARSA-/- (60 weeks)	2.21211	MSI	NA									0.563137	1.3389e-22	1.19965e-19	965.73
																						ARSA-/- (60 weeks)	1.3889	MSI	NA									0.504885	9.64687e-07	0.000864359	965.74
																						ARSA-/- (60 weeks)	1.28859	MSI	NA									-0.378456	2.143e-13	1.92013e-10	966.55
																						ARSA-/- (60 weeks)	1.67386	MSI	NA									0.642339	4.353e-23	3.90029e-20	966.73
																						ARSA-/- (60 weeks)	1.64567	MSI	NA									0.299895	1.17062e-07	0.000104888	976.49
																						ARSA-/- (60 weeks)	0.858604	MSI	NA									0.303217	1.19698e-09	1.07249e-06	984.63
																						ARSA-/- (60 weeks)	0.936288	MSI	NA									-2.32729	5.62848e-34	5.04312e-31	996.62
																						ARSA-/- (60 weeks)	0.283171	MSI	NA									-2.99233	4.44106e-63	3.97919e-60	996.63
																						ARSA-/- (60 weeks)	0.300184	MSI	NA									-1.44992	2.6846e-29	2.4054e-26	998.55
																						ARSA-/- (60 weeks)	0.870652	MSI	NA									-1.55851	1.4471e-26	1.2966e-23	998.56
																						ARSA-/- (60 weeks)	0.801913	MSI	NA									0.659401	5.01066e-10	4.48955e-07	1005.49
																						ARSA-/- (60 weeks)	1.26803	MSI	NA									0.664163	2.97061e-85	2.66167e-82	1005.5
																						ARSA-/- (60 weeks)	0.989464	MSI	NA									0.663796	2.08948e-76	1.87218e-73	1006.5
																						ARSA-/- (60 weeks)	0.817737	MSI	NA									0.681024	1.18741e-60	1.06392e-57	1006.51
																						ARSA-/- (60 weeks)	0.969389	MSI	NA									0.558119	3.32611e-44	2.9802e-41	1007.51
																						ARSA-/- (60 weeks)	0.990781	MSI	NA									-2.91381	2.28815e-47	2.05018e-44	1024.66
																						ARSA-/- (60 weeks)	0.494842	MSI	NA									-3.23651	3.06425e-45	2.74557e-42	1024.67
																						ARSA-/- (60 weeks)	1.57392	MSI	NA									-2.95949	8.53253e-46	7.64515e-43	1025.66
																						ARSA-/- (60 weeks)	0.468381	MSI	NA									-3.03303	8.621e-48	7.72442e-45	1025.67
																						ARSA-/- (60 weeks)	0.362145	MSI	NA									-2.63024	1.95874e-37	1.75503e-34	1026.67
																						ARSA-/- (60 weeks)	1.06184	MSI	NA									0.704687	9.78258e-44	8.76519e-41	1032.55
																						ARSA-/- (60 weeks)	1.89618	MSI	NA									0.169537	3.10658e-05	0.0278349	1035.58
																						ARSA-/- (60 weeks)	3.16911	MSI	NA									0.100874	0.0243477	1	1035.59
																						ARSA-/- (60 weeks)	2.70267	MSI	NA									0.135822	0.00500037	1	1036.58
																						ARSA-/- (60 weeks)	2.82979	MSI	NA									0.131099	0.00702982	1	1037.59
																						ARSA-/- (60 weeks)	2.7126	MSI	NA									0.0682741	0.135927	1	1037.6
																						ARSA-/- (60 weeks)	2.31506	MSI	NA									-3.49282	5.19748e-29	4.65694e-26	1040.65
																						ARSA-/- (60 weeks)	1.49909	MSI	NA									-3.31097	2.28306e-33	2.04562e-30	1040.66
																						ARSA-/- (60 weeks)	1.30597	MSI	NA									-1.36274	2.47051e-10	2.21357e-07	1041.65
																						ARSA-/- (60 weeks)	1.06689	MSI	NA									-2.65233	6.13591e-34	5.49778e-31	1041.66
																						ARSA-/- (60 weeks)	1.22311	MSI	NA									-1.86864	9.56009e-08	8.56584e-05	1042.66
																						ARSA-/- (60 weeks)	1.18341	MSI	NA									-1.42234	1.19287e-12	1.06881e-09	1042.67
																						ARSA-/- (60 weeks)	0.786663	MSI	NA									-0.49606	0.000177992	0.159481	1043.66
																						ARSA-/- (60 weeks)	0.380962	MSI	NA									-1.05353	2.55261e-11	2.28714e-08	1043.67
																						ARSA-/- (60 weeks)	0.533041	MSI	NA									-0.841954	9.8753e-10	8.84827e-07	1044.68
																						ARSA-/- (60 weeks)	0.916078	MSI	NA									-3.31901	4.2457e-56	3.80415e-53	1050.67
																						ARSA-/- (60 weeks)	0.161346	MSI	NA									-3.61335	5.76368e-54	5.16426e-51	1050.68
																						ARSA-/- (60 weeks)	1.37789	MSI	NA									-2.87389	5.91215e-46	5.29729e-43	1052.69
																						ARSA-/- (60 weeks)	1.36329	MSI	NA									-2.93701	2.10174e-32	1.88316e-29	1052.7
																						ARSA-/- (60 weeks)	1.2195	MSI	NA									-2.79987	1.64219e-44	1.4714e-41	1053.69
																						ARSA-/- (60 weeks)	0.236744	MSI	NA									-2.84391	2.99217e-43	2.68099e-40	1053.7
																						ARSA-/- (60 weeks)	0.363617	MSI	NA									-2.28002	7.47839e-24	6.70063e-21	1054.69
																						ARSA-/- (60 weeks)	0.485383	MSI	NA									-2.52484	9.5465e-42	8.55366e-39	1054.7
																						ARSA-/- (60 weeks)	0.537482	MSI	NA									-2.15012	6.46933e-14	5.79652e-11	1058.66
																						ARSA-/- (60 weeks)	0.476125	MSI	NA									0.236504	8.02412e-06	0.00718961	1059.57
																						ARSA-/- (60 weeks)	0.719362	MSI	NA									-3.46195	9.09892e-48	8.15263e-45	1066.67
																						ARSA-/- (60 weeks)	0.775108	MSI	NA									-3.29729	3.32037e-45	2.97505e-42	1066.68
																						ARSA-/- (60 weeks)	1.63317	MSI	NA									-2.68837	5.89082e-28	5.27817e-25	1068.68
																						ARSA-/- (60 weeks)	2.76846	MSI	NA									-2.60392	2.58707e-28	2.31801e-25	1068.69
																						ARSA-/- (60 weeks)	1.08406	MSI	NA									-2.43829	1.24662e-15	1.11697e-12	1069.68
																						ARSA-/- (60 weeks)	0.733311	MSI	NA									-2.37612	1.9983e-26	1.79048e-23	1069.69
																						ARSA-/- (60 weeks)	0.830054	MSI	NA									-2.12017	2.58374e-12	2.31503e-09	1070.69
																						ARSA-/- (60 weeks)	0.238893	MSI	NA									-1.73007	1.19735e-13	1.07283e-10	1070.7
																						ARSA-/- (60 weeks)	0.747343	MSI	NA									-1.6355	3.15799e-12	2.82956e-09	1071.7
																						ARSA-/- (60 weeks)	0.793562	MSI	NA									-1.57236	1.42561e-12	1.27734e-09	1071.71
																						ARSA-/- (60 weeks)	0.498381	MSI	NA									-0.146805	0.268217	1	1084.67
																						ARSA-/- (60 weeks)	0.743365	MSI	NA									-2.14926	1.47435e-21	1.32102e-18	1084.68
																						ARSA-/- (60 weeks)	1.38166	MSI	NA									-2.2338	2.86421e-13	2.56633e-10	1086.69
																						ARSA-/- (60 weeks)	1.7026	MSI	NA									-2.12066	7.76384e-14	6.9564e-11	1086.7
																						ARSA-/- (60 weeks)	1.23333	MSI	NA									0.297128	6.41848e-07	0.000575096	1421.95
																						ARSA-/- (60 weeks)	1.25908	MSI	NA									0.374142	0.0292555	1	1422.94
																						ARSA-/- (60 weeks)	0.554969	MSI	NA									0.380692	6.14126e-10	5.50257e-07	1422.96
																						ARSA-/- (60 weeks)	0.590357	MSI	NA									-0.0672188	0.739402	1	1423.95
																						ARSA-/- (60 weeks)	1.13001	MSI	NA									0.505278	1.5888e-18	1.42356e-15	1423.97
																						ARSA-/- (60 weeks)	1.95677	MSI	NA									0.217258	0.295803	1	1424.95
																						ARSA-/- (60 weeks)	1.73615	MSI	NA									0.484814	7.89853e-08	7.07709e-05	1424.96
																						ARSA-/- (60 weeks)	0.607059	MSI	NA									-0.144965	0.503514	1	1425.96
																						ARSA-/- (60 weeks)	1.42659	MSI	NA									0.617407	2.2663e-29	2.0306e-26	1425.98
																						ARSA-/- (60 weeks)	2.63349	MSI	NA									0.577883	2.27e-30	2.03392e-27	1426.98
																						ARSA-/- (60 weeks)	1.65649	MSI	NA									0.535508	9.21127e-19	8.25329e-16	1426.99
																						ARSA-/- (60 weeks)	1.18369	MSI	NA									0.611663	4.00695e-32	3.59023e-29	1427.99
																						ARSA-/- (60 weeks)	0.962491	MSI	NA									0.650315	8.58066e-16	7.68827e-13	1428
																						ARSA-/- (60 weeks)	1.11024	MSI	NA									0.553233	2.39402e-12	2.14504e-09	1428.99
																						ARSA-/- (60 weeks)	1.49024	MSI	NA									0.708321	1.36503e-31	1.22307e-28	1429
																						ARSA-/- (60 weeks)	1.24763	MSI	NA									-0.339073	0.309468	1	1447.95
																						ARSA-/- (60 weeks)	1.1653	MSI	NA									0.468414	1.14156e-24	1.02284e-21	1447.96
																						ARSA-/- (60 weeks)	0.536748	MSI	NA									-1.07744	0.00344584	1	1447.98
																						ARSA-/- (60 weeks)	1.0357	MSI	NA									0.507593	2.18134e-22	1.95448e-19	1448.96
																						ARSA-/- (60 weeks)	0.458941	MSI	NA									0.0727699	0.720933	1	1448.98
																						ARSA-/- (60 weeks)	0.44246	MSI	NA									0.134137	0.863067	1	1449.96
																						ARSA-/- (60 weeks)	0.901096	MSI	NA									0.605603	3.48937e-44	3.12648e-41	1449.98
																						ARSA-/- (60 weeks)	0.0475742	MSI	NA									0.475936	4.05462e-05	0.0363294	1449.99
																						ARSA-/- (60 weeks)	0.0837133	MSI	NA									0.626508	1.51428e-42	1.35679e-39	1450.98
																						ARSA-/- (60 weeks)	0.656624	MSI	NA									0.591146	5.46096e-36	4.89302e-33	1450.99
																						ARSA-/- (60 weeks)	0.371591	MSI	NA									0.0121392	0.973015	1	1451.98
																						ARSA-/- (60 weeks)	1.12898	MSI	NA									0.775989	9.39417e-61	8.41718e-58	1451.99
																						ARSA-/- (60 weeks)	0.123726	MSI	NA									-1.49467	0.0019388	1	1452.98
																						ARSA-/- (60 weeks)	-0.0424354	MSI	NA									0.791684	2.04222e-72	1.82983e-69	1453
																						ARSA-/- (60 weeks)	0.625711	MSI	NA									0.621758	1.51584e-09	1.35819e-06	1453.01
																						ARSA-/- (60 weeks)	1.14506	MSI	NA									0.862243	1.22936e-50	1.10151e-47	1454
																						ARSA-/- (60 weeks)	1.6766	MSI	NA									0.81723	1.1627e-49	1.04178e-46	1454.01
																						ARSA-/- (60 weeks)	0.878977	MSI	NA									0.834372	4.64884e-26	4.16536e-23	1455
																						ARSA-/- (60 weeks)	0.651816	MSI	NA									0.596724	4.64932e-08	4.16579e-05	1455.02
																						ARSA-/- (60 weeks)	0.927041	MSI	NA									-0.331945	0.151471	1	1469.93
																						ARSA-/- (60 weeks)	1.3127	MSI	NA									0.486726	6.82049e-25	6.11116e-22	1469.95
																						ARSA-/- (60 weeks)	1.62208	MSI	NA									0.413788	1.13368e-16	1.01578e-13	1470.95
																						ARSA-/- (60 weeks)	1.35611	MSI	NA									0.681936	8.54527e-06	0.00765656	1471.95
																						ARSA-/- (60 weeks)	1.34912	MSI	NA									0.593542	1.36076e-31	1.21924e-28	1471.96
																						ARSA-/- (60 weeks)	2.54752	MSI	NA									-0.000289945	0.999102	1	1472.95
																						ARSA-/- (60 weeks)	2.19156	MSI	NA									0.607602	7.15943e-18	6.41485e-15	1472.96
																						ARSA-/- (60 weeks)	2.48559	MSI	NA									0.68958	2.07182e-14	1.85635e-11	1473.97
																						ARSA-/- (60 weeks)	2.54136	MSI	NA									0.600548	1.73712e-43	1.55646e-40	1473.98
																						ARSA-/- (60 weeks)	2.06104	MSI	NA									0.657013	7.85875e-06	0.00704144	1474.97
																						ARSA-/- (60 weeks)	1.04509	MSI	NA									0.63414	5.02382e-39	4.50134e-36	1474.98
																						ARSA-/- (60 weeks)	0.474682	MSI	NA									-1.33839	0.0399046	1	1475.97
																						ARSA-/- (60 weeks)	0.10588	MSI	NA									0.56947	1.60169e-33	1.43512e-30	1475.99
																						ARSA-/- (60 weeks)	1.64571	MSI	NA									0.44384	5.44465e-09	4.87841e-06	1476
																						ARSA-/- (60 weeks)	1.26526	MSI	NA									0.511427	7.48219e-21	6.70404e-18	1476.99
																						ARSA-/- (60 weeks)	1.63352	MSI	NA									0.321451	0.0822143	1	1477.01
																						ARSA-/- (60 weeks)	0.89091	MSI	NA									0.538528	2.55774e-08	2.29173e-05	1478
																						ARSA-/- (60 weeks)	1.78493	MSI	NA									0.587513	2.82642e-30	2.53248e-27	1478.01
																						ARSA-/- (60 weeks)	1.98937	MSI	NA									0.369202	0.00027387	0.245387	1479
																						ARSA-/- (60 weeks)	0.827458	MSI	NA									0.635992	1.25527e-13	1.12472e-10	1479.02
																						ARSA-/- (60 weeks)	1.0081	MSI	NA									0.375027	1.03422e-13	9.26662e-11	1495.96
																						ARSA-/- (60 weeks)	0.767433	MSI	NA									0.312074	0.000152003	0.136195	1495.97
																						ARSA-/- (60 weeks)	1.04438	MSI	NA									0.284074	2.79608e-07	0.000250529	1496.96
																						ARSA-/- (60 weeks)	2.47491	MSI	NA									0.776909	7.41233e-05	0.0664145	1496.98
																						ARSA-/- (60 weeks)	0.618555	MSI	NA									-0.19734	0.496575	1	1497.96
																						ARSA-/- (60 weeks)	0.563521	MSI	NA									0.452039	2.21612e-21	1.98565e-18	1497.98
																						ARSA-/- (60 weeks)	0.230581	MSI	NA									0.49513	0.000100851	0.0903623	1498.97
																						ARSA-/- (60 weeks)	0.678938	MSI	NA									0.484387	5.18045e-18	4.64168e-15	1498.98
																						ARSA-/- (60 weeks)	0.160012	MSI	NA									-1.21182	0.000912768	0.81784	1499.97
																						ARSA-/- (60 weeks)	0.651237	MSI	NA									0.507563	1.03571e-28	9.27996e-26	1499.99
																						ARSA-/- (60 weeks)	1.50122	MSI	NA									0.23964	0.102233	1	1500.98
																						ARSA-/- (60 weeks)	0.254486	MSI	NA									0.465207	3.33629e-11	2.98932e-08	1500.99
																						ARSA-/- (60 weeks)	0.140475	MSI	NA									0.460594	1.14287e-15	1.02401e-12	1502
																						ARSA-/- (60 weeks)	0.268576	MSI	NA									0.421653	4.85627e-07	0.000435122	1521.97
																						ARSA-/- (60 weeks)	-0.105553	MSI	NA
																						ARSA-/- (60 weeks)	-0.0654263	MSI	NA
																						ARSA-/- (60 weeks)	-0.0820985	MSI	NA
																						ARSA-/- (60 weeks)	0.718736	MSI	NA
																						ARSA-/- (60 weeks)	0.464555	MSI	NA
																						ARSA-/- (60 weeks)	0.599254	MSI	NA
																						ARSA-/- (60 weeks)	0.639414	MSI	NA
																						ARSA-/- (60 weeks)	-0.142893	MSI	NA
																						ARSA-/- (60 weeks)	0.296271	MSI	NA
																						ARSA-/- (60 weeks)	0.322181	MSI	NA
																						ARSA-/- (60 weeks)	0.825625	MSI	NA
																						ARSA-/- (60 weeks)	2.11751	MSI	NA
																						ARSA-/- (60 weeks)	2.01011	MSI	NA
																						ARSA-/- (60 weeks)	2.56585	MSI	NA
																						ARSA-/- (60 weeks)	2.34788	MSI	NA
																						ARSA-/- (60 weeks)	2.61817	MSI	NA
																						ARSA-/- (60 weeks)	1.78236	MSI	NA
																						ARSA-/- (60 weeks)	1.16867	MSI	NA
																						ARSA-/- (60 weeks)	1.36632	MSI	NA
																						ARSA-/- (60 weeks)	1.72834	MSI	NA
																						ARSA-/- (60 weeks)	1.1703	MSI	NA
																						ARSA-/- (60 weeks)	2.13005	MSI	NA
																						ARSA-/- (60 weeks)	1.47886	MSI	NA
																						ARSA-/- (60 weeks)	1.51177	MSI	NA
																						ARSA-/- (60 weeks)	0.281381	MSI	NA
																						ARSA-/- (60 weeks)	2.22886	MSI	NA
																						ARSA-/- (60 weeks)	2.20417	MSI	NA
																						ARSA-/- (60 weeks)	2.09368	MSI	NA
																						ARSA-/- (60 weeks)	1.21075	MSI	NA
																						ARSA-/- (60 weeks)	1.32134	MSI	NA
																						ARSA-/- (60 weeks)	0.923857	MSI	NA
																						ARSA-/- (60 weeks)	0.153362	MSI	NA
																						ARSA-/- (60 weeks)	2.56066	MSI	NA
																						ARSA-/- (60 weeks)	1.94831	MSI	NA
																						ARSA-/- (60 weeks)	0.639496	MSI	NA
																						ARSA-/- (60 weeks)	-0.23736	MSI	NA
																						ARSA-/- (60 weeks)	0.0464505	MSI	NA
																						ARSA-/- (60 weeks)	0.460923	MSI	NA
																						ARSA-/- (60 weeks)	0.0349899	MSI	NA
																						ARSA-/- (60 weeks)	0.127221	MSI	NA
																						ARSA-/- (60 weeks)	0.65853	MSI	NA
																						ARSA-/- (60 weeks)	0.158712	MSI	NA
																						ARSA-/- (60 weeks)	0.0964597	MSI	NA
																						ARSA-/- (60 weeks)	1.35896	MSI	NA
																						ARSA-/- (60 weeks)	0.339507	MSI	NA
																						ARSA-/- (60 weeks)	0.630609	MSI	NA
																						ARSA-/- (60 weeks)	1.0139	MSI	NA
																						ARSA-/- (60 weeks)	0.993379	MSI	NA
																						ARSA-/- (60 weeks)	0.416023	MSI	NA
																						ARSA-/- (60 weeks)	0.00729729	MSI	NA
																						ARSA-/- (60 weeks)	-0.0892398	MSI	NA
																						ARSA-/- (60 weeks)	1.03052	MSI	NA
																						ARSA-/- (60 weeks)	0.761498	MSI	NA
																						ARSA-/- (60 weeks)	1.63063	MSI	NA
																						ARSA-/- (60 weeks)	0.819664	MSI	NA
																						ARSA-/- (60 weeks)	0.98894	MSI	NA
																						ARSA-/- (60 weeks)	1.48137	MSI	NA
																						ARSA-/- (60 weeks)	1.97056	MSI	NA
																						ARSA-/- (60 weeks)	2.15271	MSI	NA
																						ARSA-/- (60 weeks)	2.04252	MSI	NA
																						ARSA-/- (60 weeks)	2.50926	MSI	NA
																						ARSA-/- (60 weeks)	2.13084	MSI	NA
																						ARSA-/- (60 weeks)	1.55838	MSI	NA
																						ARSA-/- (60 weeks)	2.90793	MSI	NA
																						ARSA-/- (60 weeks)	1.13436	MSI	NA
																						ARSA-/- (60 weeks)	1.18085	MSI	NA
																						ARSA-/- (60 weeks)	1.39404	MSI	NA
																						ARSA-/- (60 weeks)	3.0684	MSI	NA
																						ARSA-/- (60 weeks)	1.8781	MSI	NA
																						ARSA-/- (60 weeks)	1.37585	MSI	NA
																						ARSA-/- (60 weeks)	1.67349	MSI	NA
																						ARSA-/- (60 weeks)	1.04308	MSI	NA
																						ARSA-/- (60 weeks)	1.32156	MSI	NA
																						ARSA-/- (60 weeks)	1.47413	MSI	NA
																						ARSA-/- (60 weeks)	1.31349	MSI	NA
																						ARSA-/- (60 weeks)	0.830595	MSI	NA
																						ARSA-/- (60 weeks)	0.96839	MSI	NA
																						ARSA-/- (60 weeks)	2.80802	MSI	NA
																						ARSA-/- (60 weeks)	4.09789	MSI	NA
																						ARSA-/- (60 weeks)	0.86155	MSI	NA
																						ARSA-/- (60 weeks)	0.0790206	MSI	NA
																						ARSA-/- (60 weeks)	0.345666	MSI	NA
																						ARSA-/- (60 weeks)	1.10652	MSI	NA
																						ARSA-/- (60 weeks)	0.814441	MSI	NA
																						ARSA-/- (60 weeks)	0.629072	MSI	NA
																						ARSA-/- (60 weeks)	0.420788	MSI	NA
																						ARSA-/- (60 weeks)	0.760054	MSI	NA
																						ARSA-/- (60 weeks)	0.990785	MSI	NA
																						ARSA-/- (60 weeks)	0.122606	MSI	NA
																						ARSA-/- (60 weeks)	0.733632	MSI	NA
																						ARSA-/- (60 weeks)	0.266526	MSI	NA
																						ARSA-/- (60 weeks)	0.325778	MSI	NA
																						ARSA-/- (60 weeks)	0.85127	MSI	NA
																						ARSA-/- (60 weeks)	0.89018	MSI	NA
																						ARSA-/- (60 weeks)	1.12492	MSI	NA
																						ARSA-/- (60 weeks)	0.428973	MSI	NA
																						ARSA-/- (60 weeks)	0.0247522	MSI	NA
																						ARSA-/- (60 weeks)	0.806374	MSI	NA
																						ARSA-/- (60 weeks)	1.43386	MSI	NA
																						ARSA-/- (60 weeks)	2.45855	MSI	NA
																						ARSA-/- (60 weeks)	2.53961	MSI	NA
																						ARSA-/- (60 weeks)	1.10748	MSI	NA
																						ARSA-/- (60 weeks)	2.03106	MSI	NA
																						ARSA-/- (60 weeks)	2.60675	MSI	NA
																						ARSA-/- (60 weeks)	1.82291	MSI	NA
																						ARSA-/- (60 weeks)	0.179746	MSI	NA
																						ARSA-/- (60 weeks)	0.486061	MSI	NA
																						ARSA-/- (60 weeks)	1.69052	MSI	NA
																						ARSA-/- (60 weeks)	2.2791	MSI	NA
																						ARSA-/- (60 weeks)	1.31867	MSI	NA
																						ARSA-/- (60 weeks)	1.38392	MSI	NA
																						ARSA-/- (60 weeks)	1.19166	MSI	NA
																						ARSA-/- (60 weeks)	0.599212	MSI	NA
																						ARSA-/- (60 weeks)	1.95449	MSI	NA
																						ARSA-/- (60 weeks)	0.503528	MSI	NA
																						ARSA-/- (60 weeks)	1.07062	MSI	NA
																						ARSA-/- (60 weeks)	1.72335	MSI	NA
																						ARSA-/- (60 weeks)	1.83631	MSI	NA
																						ARSA-/- (60 weeks)	3.01058	MSI	NA
																						ARSA-/- (60 weeks)	2.12999	MSI	NA
																						ARSA-/- (60 weeks)	3.76252	MSI	NA
																						ARSA-/- (60 weeks)	3.07344	MSI	NA
																						ARSA-/- (60 weeks)	1.23175	MSI	NA
																						ARSA-/- (60 weeks)	0.701187	MSI	NA
																						ARSA-/- (60 weeks)	0.431022	MSI	NA
																						ARSA-/- (60 weeks)	0.793692	MSI	NA
																						ARSA-/- (60 weeks)	0.316187	MSI	NA
																						ARSA-/- (60 weeks)	-0.0340586	MSI	NA
																						ARSA-/- (60 weeks)	0.543753	MSI	NA
																						ARSA-/- (60 weeks)	1.63212	MSI	NA
																						ARSA-/- (60 weeks)	0.628712	MSI	NA
																						ARSA-/- (60 weeks)	1.31987	MSI	NA
																						ARSA-/- (60 weeks)	0.646173	MSI	NA
																						ARSA-/- (60 weeks)	0.875287	MSI	NA
																						ARSA-/- (60 weeks)	1.0836	MSI	NA
																						ARSA-/- (60 weeks)	3.49697	MSI	NA
																						ARSA-/- (60 weeks)	1.81413	MSI	NA
																						ARSA-/- (60 weeks)	1.31663	MSI	NA
																						ARSA-/- (60 weeks)	0.409208	MSI	NA
																						ARSA-/- (60 weeks)	1.1854	MSI	NA
																						ARSA-/- (60 weeks)	1.18476	MSI	NA
																						ARSA-/- (60 weeks)	0.456934	MSI	NA
																						ARSA-/- (60 weeks)	0.442839	MSI	NA
																						ARSA-/- (60 weeks)	3.01676	MSI	NA
																						ARSA-/- (60 weeks)	0.799072	MSI	NA
																						ARSA-/- (60 weeks)	1.21459	MSI	NA
																						ARSA-/- (60 weeks)	1.40051	MSI	NA
																						ARSA-/- (60 weeks)	1.39684	MSI	NA
																						ARSA-/- (60 weeks)	0.302255	MSI	NA
																						ARSA-/- (60 weeks)	0.0975871	MSI	NA
																						ARSA-/- (60 weeks)	0.597805	MSI	NA
																						ARSA-/- (60 weeks)	0.271531	MSI	NA
																						ARSA-/- (60 weeks)	0.924068	MSI	NA
																						ARSA-/- (60 weeks)	1.18446	MSI	NA
																						ARSA-/- (60 weeks)	0.714116	MSI	NA
																						ARSA-/- (60 weeks)	1.19688	MSI	NA
																						ARSA-/- (60 weeks)	0.696818	MSI	NA
																						ARSA-/- (60 weeks)	1.75459	MSI	NA
																						ARSA-/- (60 weeks)	2.01754	MSI	NA
																						ARSA-/- (60 weeks)	1.3521	MSI	NA
																						ARSA-/- (60 weeks)	2.39577	MSI	NA
																						ARSA-/- (60 weeks)	2.45928	MSI	NA
																						ARSA-/- (60 weeks)	1.89979	MSI	NA
																						ARSA-/- (60 weeks)	0.951277	MSI	NA
																						ARSA-/- (60 weeks)	0.614534	MSI	NA
																						ARSA-/- (60 weeks)	0.646708	MSI	NA
																						ARSA-/- (60 weeks)	0.600284	MSI	NA
																						ARSA-/- (60 weeks)	1.63619	MSI	NA
																						ARSA-/- (60 weeks)	0.860158	MSI	NA
																						ARSA-/- (60 weeks)	1.93091	MSI	NA
																						ARSA-/- (60 weeks)	1.53906	MSI	NA
																						ARSA-/- (60 weeks)	2.11593	MSI	NA
																						ARSA-/- (60 weeks)	0.85399	MSI	NA
																						ARSA-/- (60 weeks)	0.985173	MSI	NA
																						ARSA-/- (60 weeks)	0.594627	MSI	NA
																						ARSA-/- (60 weeks)	0.54149	MSI	NA
																						ARSA-/- (60 weeks)	0.0218547	MSI	NA
																						ARSA-/- (60 weeks)	-0.208536	MSI	NA
																						ARSA-/- (60 weeks)	-0.413611	MSI	NA
																						ARSA-/- (60 weeks)	-0.156457	MSI	NA
																						ARSA-/- (60 weeks)	0.577682	MSI	NA
																						ARSA-/- (60 weeks)	0.231825	MSI	NA
																						ARSA-/- (60 weeks)	0.316023	MSI	NA
																						ARSA-/- (60 weeks)	0.167988	MSI	NA
																						ARSA-/- (60 weeks)	0.237866	MSI	NA
																						ARSA-/- (60 weeks)	0.58017	MSI	NA
																						ARSA-/- (60 weeks)	0.724074	MSI	NA
																						ARSA-/- (60 weeks)	0.691863	MSI	NA
																						ARSA-/- (60 weeks)	0.963574	MSI	NA
																						ARSA-/- (60 weeks)	0.414668	MSI	NA
																						ARSA-/- (60 weeks)	0.677407	MSI	NA
																						ARSA-/- (60 weeks)	1.2981	MSI	NA
																						ARSA-/- (60 weeks)	1.19798	MSI	NA
																						ARSA-/- (60 weeks)	0.354585	MSI	NA
																						ARSA-/- (60 weeks)	0.847171	MSI	NA
																						ARSA-/- (60 weeks)	1.36011	MSI	NA
																						ARSA-/- (60 weeks)	1.06836	MSI	NA
																						ARSA-/- (60 weeks)	1.10526	MSI	NA
																						ARSA-/- (60 weeks)	0.951472	MSI	NA
																						ARSA-/- (60 weeks)	1.44147	MSI	NA
																						ARSA-/- (60 weeks)	1.57857	MSI	NA
																						ARSA-/- (60 weeks)	1.02445	MSI	NA
																						ARSA-/- (60 weeks)	2.41465	MSI	NA
																						ARSA-/- (60 weeks)	1.84333	MSI	NA
																						ARSA-/- (60 weeks)	3.61299	MSI	NA
																						ARSA-/- (60 weeks)	1.88231	MSI	NA
																						ARSA-/- (60 weeks)	0.964667	MSI	NA
																						ARSA-/- (60 weeks)	2.80702	MSI	NA
																						ARSA-/- (60 weeks)	1.6145	MSI	NA
																						ARSA-/- (60 weeks)	2.58123	MSI	NA
																						ARSA-/- (60 weeks)	1.93959	MSI	NA
																						ARSA-/- (60 weeks)	1.10619	MSI	NA
																						ARSA-/- (60 weeks)	1.26242	MSI	NA
																						ARSA-/- (60 weeks)	1.01145	MSI	NA
																						ARSA-/- (60 weeks)	0.253375	MSI	NA
																						ARSA-/- (60 weeks)	-0.258841	MSI	NA
																						ARSA-/- (60 weeks)	0.627452	MSI	NA
																						ARSA-/- (60 weeks)	0.0563362	MSI	NA
																						ARSA-/- (60 weeks)	0.556644	MSI	NA
																						ARSA-/- (60 weeks)	3.13318	MSI	NA
																						ARSA-/- (60 weeks)	1.34718	MSI	NA
																						ARSA-/- (60 weeks)	0.736975	MSI	NA
																						ARSA-/- (60 weeks)	0.302213	MSI	NA
																						ARSA-/- (60 weeks)	-0.015486	MSI	NA
																						ARSA-/- (60 weeks)	-0.166363	MSI	NA
																						ARSA-/- (60 weeks)	1.23257	MSI	NA
																						ARSA-/- (60 weeks)	-0.184401	MSI	NA
																						ARSA-/- (60 weeks)	0.231924	MSI	NA
																						ARSA-/- (60 weeks)	-0.0322555	MSI	NA
																						ARSA-/- (60 weeks)	0.253926	MSI	NA
																						ARSA-/- (60 weeks)	0.456161	MSI	NA
																						ARSA-/- (60 weeks)	0.593563	MSI	NA
																						ARSA-/- (60 weeks)	0.520764	MSI	NA
																						ARSA-/- (60 weeks)	0.627071	MSI	NA
																						ARSA-/- (60 weeks)	1.30596	MSI	NA
																						ARSA-/- (60 weeks)	1.22087	MSI	NA
																						ARSA-/- (60 weeks)	1.31662	MSI	NA
																						ARSA-/- (60 weeks)	0.330104	MSI	NA
																						ARSA-/- (60 weeks)	0.457705	MSI	NA
																						ARSA-/- (60 weeks)	0.795617	MSI	NA
																						ARSA-/- (60 weeks)	1.7285	MSI	NA
																						ARSA-/- (60 weeks)	1.67417	MSI	NA
																						ARSA-/- (60 weeks)	0.920501	MSI	NA
																						ARSA-/- (60 weeks)	0.86144	MSI	NA
																						ARSA-/- (60 weeks)	1.53963	MSI	NA
																						ARSA-/- (60 weeks)	2.83499	MSI	NA
																						ARSA-/- (60 weeks)	2.46275	MSI	NA
																						ARSA-/- (60 weeks)	1.5993	MSI	NA
																						ARSA-/- (60 weeks)	1.71517	MSI	NA
																						ARSA-/- (60 weeks)	1.61171	MSI	NA
																						ARSA-/- (60 weeks)	1.34071	MSI	NA
																						ARSA-/- (60 weeks)	1.42433	MSI	NA
																						ARSA-/- (60 weeks)	1.4173	MSI	NA
																						ARSA-/- (60 weeks)	0.411772	MSI	NA
																						ARSA-/- (60 weeks)	1.53377	MSI	NA
																						ARSA-/- (60 weeks)	2.56907	MSI	NA
																						ARSA-/- (60 weeks)	0.301452	MSI	NA
																						ARSA-/- (60 weeks)	0.94488	MSI	NA
																						ARSA-/- (60 weeks)	0.323749	MSI	NA
																						ARSA-/- (60 weeks)	-0.381258	MSI	NA
																						ARSA-/- (60 weeks)	0.202142	MSI	NA
																						ARSA-/- (60 weeks)	0.190939	MSI	NA
																						ARSA-/- (60 weeks)	2.12107	MSI	NA
																						ARSA-/- (60 weeks)	1.61092	MSI	NA
																						ARSA-/- (60 weeks)	2.94434	MSI	NA
																						ARSA-/- (60 weeks)	2.24012	MSI	NA
																						ARSA-/- (60 weeks)	1.31901	MSI	NA
																						ARSA-/- (60 weeks)	-0.221066	MSI	NA
																						ARSA-/- (60 weeks)	-0.35722	MSI	NA
																						ARSA-/- (60 weeks)	-0.38796	MSI	NA
																						ARSA-/- (60 weeks)	-0.0113047	MSI	NA
																						ARSA-/- (60 weeks)	0.790469	MSI	NA
																						ARSA-/- (60 weeks)	0.655693	MSI	NA
																						ARSA-/- (60 weeks)	0.572129	MSI	NA
																						ARSA-/- (60 weeks)	0.189168	MSI	NA
																						ARSA-/- (60 weeks)	2.25803	MSI	NA
																						ARSA-/- (60 weeks)	0.415411	MSI	NA
																						ARSA-/- (60 weeks)	1.02683	MSI	NA
																						ARSA-/- (60 weeks)	1.19403	MSI	NA
																						ARSA-/- (60 weeks)	0.871055	MSI	NA
																						ARSA-/- (60 weeks)	0.835971	MSI	NA
																						ARSA-/- (60 weeks)	1.21016	MSI	NA
																						ARSA-/- (60 weeks)	1.33747	MSI	NA
																						ARSA-/- (60 weeks)	2.43994	MSI	NA
																						ARSA-/- (60 weeks)	1.4207	MSI	NA
																						ARSA-/- (60 weeks)	2.35287	MSI	NA
																						ARSA-/- (60 weeks)	0.567062	MSI	NA
																						ARSA-/- (60 weeks)	2.16727	MSI	NA
																						ARSA-/- (60 weeks)	1.21402	MSI	NA
																						ARSA-/- (60 weeks)	3.36381	MSI	NA
																						ARSA-/- (60 weeks)	2.51973	MSI	NA
																						ARSA-/- (60 weeks)	1.1078	MSI	NA
																						ARSA-/- (60 weeks)	1.10678	MSI	NA
																						ARSA-/- (60 weeks)	1.19151	MSI	NA
																						ARSA-/- (60 weeks)	0.778366	MSI	NA
																						ARSA-/- (60 weeks)	1.4376	MSI	NA
																						ARSA-/- (60 weeks)	1.24123	MSI	NA
																						ARSA-/- (60 weeks)	0.391054	MSI	NA
																						ARSA-/- (60 weeks)	0.794844	MSI	NA
																						ARSA-/- (60 weeks)	1.29073	MSI	NA
																						ARSA-/- (60 weeks)	0.0437463	MSI	NA
																						ARSA-/- (60 weeks)	1.1382	MSI	NA
																						ARSA-/- (60 weeks)	1.26	MSI	NA
																						ARSA-/- (60 weeks)	0.786786	MSI	NA
																						ARSA-/- (60 weeks)	0.624953	MSI	NA
																						ARSA-/- (60 weeks)	0.231118	MSI	NA
																						ARSA-/- (60 weeks)	-0.177991	MSI	NA
																						ARSA-/- (60 weeks)	0.829257	MSI	NA
																						ARSA-/- (60 weeks)	1.73911	MSI	NA
																						ARSA-/- (60 weeks)	4.55051	MSI	NA
																						ARSA-/- (60 weeks)	2.00326	MSI	NA
																						ARSA-/- (60 weeks)	2.10872	MSI	NA
																						ARSA-/- (60 weeks)	1.97038	MSI	NA
																						ARSA-/- (60 weeks)	1.38727	MSI	NA
																						ARSA-/- (60 weeks)	0.642319	MSI	NA
																						ARSA-/- (60 weeks)	-0.0384957	MSI	NA
																						ARSA-/- (60 weeks)	0.21615	MSI	NA
																						ARSA-/- (60 weeks)	0.495949	MSI	NA
																						ARSA-/- (60 weeks)	1.35668	MSI	NA
																						ARSA-/- (60 weeks)	0.0265809	MSI	NA
																						ARSA-/- (60 weeks)	1.5747	MSI	NA
																						ARSA-/- (60 weeks)	0.532611	MSI	NA
																						ARSA-/- (60 weeks)	1.3785	MSI	NA
																						ARSA-/- (60 weeks)	1.48116	MSI	NA
																						ARSA-/- (60 weeks)	0.648182	MSI	NA
																						ARSA-/- (60 weeks)	0.350951	MSI	NA
																						ARSA-/- (60 weeks)	0.483376	MSI	NA
																						ARSA-/- (60 weeks)	0.906288	MSI	NA
																						ARSA-/- (60 weeks)	2.55283	MSI	NA
																						ARSA-/- (60 weeks)	1.78514	MSI	NA
																						ARSA-/- (60 weeks)	2.13298	MSI	NA
																						ARSA-/- (60 weeks)	1.70851	MSI	NA
																						ARSA-/- (60 weeks)	1.29044	MSI	NA
																						ARSA-/- (60 weeks)	3.00362	MSI	NA
																						ARSA-/- (60 weeks)	2.96513	MSI	NA
																						ARSA-/- (60 weeks)	2.2351	MSI	NA
																						ARSA-/- (60 weeks)	2.27624	MSI	NA
																						ARSA-/- (60 weeks)	1.07844	MSI	NA
																						ARSA-/- (60 weeks)	0.582257	MSI	NA
																						ARSA-/- (60 weeks)	2.07981	MSI	NA
																						ARSA-/- (60 weeks)	1.47114	MSI	NA
																						ARSA-/- (60 weeks)	1.54217	MSI	NA
																						ARSA-/- (60 weeks)	1.28086	MSI	NA
																						ARSA-/- (60 weeks)	1.35331	MSI	NA
																						ARSA-/- (60 weeks)	2.14663	MSI	NA
																						ARSA-/- (60 weeks)	0.428138	MSI	NA
																						ARSA-/- (60 weeks)	1.08483	MSI	NA
																						ARSA-/- (60 weeks)	1.16211	MSI	NA
																						ARSA-/- (60 weeks)	0.784526	MSI	NA
																						ARSA-/- (60 weeks)	0.5117	MSI	NA
																						ARSA-/- (60 weeks)	0.0630322	MSI	NA
																						ARSA-/- (60 weeks)	0.29803	MSI	NA
																						ARSA-/- (60 weeks)	-0.153145	MSI	NA
																						ARSA-/- (60 weeks)	0.89499	MSI	NA
																						ARSA-/- (60 weeks)	1.38111	MSI	NA
																						ARSA-/- (60 weeks)	2.7385	MSI	NA
																						ARSA-/- (60 weeks)	1.38855	MSI	NA
																						ARSA-/- (60 weeks)	1.80021	MSI	NA
																						ARSA-/- (60 weeks)	2.29201	MSI	NA
																						ARSA-/- (60 weeks)	1.64337	MSI	NA
																						ARSA-/- (60 weeks)	1.42601	MSI	NA
																						ARSA-/- (60 weeks)	0.585974	MSI	NA
																						ARSA-/- (60 weeks)	-0.054637	MSI	NA
																						ARSA-/- (60 weeks)	0.198229	MSI	NA
																						ARSA-/- (60 weeks)	1.31539	MSI	NA
																						ARSA-/- (60 weeks)	2.02423	MSI	NA
																						ARSA-/- (60 weeks)	0.773386	MSI	NA
																						ARSA-/- (60 weeks)	1.17031	MSI	NA
																						ARSA-/- (60 weeks)	1.05114	MSI	NA
																						ARSA-/- (60 weeks)	2.52654	MSI	NA
																						ARSA-/- (60 weeks)	4.60641	MSI	NA
																						ARSA-/- (60 weeks)	7.02127	MSI	NA
																						ARSA-/- (60 weeks)	3.60849	MSI	NA
																						ARSA-/- (60 weeks)	1.0687	MSI	NA
																						ARSA-/- (60 weeks)	1.18415	MSI	NA
																						ARSA-/- (60 weeks)	0.879635	MSI	NA
																						ARSA-/- (60 weeks)	0.600584	MSI	NA
																						ARSA-/- (60 weeks)	1.93226	MSI	NA
																						ARSA-/- (60 weeks)	2.21098	MSI	NA
																						ARSA-/- (60 weeks)	2.32702	MSI	NA
																						ARSA-/- (60 weeks)	0.585472	MSI	NA
																						ARSA-/- (60 weeks)	1.44992	MSI	NA
																						ARSA-/- (60 weeks)	1.7433	MSI	NA
																						ARSA-/- (60 weeks)	2.95544	MSI	NA
																						ARSA-/- (60 weeks)	2.5964	MSI	NA
																						ARSA-/- (60 weeks)	2.34526	MSI	NA
																						ARSA-/- (60 weeks)	2.05523	MSI	NA
																						ARSA-/- (60 weeks)	1.93111	MSI	NA
																						ARSA-/- (60 weeks)	0.378322	MSI	NA
																						ARSA-/- (60 weeks)	0.767998	MSI	NA
																						ARSA-/- (60 weeks)	0.54986	MSI	NA
																						ARSA-/- (60 weeks)	0.153009	MSI	NA
																						ARSA-/- (60 weeks)	0.838535	MSI	NA
																						ARSA-/- (60 weeks)	0.70906	MSI	NA
																						ARSA-/- (60 weeks)	0.680474	MSI	NA
																						ARSA-/- (60 weeks)	-0.140256	MSI	NA
																						ARSA-/- (60 weeks)	-0.258956	MSI	NA
																						ARSA-/- (60 weeks)	0.567911	MSI	NA
																						ARSA-/- (60 weeks)	0.938539	MSI	NA
																						ARSA-/- (60 weeks)	1.05939	MSI	NA
																						ARSA-/- (60 weeks)	0.114134	MSI	NA
																						ARSA-/- (60 weeks)	0.550906	MSI	NA
																						ARSA-/- (60 weeks)	0.311656	MSI	NA
																						ARSA-/- (60 weeks)	0.572904	MSI	NA
																						ARSA-/- (60 weeks)	1.11354	MSI	NA
																						ARSA-/- (60 weeks)	0.867257	MSI	NA
																						ARSA-/- (60 weeks)	0.765663	MSI	NA
																						ARSA-/- (60 weeks)	1.59877	MSI	NA
																						ARSA-/- (60 weeks)	3.74354	MSI	NA
																						ARSA-/- (60 weeks)	2.99334	MSI	NA
																						ARSA-/- (60 weeks)	2.60071	MSI	NA
																						ARSA-/- (60 weeks)	3.45564	MSI	NA
																						ARSA-/- (60 weeks)	1.96419	MSI	NA
																						ARSA-/- (60 weeks)	1.75637	MSI	NA
																						ARSA-/- (60 weeks)	4.60871	MSI	NA
																						ARSA-/- (60 weeks)	9.37297	MSI	NA
																						ARSA-/- (60 weeks)	2.93407	MSI	NA
																						ARSA-/- (60 weeks)	1.31063	MSI	NA
																						ARSA-/- (60 weeks)	2.60167	MSI	NA
																						ARSA-/- (60 weeks)	1.13399	MSI	NA
																						ARSA-/- (60 weeks)	0.493828	MSI	NA
																						ARSA-/- (60 weeks)	0.331685	MSI	NA
																						ARSA-/- (60 weeks)	1.63299	MSI	NA
																						ARSA-/- (60 weeks)	1.56013	MSI	NA
																						ARSA-/- (60 weeks)	1.6352	MSI	NA
																						ARSA-/- (60 weeks)	1.70394	MSI	NA
																						ARSA-/- (60 weeks)	3.36052	MSI	NA
																						ARSA-/- (60 weeks)	2.20557	MSI	NA
																						ARSA-/- (60 weeks)	1.55804	MSI	NA
																						ARSA-/- (60 weeks)	2.07867	MSI	NA
																						ARSA-/- (60 weeks)	3.02336	MSI	NA
																						ARSA-/- (60 weeks)	2.79467	MSI	NA
																						ARSA-/- (60 weeks)	1.35	MSI	NA
																						ARSA-/- (60 weeks)	0.0642019	MSI	NA
																						ARSA-/- (60 weeks)	-0.151718	MSI	NA
																						ARSA-/- (60 weeks)	0.341944	MSI	NA
																						ARSA-/- (60 weeks)	0.239747	MSI	NA
																						ARSA-/- (60 weeks)	0.194612	MSI	NA
																						ARSA-/- (60 weeks)	0.27757	MSI	NA
																						ARSA-/- (60 weeks)	0.450475	MSI	NA
																						ARSA-/- (60 weeks)	1.29234	MSI	NA
																						ARSA-/- (60 weeks)	1.08963	MSI	NA
																						ARSA-/- (60 weeks)	2.48443	MSI	NA
																						ARSA-/- (60 weeks)	1.15319	MSI	NA
																						ARSA-/- (60 weeks)	1.93361	MSI	NA
																						ARSA-/- (60 weeks)	0.839008	MSI	NA
																						ARSA-/- (60 weeks)	0.434653	MSI	NA
																						ARSA-/- (60 weeks)	0.0347046	MSI	NA
																						ARSA-/- (60 weeks)	0.38931	MSI	NA
																						ARSA-/- (60 weeks)	0.5222	MSI	NA
																						ARSA-/- (60 weeks)	0.493452	MSI	NA
																						ARSA-/- (60 weeks)	0.728945	MSI	NA
																						ARSA-/- (60 weeks)	1.6207	MSI	NA
																						ARSA-/- (60 weeks)	2.45063	MSI	NA
																						ARSA-/- (60 weeks)	1.73976	MSI	NA
																						ARSA-/- (60 weeks)	2.959	MSI	NA
																						ARSA-/- (60 weeks)	7.58186	MSI	NA
																						ARSA-/- (60 weeks)	3.1259	MSI	NA
																						ARSA-/- (60 weeks)	2.86101	MSI	NA
																						ARSA-/- (60 weeks)	1.13861	MSI	NA
																						ARSA-/- (60 weeks)	2.70396	MSI	NA
																						ARSA-/- (60 weeks)	2.85718	MSI	NA
																						ARSA-/- (60 weeks)	3.01987	MSI	NA
																						ARSA-/- (60 weeks)	2.67522	MSI	NA
																						ARSA-/- (60 weeks)	2.4423	MSI	NA
																						ARSA-/- (60 weeks)	0.975514	MSI	NA
																						ARSA-/- (60 weeks)	2.04701	MSI	NA
																						ARSA-/- (60 weeks)	2.05556	MSI	NA
																						ARSA-/- (60 weeks)	2.1292	MSI	NA
																						ARSA-/- (60 weeks)	1.63682	MSI	NA
																						ARSA-/- (60 weeks)	2.54783	MSI	NA
																						ARSA-/- (60 weeks)	1.62549	MSI	NA
																						ARSA-/- (60 weeks)	1.63972	MSI	NA
																						ARSA-/- (60 weeks)	2.33729	MSI	NA
																						ARSA-/- (60 weeks)	1.12247	MSI	NA
																						ARSA-/- (60 weeks)	0.582998	MSI	NA
																						ARSA-/- (60 weeks)	-0.160181	MSI	NA
																						ARSA-/- (60 weeks)	-0.247102	MSI	NA
																						ARSA-/- (60 weeks)	0.737696	MSI	NA
																						ARSA-/- (60 weeks)	-0.0407959	MSI	NA
																						ARSA-/- (60 weeks)	0.227061	MSI	NA
																						ARSA-/- (60 weeks)	-0.0729107	MSI	NA
																						ARSA-/- (60 weeks)	-0.355856	MSI	NA
																						ARSA-/- (60 weeks)	0.0393037	MSI	NA
																						ARSA-/- (60 weeks)	-0.0872567	MSI	NA
																						ARSA-/- (60 weeks)	0.0943681	MSI	NA
																						ARSA-/- (60 weeks)	0.318752	MSI	NA
																						ARSA-/- (60 weeks)	1.02011	MSI	NA
																						ARSA-/- (60 weeks)	0.416942	MSI	NA
																						ARSA-/- (60 weeks)	0.623503	MSI	NA
																						ARSA-/- (60 weeks)	1.20653	MSI	NA
																						ARSA-/- (60 weeks)	2.03533	MSI	NA
																						ARSA-/- (60 weeks)	1.00536	MSI	NA
																						ARSA-/- (60 weeks)	1.54709	MSI	NA
																						ARSA-/- (60 weeks)	1.39149	MSI	NA
																						ARSA-/- (60 weeks)	1.05449	MSI	NA
																						ARSA-/- (60 weeks)	0.710644	MSI	NA
																						ARSA-/- (60 weeks)	1.36223	MSI	NA
																						ARSA-/- (60 weeks)	0.634396	MSI	NA
																						ARSA-/- (60 weeks)	0.339457	MSI	NA
																						ARSA-/- (60 weeks)	0.913299	MSI	NA
																						ARSA-/- (60 weeks)	4.53865	MSI	NA
																						ARSA-/- (60 weeks)	5.46372	MSI	NA
																						ARSA-/- (60 weeks)	3.49267	MSI	NA
																						ARSA-/- (60 weeks)	1.66955	MSI	NA
																						ARSA-/- (60 weeks)	4.28342	MSI	NA
																						ARSA-/- (60 weeks)	2.56008	MSI	NA
																						ARSA-/- (60 weeks)	1.84804	MSI	NA
																						ARSA-/- (60 weeks)	3.17547	MSI	NA
																						ARSA-/- (60 weeks)	2.0838	MSI	NA
																						ARSA-/- (60 weeks)	2.179	MSI	NA
																						ARSA-/- (60 weeks)	1.92061	MSI	NA
																						ARSA-/- (60 weeks)	3.29166	MSI	NA
																						ARSA-/- (60 weeks)	0.668059	MSI	NA
																						ARSA-/- (60 weeks)	2.01918	MSI	NA
																						ARSA-/- (60 weeks)	1.86311	MSI	NA
																						ARSA-/- (60 weeks)	2.55228	MSI	NA
																						ARSA-/- (60 weeks)	1.93751	MSI	NA
																						ARSA-/- (60 weeks)	0.637698	MSI	NA
																						ARSA-/- (60 weeks)	1.5091	MSI	NA
																						ARSA-/- (60 weeks)	2.01968	MSI	NA
																						ARSA-/- (60 weeks)	2.58654	MSI	NA
																						ARSA-/- (60 weeks)	1.23087	MSI	NA
																						ARSA-/- (60 weeks)	0.583211	MSI	NA
																						ARSA-/- (60 weeks)	0.324584	MSI	NA
																						ARSA-/- (60 weeks)	0.143126	MSI	NA
																						ARSA-/- (60 weeks)	0.0724868	MSI	NA
																						ARSA-/- (60 weeks)	0.00186239	MSI	NA
																						ARSA-/- (60 weeks)	-0.151552	MSI	NA
																						ARSA-/- (60 weeks)	-0.249791	MSI	NA
																						ARSA-/- (60 weeks)	0.683647	MSI	NA
																						ARSA-/- (60 weeks)	0.354172	MSI	NA
																						ARSA-/- (60 weeks)	0.879098	MSI	NA
																						ARSA-/- (60 weeks)	0.0569721	MSI	NA
																						ARSA-/- (60 weeks)	0.175466	MSI	NA
																						ARSA-/- (60 weeks)	0.368889	MSI	NA
																						ARSA-/- (60 weeks)	1.07903	MSI	NA
																						ARSA-/- (60 weeks)	0.354086	MSI	NA
																						ARSA-/- (60 weeks)	0.150773	MSI	NA
																						ARSA-/- (60 weeks)	0.57101	MSI	NA
																						ARSA-/- (60 weeks)	0.388609	MSI	NA
																						ARSA-/- (60 weeks)	0.928559	MSI	NA
																						ARSA-/- (60 weeks)	0.84925	MSI	NA
																						ARSA-/- (60 weeks)	0.330335	MSI	NA
																						ARSA-/- (60 weeks)	0.124411	MSI	NA
																						ARSA-/- (60 weeks)	-0.299889	MSI	NA
																						ARSA-/- (60 weeks)	0.231781	MSI	NA
																						ARSA-/- (60 weeks)	1.03129	MSI	NA
																						ARSA-/- (60 weeks)	0.653198	MSI	NA
																						ARSA-/- (60 weeks)	1.02486	MSI	NA
																						ARSA-/- (60 weeks)	2.23442	MSI	NA
																						ARSA-/- (60 weeks)	2.10293	MSI	NA
																						ARSA-/- (60 weeks)	3.2569	MSI	NA
																						ARSA-/- (60 weeks)	2.51344	MSI	NA
																						ARSA-/- (60 weeks)	2.96065	MSI	NA
																						ARSA-/- (60 weeks)	1.98699	MSI	NA
																						ARSA-/- (60 weeks)	2.23589	MSI	NA
																						ARSA-/- (60 weeks)	3.13648	MSI	NA
																						ARSA-/- (60 weeks)	2.27215	MSI	NA
																						ARSA-/- (60 weeks)	1.99857	MSI	NA
																						ARSA-/- (60 weeks)	3.08557	MSI	NA
																						ARSA-/- (60 weeks)	2.99742	MSI	NA
																						ARSA-/- (60 weeks)	1.14738	MSI	NA
																						ARSA-/- (60 weeks)	0.361586	MSI	NA
																						ARSA-/- (60 weeks)	3.87977	MSI	NA
																						ARSA-/- (60 weeks)	4.44075	MSI	NA
																						ARSA-/- (60 weeks)	3.72794	MSI	NA
																						ARSA-/- (60 weeks)	2.28726	MSI	NA
																						ARSA-/- (60 weeks)	1.82982	MSI	NA
																						ARSA-/- (60 weeks)	1.97382	MSI	NA
																						ARSA-/- (60 weeks)	1.45665	MSI	NA
																						ARSA-/- (60 weeks)	2.49614	MSI	NA
																						ARSA-/- (60 weeks)	1.22633	MSI	NA
																						ARSA-/- (60 weeks)	1.87847	MSI	NA
																						ARSA-/- (60 weeks)	0.87153	MSI	NA
																						ARSA-/- (60 weeks)	0.786811	MSI	NA
																						ARSA-/- (60 weeks)	0.027173	MSI	NA
																						ARSA-/- (60 weeks)	-0.187847	MSI	NA
																						ARSA-/- (60 weeks)	0.0982857	MSI	NA
																						ARSA-/- (60 weeks)	-0.0041341	MSI	NA
																						ARSA-/- (60 weeks)	-0.0185578	MSI	NA
																						ARSA-/- (60 weeks)	0.226658	MSI	NA
																						ARSA-/- (60 weeks)	1.04208	MSI	NA
																						ARSA-/- (60 weeks)	1.3851	MSI	NA
																						ARSA-/- (60 weeks)	0.736198	MSI	NA
																						ARSA-/- (60 weeks)	1.15836	MSI	NA
																						ARSA-/- (60 weeks)	1.84516	MSI	NA
																						ARSA-/- (60 weeks)	1.60872	MSI	NA
																						ARSA-/- (60 weeks)	1.93859	MSI	NA
																						ARSA-/- (60 weeks)	-0.0716949	MSI	NA
																						ARSA-/- (60 weeks)	0.215728	MSI	NA
																						ARSA-/- (60 weeks)	0.356752	MSI	NA
																						ARSA-/- (60 weeks)	0.0760146	MSI	NA
																						ARSA-/- (60 weeks)	0.752994	MSI	NA
																						ARSA-/- (60 weeks)	0.444303	MSI	NA
																						ARSA-/- (60 weeks)	0.400064	MSI	NA
																						ARSA-/- (60 weeks)	0.59795	MSI	NA
																						ARSA-/- (60 weeks)	0.709355	MSI	NA
																						ARSA-/- (60 weeks)	0.689394	MSI	NA
																						ARSA-/- (60 weeks)	1.74338	MSI	NA
																						ARSA-/- (60 weeks)	-0.0532722	MSI	NA
																						ARSA-/- (60 weeks)	0.879148	MSI	NA
																						ARSA-/- (60 weeks)	1.15111	MSI	NA
																						ARSA-/- (60 weeks)	0.909542	MSI	NA
																						ARSA-/- (60 weeks)	2.56757	MSI	NA
																						ARSA-/- (60 weeks)	1.78419	MSI	NA
																						ARSA-/- (60 weeks)	2.42466	MSI	NA
																						ARSA-/- (60 weeks)	4.02027	MSI	NA
																						ARSA-/- (60 weeks)	3.37541	MSI	NA
																						ARSA-/- (60 weeks)	2.58712	MSI	NA
																						ARSA-/- (60 weeks)	0.407433	MSI	NA
																						ARSA-/- (60 weeks)	2.28448	MSI	NA
																						ARSA-/- (60 weeks)	2.87095	MSI	NA
																						ARSA-/- (60 weeks)	3.95804	MSI	NA
																						ARSA-/- (60 weeks)	2.52474	MSI	NA
																						ARSA-/- (60 weeks)	2.07822	MSI	NA
																						ARSA-/- (60 weeks)	2.33571	MSI	NA
																						ARSA-/- (60 weeks)	2.10246	MSI	NA
																						ARSA-/- (60 weeks)	2.8709	MSI	NA
																						ARSA-/- (60 weeks)	5.04459	MSI	NA
																						ARSA-/- (60 weeks)	1.88257	MSI	NA
																						ARSA-/- (60 weeks)	1.0123	MSI	NA
																						ARSA-/- (60 weeks)	0.508655	MSI	NA
																						ARSA-/- (60 weeks)	0.976085	MSI	NA
																						ARSA-/- (60 weeks)	1.22369	MSI	NA
																						ARSA-/- (60 weeks)	1.32252	MSI	NA
																						ARSA-/- (60 weeks)	0.66375	MSI	NA
																						ARSA-/- (60 weeks)	0.411993	MSI	NA
																						ARSA-/- (60 weeks)	0.96571	MSI	NA
																						ARSA-/- (60 weeks)	-0.354336	MSI	NA
																						ARSA-/- (60 weeks)	-0.334037	MSI	NA
																						ARSA-/- (60 weeks)	0.975445	MSI	NA
																						ARSA-/- (60 weeks)	1.19655	MSI	NA
																						ARSA-/- (60 weeks)	0.921511	MSI	NA
																						ARSA-/- (60 weeks)	0.810148	MSI	NA
																						ARSA-/- (60 weeks)	0.973505	MSI	NA
																						ARSA-/- (60 weeks)	0.0448532	MSI	NA
																						ARSA-/- (60 weeks)	0.00748592	MSI	NA
																						ARSA-/- (60 weeks)	-0.214092	MSI	NA
																						ARSA-/- (60 weeks)	0.00642797	MSI	NA
																						ARSA-/- (60 weeks)	0.432663	MSI	NA
																						ARSA-/- (60 weeks)	0.349666	MSI	NA
																						ARSA-/- (60 weeks)	0.192742	MSI	NA
																						ARSA-/- (60 weeks)	0.232305	MSI	NA
																						ARSA-/- (60 weeks)	0.604858	MSI	NA
																						ARSA-/- (60 weeks)	0.858401	MSI	NA
																						ARSA-/- (60 weeks)	0.271619	MSI	NA
																						ARSA-/- (60 weeks)	1.38731	MSI	NA
																						ARSA-/- (60 weeks)	1.17901	MSI	NA
																						ARSA-/- (60 weeks)	1.87748	MSI	NA
																						ARSA-/- (60 weeks)	-0.155466	MSI	NA
																						ARSA-/- (60 weeks)	0.421273	MSI	NA
																						ARSA-/- (60 weeks)	0.451736	MSI	NA
																						ARSA-/- (60 weeks)	1.88597	MSI	NA
																						ARSA-/- (60 weeks)	2.119	MSI	NA
																						ARSA-/- (60 weeks)	2.11575	MSI	NA
																						ARSA-/- (60 weeks)	3.57935	MSI	NA
																						ARSA-/- (60 weeks)	13.8012	MSI	NA
																						ARSA-/- (60 weeks)	7.37751	MSI	NA
																						ARSA-/- (60 weeks)	4.07277	MSI	NA
																						ARSA-/- (60 weeks)	1.8714	MSI	NA
																						ARSA-/- (60 weeks)	2.31779	MSI	NA
																						ARSA-/- (60 weeks)	2.88514	MSI	NA
																						ARSA-/- (60 weeks)	2.92467	MSI	NA
																						ARSA-/- (60 weeks)	2.52497	MSI	NA
																						ARSA-/- (60 weeks)	1.23609	MSI	NA
																						ARSA-/- (60 weeks)	1.14866	MSI	NA
																						ARSA-/- (60 weeks)	2.32508	MSI	NA
																						ARSA-/- (60 weeks)	2.47296	MSI	NA
																						ARSA-/- (60 weeks)	0.797915	MSI	NA
																						ARSA-/- (60 weeks)	1.12512	MSI	NA
																						ARSA-/- (60 weeks)	1.67101	MSI	NA
																						ARSA-/- (60 weeks)	1.32024	MSI	NA
																						ARSA-/- (60 weeks)	1.56978	MSI	NA
																						ARSA-/- (60 weeks)	2.29292	MSI	NA
																						ARSA-/- (60 weeks)	2.06077	MSI	NA
																						ARSA-/- (60 weeks)	2.08547	MSI	NA
																						ARSA-/- (60 weeks)	0.957563	MSI	NA
																						ARSA-/- (60 weeks)	0.161664	MSI	NA
																						ARSA-/- (60 weeks)	0.468395	MSI	NA
																						ARSA-/- (60 weeks)	0.454665	MSI	NA
																						ARSA-/- (60 weeks)	-0.156475	MSI	NA
																						ARSA-/- (60 weeks)	0.661473	MSI	NA
																						ARSA-/- (60 weeks)	0.645198	MSI	NA
																						ARSA-/- (60 weeks)	0.847663	MSI	NA
																						ARSA-/- (60 weeks)	0.661099	MSI	NA
																						ARSA-/- (60 weeks)	0.0743596	MSI	NA
																						ARSA-/- (60 weeks)	0.651248	MSI	NA
																						ARSA-/- (60 weeks)	0.963999	MSI	NA
																						ARSA-/- (60 weeks)	2.92226	MSI	NA
																						ARSA-/- (60 weeks)	2.32434	MSI	NA
																						ARSA-/- (60 weeks)	1.89989	MSI	NA
																						ARSA-/- (60 weeks)	0.695863	MSI	NA
																						ARSA-/- (60 weeks)	0.79213	MSI	NA
																						ARSA-/- (60 weeks)	0.890178	MSI	NA
																						ARSA-/- (60 weeks)	1.12482	MSI	NA
																						ARSA-/- (60 weeks)	0.670795	MSI	NA
																						ARSA-/- (60 weeks)	1.54421	MSI	NA
																						ARSA-/- (60 weeks)	1.54952	MSI	NA
																						ARSA-/- (60 weeks)	1.77579	MSI	NA
																						ARSA-/- (60 weeks)	2.41418	MSI	NA
																						ARSA-/- (60 weeks)	1.40168	MSI	NA
																						ARSA-/- (60 weeks)	1.84063	MSI	NA
																						ARSA-/- (60 weeks)	5.46769	MSI	NA
																						ARSA-/- (60 weeks)	6.17474	MSI	NA
																						ARSA-/- (60 weeks)	3.89633	MSI	NA
																						ARSA-/- (60 weeks)	2.96529	MSI	NA
																						ARSA-/- (60 weeks)	0.987976	MSI	NA
																						ARSA-/- (60 weeks)	-0.100877	MSI	NA
																						ARSA-/- (60 weeks)	0.572781	MSI	NA
																						ARSA-/- (60 weeks)	2.52996	MSI	NA
																						ARSA-/- (60 weeks)	3.3421	MSI	NA
																						ARSA-/- (60 weeks)	2.22794	MSI	NA
																						ARSA-/- (60 weeks)	2.86965	MSI	NA
																						ARSA-/- (60 weeks)	3.69092	MSI	NA
																						ARSA-/- (60 weeks)	2.8001	MSI	NA
																						ARSA-/- (60 weeks)	1.25401	MSI	NA
																						ARSA-/- (60 weeks)	2.63998	MSI	NA
																						ARSA-/- (60 weeks)	1.35833	MSI	NA
																						ARSA-/- (60 weeks)	1.4127	MSI	NA
																						ARSA-/- (60 weeks)	1.10187	MSI	NA
																						ARSA-/- (60 weeks)	0.900294	MSI	NA
																						ARSA-/- (60 weeks)	-0.035143	MSI	NA
																						ARSA-/- (60 weeks)	0.363367	MSI	NA
																						ARSA-/- (60 weeks)	0.534501	MSI	NA
																						ARSA-/- (60 weeks)	-0.12706	MSI	NA
																						ARSA-/- (60 weeks)	0.0642223	MSI	NA
																						ARSA-/- (60 weeks)	-0.277072	MSI	NA
																						ARSA-/- (60 weeks)	-0.183321	MSI	NA
																						ARSA-/- (60 weeks)	0.707304	MSI	NA
																						ARSA-/- (60 weeks)	2.04202	MSI	NA
																						ARSA-/- (60 weeks)	1.69096	MSI	NA
																						ARSA-/- (60 weeks)	0.78172	MSI	NA
																						ARSA-/- (60 weeks)	1.55653	MSI	NA
																						ARSA-/- (60 weeks)	2.36458	MSI	NA
																						ARSA-/- (60 weeks)	1.50718	MSI	NA
																						ARSA-/- (60 weeks)	0.299944	MSI	NA
																						ARSA-/- (60 weeks)	-0.272961	MSI	NA
																						ARSA-/- (60 weeks)	1.08697	MSI	NA
																						ARSA-/- (60 weeks)	0.332038	MSI	NA
																						ARSA-/- (60 weeks)	0.44528	MSI	NA
																						ARSA-/- (60 weeks)	0.92763	MSI	NA
																						ARSA-/- (60 weeks)	1.58036	MSI	NA
																						ARSA-/- (60 weeks)	1.49924	MSI	NA
																						ARSA-/- (60 weeks)	2.06677	MSI	NA
																						ARSA-/- (60 weeks)	2.77944	MSI	NA
																						ARSA-/- (60 weeks)	2.52801	MSI	NA
																						ARSA-/- (60 weeks)	2.72283	MSI	NA
																						ARSA-/- (60 weeks)	3.79774	MSI	NA
																						ARSA-/- (60 weeks)	2.27014	MSI	NA
																						ARSA-/- (60 weeks)	2.6368	MSI	NA
																						ARSA-/- (60 weeks)	3.39923	MSI	NA
																						ARSA-/- (60 weeks)	4.56545	MSI	NA
																						ARSA-/- (60 weeks)	4.58127	MSI	NA
																						ARSA-/- (60 weeks)	1.15646	MSI	NA
																						ARSA-/- (60 weeks)	0.0481828	MSI	NA
																						ARSA-/- (60 weeks)	1.14654	MSI	NA
																						ARSA-/- (60 weeks)	1.73973	MSI	NA
																						ARSA-/- (60 weeks)	0.99452	MSI	NA
																						ARSA-/- (60 weeks)	3.00223	MSI	NA
																						ARSA-/- (60 weeks)	3.14587	MSI	NA
																						ARSA-/- (60 weeks)	2.81004	MSI	NA
																						ARSA-/- (60 weeks)	2.16701	MSI	NA
																						ARSA-/- (60 weeks)	2.28651	MSI	NA
																						ARSA-/- (60 weeks)	1.73642	MSI	NA
																						ARSA-/- (60 weeks)	2.17132	MSI	NA
																						ARSA-/- (60 weeks)	0.812188	MSI	NA
																						ARSA-/- (60 weeks)	1.27116	MSI	NA
																						ARSA-/- (60 weeks)	1.25246	MSI	NA
																						ARSA-/- (60 weeks)	2.1425	MSI	NA
																						ARSA-/- (60 weeks)	1.42368	MSI	NA
																						ARSA-/- (60 weeks)	1.19336	MSI	NA
																						ARSA-/- (60 weeks)	0.605286	MSI	NA
																						ARSA-/- (60 weeks)	0.207509	MSI	NA
																						ARSA-/- (60 weeks)	0.661834	MSI	NA
																						ARSA-/- (60 weeks)	0.63626	MSI	NA
																						ARSA-/- (60 weeks)	0.17124	MSI	NA
																						ARSA-/- (60 weeks)	0.262357	MSI	NA
																						ARSA-/- (60 weeks)	-0.174741	MSI	NA
																						ARSA-/- (60 weeks)	0.148605	MSI	NA
																						ARSA-/- (60 weeks)	0.403512	MSI	NA
																						ARSA-/- (60 weeks)	0.271636	MSI	NA
																						ARSA-/- (60 weeks)	0.385358	MSI	NA
																						ARSA-/- (60 weeks)	0.120149	MSI	NA
																						ARSA-/- (60 weeks)	0.819394	MSI	NA
																						ARSA-/- (60 weeks)	1.37564	MSI	NA
																						ARSA-/- (60 weeks)	1.31802	MSI	NA
																						ARSA-/- (60 weeks)	1.03596	MSI	NA
																						ARSA-/- (60 weeks)	0.754668	MSI	NA
																						ARSA-/- (60 weeks)	1.76881	MSI	NA
																						ARSA-/- (60 weeks)	1.08415	MSI	NA
																						ARSA-/- (60 weeks)	-0.122391	MSI	NA
																						ARSA-/- (60 weeks)	0.936353	MSI	NA
																						ARSA-/- (60 weeks)	0.945771	MSI	NA
																						ARSA-/- (60 weeks)	1.58243	MSI	NA
																						ARSA-/- (60 weeks)	0.214538	MSI	NA
																						ARSA-/- (60 weeks)	1.05938	MSI	NA
																						ARSA-/- (60 weeks)	0.79136	MSI	NA
																						ARSA-/- (60 weeks)	2.36578	MSI	NA
																						ARSA-/- (60 weeks)	2.62806	MSI	NA
																						ARSA-/- (60 weeks)	2.09941	MSI	NA
																						ARSA-/- (60 weeks)	2.85541	MSI	NA
																						ARSA-/- (60 weeks)	2.79126	MSI	NA
																						ARSA-/- (60 weeks)	3.15615	MSI	NA
																						ARSA-/- (60 weeks)	3.34286	MSI	NA
																						ARSA-/- (60 weeks)	2.91713	MSI	NA
																						ARSA-/- (60 weeks)	0.859965	MSI	NA
																						ARSA-/- (60 weeks)	1.11299	MSI	NA
																						ARSA-/- (60 weeks)	2.11699	MSI	NA
																						ARSA-/- (60 weeks)	1.19119	MSI	NA
																						ARSA-/- (60 weeks)	0.381615	MSI	NA
																						ARSA-/- (60 weeks)	0.759022	MSI	NA
																						ARSA-/- (60 weeks)	0.57536	MSI	NA
																						ARSA-/- (60 weeks)	1.03451	MSI	NA
																						ARSA-/- (60 weeks)	2.6017	MSI	NA
																						ARSA-/- (60 weeks)	1.71288	MSI	NA
																						ARSA-/- (60 weeks)	3.03092	MSI	NA
																						ARSA-/- (60 weeks)	1.74627	MSI	NA
																						ARSA-/- (60 weeks)	1.00887	MSI	NA
																						ARSA-/- (60 weeks)	1.31154	MSI	NA
																						ARSA-/- (60 weeks)	1.31315	MSI	NA
																						ARSA-/- (60 weeks)	2.14702	MSI	NA
																						ARSA-/- (60 weeks)	3.14336	MSI	NA
																						ARSA-/- (60 weeks)	0.894457	MSI	NA
																						ARSA-/- (60 weeks)	0.435449	MSI	NA
																						ARSA-/- (60 weeks)	1.61343	MSI	NA
																						ARSA-/- (60 weeks)	1.18646	MSI	NA
																						ARSA-/- (60 weeks)	0.954797	MSI	NA
																						ARSA-/- (60 weeks)	0.45575	MSI	NA
																						ARSA-/- (60 weeks)	-0.0209315	MSI	NA
																						ARSA-/- (60 weeks)	0.871421	MSI	NA
																						ARSA-/- (60 weeks)	0.754163	MSI	NA
																						ARSA-/- (60 weeks)	1.19972	MSI	NA
																						ARSA-/- (60 weeks)	0.13413	MSI	NA
																						ARSA-/- (60 weeks)	-0.370631	MSI	NA
																						ARSA-/- (60 weeks)	-0.747918	MSI	NA
																						ARSA-/- (60 weeks)	-0.464478	MSI	NA
																						ARSA-/- (60 weeks)	-0.12947	MSI	NA
																						ARSA-/- (60 weeks)	0.59165	MSI	NA
																						ARSA-/- (60 weeks)	1.05191	MSI	NA
																						ARSA-/- (60 weeks)	0.551842	MSI	NA
																						ARSA-/- (60 weeks)	1.13824	MSI	NA
																						ARSA-/- (60 weeks)	1.55493	MSI	NA
																						ARSA-/- (60 weeks)	0.813956	MSI	NA
																						ARSA-/- (60 weeks)	1.69427	MSI	NA
																						ARSA-/- (60 weeks)	1.66665	MSI	NA
																						ARSA-/- (60 weeks)	0.788269	MSI	NA
																						ARSA-/- (60 weeks)	1.4123	MSI	NA
																						ARSA-/- (60 weeks)	0.501466	MSI	NA
																						ARSA-/- (60 weeks)	0.759175	MSI	NA
																						ARSA-/- (60 weeks)	0.728541	MSI	NA
																						ARSA-/- (60 weeks)	1.66785	MSI	NA
																						ARSA-/- (60 weeks)	1.08024	MSI	NA
																						ARSA-/- (60 weeks)	0.963654	MSI	NA
																						ARSA-/- (60 weeks)	1.583	MSI	NA
																						ARSA-/- (60 weeks)	2.72776	MSI	NA
																						ARSA-/- (60 weeks)	3.81051	MSI	NA
																						ARSA-/- (60 weeks)	3.14456	MSI	NA
																						ARSA-/- (60 weeks)	4.03424	MSI	NA
																						ARSA-/- (60 weeks)	4.54161	MSI	NA
																						ARSA-/- (60 weeks)	3.81031	MSI	NA
																						ARSA-/- (60 weeks)	2.28233	MSI	NA
																						ARSA-/- (60 weeks)	1.53421	MSI	NA
																						ARSA-/- (60 weeks)	1.65921	MSI	NA
																						ARSA-/- (60 weeks)	0.489859	MSI	NA
																						ARSA-/- (60 weeks)	0.0774419	MSI	NA
																						ARSA-/- (60 weeks)	1.2653	MSI	NA
																						ARSA-/- (60 weeks)	1.2591	MSI	NA
																						ARSA-/- (60 weeks)	2.34176	MSI	NA
																						ARSA-/- (60 weeks)	2.56883	MSI	NA
																						ARSA-/- (60 weeks)	3.0208	MSI	NA
																						ARSA-/- (60 weeks)	1.89434	MSI	NA
																						ARSA-/- (60 weeks)	1.57203	MSI	NA
																						ARSA-/- (60 weeks)	2.36905	MSI	NA
																						ARSA-/- (60 weeks)	1.41961	MSI	NA
																						ARSA-/- (60 weeks)	1.34753	MSI	NA
																						ARSA-/- (60 weeks)	1.15972	MSI	NA
																						ARSA-/- (60 weeks)	2.13825	MSI	NA
																						ARSA-/- (60 weeks)	1.71693	MSI	NA
																						ARSA-/- (60 weeks)	0.208666	MSI	NA
																						ARSA-/- (60 weeks)	0.373137	MSI	NA
																						ARSA-/- (60 weeks)	-0.0266628	MSI	NA
																						ARSA-/- (60 weeks)	0.272502	MSI	NA
																						ARSA-/- (60 weeks)	1.29482	MSI	NA
																						ARSA-/- (60 weeks)	0.594982	MSI	NA
																						ARSA-/- (60 weeks)	-0.426356	MSI	NA
																						ARSA-/- (60 weeks)	2.87991	MSI	NA
																						ARSA-/- (60 weeks)	-0.0770764	MSI	NA
																						ARSA-/- (60 weeks)	-0.505593	MSI	NA
																						ARSA-/- (60 weeks)	0.147282	MSI	NA
																						ARSA-/- (60 weeks)	0.340511	MSI	NA
																						ARSA-/- (60 weeks)	0.279298	MSI	NA
																						ARSA-/- (60 weeks)	0.643108	MSI	NA
																						ARSA-/- (60 weeks)	0.23877	MSI	NA
																						ARSA-/- (60 weeks)	0.516545	MSI	NA
																						ARSA-/- (60 weeks)	0.579352	MSI	NA
																						ARSA-/- (60 weeks)	1.03844	MSI	NA
																						ARSA-/- (60 weeks)	0.826648	MSI	NA
																						ARSA-/- (60 weeks)	0.968259	MSI	NA
																						ARSA-/- (60 weeks)	1.02063	MSI	NA
																						ARSA-/- (60 weeks)	0.128232	MSI	NA
																						ARSA-/- (60 weeks)	0.412931	MSI	NA
																						ARSA-/- (60 weeks)	0.0252884	MSI	NA
																						ARSA-/- (60 weeks)	0.267194	MSI	NA
																						ARSA-/- (60 weeks)	1.72455	MSI	NA
																						ARSA-/- (60 weeks)	1.37289	MSI	NA
																						ARSA-/- (60 weeks)	1.34047	MSI	NA
																						ARSA-/- (60 weeks)	1.33665	MSI	NA
																						ARSA-/- (60 weeks)	1.60624	MSI	NA
																						ARSA-/- (60 weeks)	2.60385	MSI	NA
																						ARSA-/- (60 weeks)	2.76005	MSI	NA
																						ARSA-/- (60 weeks)	3.16728	MSI	NA
																						ARSA-/- (60 weeks)	2.1717	MSI	NA
																						ARSA-/- (60 weeks)	2.18078	MSI	NA
																						ARSA-/- (60 weeks)	0.39459	MSI	NA
																						ARSA-/- (60 weeks)	0.084251	MSI	NA
																						ARSA-/- (60 weeks)	0.9978	MSI	NA
																						ARSA-/- (60 weeks)	1.48936	MSI	NA
																						ARSA-/- (60 weeks)	2.53543	MSI	NA
																						ARSA-/- (60 weeks)	1.25263	MSI	NA
																						ARSA-/- (60 weeks)	1.59477	MSI	NA
																						ARSA-/- (60 weeks)	1.55616	MSI	NA
																						ARSA-/- (60 weeks)	0.944828	MSI	NA
																						ARSA-/- (60 weeks)	2.26696	MSI	NA
																						ARSA-/- (60 weeks)	2.43504	MSI	NA
																						ARSA-/- (60 weeks)	2.06448	MSI	NA
																						ARSA-/- (60 weeks)	3.69516	MSI	NA
																						ARSA-/- (60 weeks)	3.84738	MSI	NA
																						ARSA-/- (60 weeks)	1.29735	MSI	NA
																						ARSA-/- (60 weeks)	2.61802	MSI	NA
																						ARSA-/- (60 weeks)	1.89532	MSI	NA
																						ARSA-/- (60 weeks)	1.71642	MSI	NA
																						ARSA-/- (60 weeks)	2.55043	MSI	NA
																						ARSA-/- (60 weeks)	2.05049	MSI	NA
																						ARSA-/- (60 weeks)	1.68991	MSI	NA
																						ARSA-/- (60 weeks)	1.72821	MSI	NA
																						ARSA-/- (60 weeks)	0.296214	MSI	NA
																						ARSA-/- (60 weeks)	-0.0655697	MSI	NA
																						ARSA-/- (60 weeks)	0.310756	MSI	NA
																						ARSA-/- (60 weeks)	1.54373	MSI	NA
																						ARSA-/- (60 weeks)	0.590682	MSI	NA
																						ARSA-/- (60 weeks)	-0.41331	MSI	NA
																						ARSA-/- (60 weeks)	-0.627017	MSI	NA
																						ARSA-/- (60 weeks)	0.00490117	MSI	NA
																						ARSA-/- (60 weeks)	0.174992	MSI	NA
																						ARSA-/- (60 weeks)	0.616668	MSI	NA
																						ARSA-/- (60 weeks)	0.162951	MSI	NA
																						ARSA-/- (60 weeks)	-0.17862	MSI	NA
																						ARSA-/- (60 weeks)	0.0514953	MSI	NA
																						ARSA-/- (60 weeks)	0.564583	MSI	NA
																						ARSA-/- (60 weeks)	1.51733	MSI	NA
																						ARSA-/- (60 weeks)	1.18543	MSI	NA
																						ARSA-/- (60 weeks)	0.472192	MSI	NA
																						ARSA-/- (60 weeks)	0.10255	MSI	NA
																						ARSA-/- (60 weeks)	1.69375	MSI	NA
																						ARSA-/- (60 weeks)	0.963373	MSI	NA
																						ARSA-/- (60 weeks)	0.922414	MSI	NA
																						ARSA-/- (60 weeks)	1.33812	MSI	NA
																						ARSA-/- (60 weeks)	0.581601	MSI	NA
																						ARSA-/- (60 weeks)	0.855313	MSI	NA
																						ARSA-/- (60 weeks)	1.37425	MSI	NA
																						ARSA-/- (60 weeks)	0.965028	MSI	NA
																						ARSA-/- (60 weeks)	0.591805	MSI	NA
																						ARSA-/- (60 weeks)	0.732876	MSI	NA
																						ARSA-/- (60 weeks)	1.06286	MSI	NA
																						ARSA-/- (60 weeks)	1.98891	MSI	NA
																						ARSA-/- (60 weeks)	0.783357	MSI	NA
																						ARSA-/- (60 weeks)	1.05173	MSI	NA
																						ARSA-/- (60 weeks)	2.16788	MSI	NA
																						ARSA-/- (60 weeks)	1.84201	MSI	NA
																						ARSA-/- (60 weeks)	1.15737	MSI	NA
																						ARSA-/- (60 weeks)	0.309413	MSI	NA
																						ARSA-/- (60 weeks)	0.456702	MSI	NA
																						ARSA-/- (60 weeks)	0.840729	MSI	NA
																						ARSA-/- (60 weeks)	1.01298	MSI	NA
																						ARSA-/- (60 weeks)	1.17676	MSI	NA
																						ARSA-/- (60 weeks)	1.97818	MSI	NA
																						ARSA-/- (60 weeks)	3.80585	MSI	NA
																						ARSA-/- (60 weeks)	4.57827	MSI	NA
																						ARSA-/- (60 weeks)	3.95422	MSI	NA
																						ARSA-/- (60 weeks)	2.95348	MSI	NA
																						ARSA-/- (60 weeks)	3.14674	MSI	NA
																						ARSA-/- (60 weeks)	0.919964	MSI	NA
																						ARSA-/- (60 weeks)	2.31053	MSI	NA
																						ARSA-/- (60 weeks)	2.2529	MSI	NA
																						ARSA-/- (60 weeks)	1.35532	MSI	NA
																						ARSA-/- (60 weeks)	0.074281	MSI	NA
																						ARSA-/- (60 weeks)	0.962125	MSI	NA
																						ARSA-/- (60 weeks)	0.801689	MSI	NA
																						ARSA-/- (60 weeks)	0.529053	MSI	NA
																						ARSA-/- (60 weeks)	0.197981	MSI	NA
																						ARSA-/- (60 weeks)	1.11433	MSI	NA
																						ARSA-/- (60 weeks)	0.734401	MSI	NA
																						ARSA-/- (60 weeks)	0.663978	MSI	NA
																						ARSA-/- (60 weeks)	1.08423	MSI	NA
																						ARSA-/- (60 weeks)	0.730664	MSI	NA
																						ARSA-/- (60 weeks)	0.599937	MSI	NA
																						ARSA-/- (60 weeks)	-0.038309	MSI	NA
																						ARSA-/- (60 weeks)	0.114646	MSI	NA
																						ARSA-/- (60 weeks)	0.662622	MSI	NA
																						ARSA-/- (60 weeks)	1.94582	MSI	NA
																						ARSA-/- (60 weeks)	1.56378	MSI	NA
																						ARSA-/- (60 weeks)	0.930515	MSI	NA
																						ARSA-/- (60 weeks)	1.74082	MSI	NA
																						ARSA-/- (60 weeks)	1.23689	MSI	NA
																						ARSA-/- (60 weeks)	1.31153	MSI	NA
																						ARSA-/- (60 weeks)	1.10587	MSI	NA
																						ARSA-/- (60 weeks)	0.365625	MSI	NA
																						ARSA-/- (60 weeks)	2.29665	MSI	NA
																						ARSA-/- (60 weeks)	1.4886	MSI	NA
																						ARSA-/- (60 weeks)	0.670597	MSI	NA
																						ARSA-/- (60 weeks)	1.39466	MSI	NA
																						ARSA-/- (60 weeks)	1.43921	MSI	NA
																						ARSA-/- (60 weeks)	2.02772	MSI	NA
																						ARSA-/- (60 weeks)	0.764549	MSI	NA
																						ARSA-/- (60 weeks)	1.83065	MSI	NA
																						ARSA-/- (60 weeks)	1.18107	MSI	NA
																						ARSA-/- (60 weeks)	0.783277	MSI	NA
																						ARSA-/- (60 weeks)	1.08095	MSI	NA
																						ARSA-/- (60 weeks)	-0.348541	MSI	NA
																						ARSA-/- (60 weeks)	0.433024	MSI	NA
																						ARSA-/- (60 weeks)	1.94043	MSI	NA
																						ARSA-/- (60 weeks)	1.83628	MSI	NA
																						ARSA-/- (60 weeks)	2.96475	MSI	NA
																						ARSA-/- (60 weeks)	1.72462	MSI	NA
																						ARSA-/- (60 weeks)	1.24503	MSI	NA
																						ARSA-/- (60 weeks)	0.0679772	MSI	NA
																						ARSA-/- (60 weeks)	0.167654	MSI	NA
																						ARSA-/- (60 weeks)	1.49367	MSI	NA
																						ARSA-/- (60 weeks)	2.02626	MSI	NA
																						ARSA-/- (60 weeks)	1.20274	MSI	NA
																						ARSA-/- (60 weeks)	2.00777	MSI	NA
																						ARSA-/- (60 weeks)	1.8174	MSI	NA
																						ARSA-/- (60 weeks)	2.214	MSI	NA
																						ARSA-/- (60 weeks)	3.84002	MSI	NA
																						ARSA-/- (60 weeks)	1.2548	MSI	NA
																						ARSA-/- (60 weeks)	2.86701	MSI	NA
																						ARSA-/- (60 weeks)	4.86068	MSI	NA
																						ARSA-/- (60 weeks)	2.61241	MSI	NA
																						ARSA-/- (60 weeks)	0.155733	MSI	NA
																						ARSA-/- (60 weeks)	-0.110198	MSI	NA
																						ARSA-/- (60 weeks)	0.211758	MSI	NA
																						ARSA-/- (60 weeks)	0.796568	MSI	NA
																						ARSA-/- (60 weeks)	0.591187	MSI	NA
																						ARSA-/- (60 weeks)	0.189177	MSI	NA
																						ARSA-/- (60 weeks)	0.784547	MSI	NA
																						ARSA-/- (60 weeks)	0.94714	MSI	NA
																						ARSA-/- (60 weeks)	0.369548	MSI	NA
																						ARSA-/- (60 weeks)	0.402527	MSI	NA
																						ARSA-/- (60 weeks)	-0.464857	MSI	NA
																						ARSA-/- (60 weeks)	-0.277094	MSI	NA
																						ARSA-/- (60 weeks)	-0.128338	MSI	NA
																						ARSA-/- (60 weeks)	0.208739	MSI	NA
																						ARSA-/- (60 weeks)	0.515027	MSI	NA
																						ARSA-/- (60 weeks)	0.398812	MSI	NA
																						ARSA-/- (60 weeks)	1.05552	MSI	NA
																						ARSA-/- (60 weeks)	1.37084	MSI	NA
																						ARSA-/- (60 weeks)	1.55345	MSI	NA
																						ARSA-/- (60 weeks)	2.82546	MSI	NA
																						ARSA-/- (60 weeks)	1.9536	MSI	NA
																						ARSA-/- (60 weeks)	0.758398	MSI	NA
																						ARSA-/- (60 weeks)	1.6994	MSI	NA
																						ARSA-/- (60 weeks)	0.473212	MSI	NA
																						ARSA-/- (60 weeks)	0.835041	MSI	NA
																						ARSA-/- (60 weeks)	1.21911	MSI	NA
																						ARSA-/- (60 weeks)	2.14029	MSI	NA
																						ARSA-/- (60 weeks)	1.54796	MSI	NA
																						ARSA-/- (60 weeks)	0.887618	MSI	NA
																						ARSA-/- (60 weeks)	2.18333	MSI	NA
																						ARSA-/- (60 weeks)	0.933585	MSI	NA
																						ARSA-/- (60 weeks)	1.09564	MSI	NA
																						ARSA-/- (60 weeks)	1.44735	MSI	NA
																						ARSA-/- (60 weeks)	1.76548	MSI	NA
																						ARSA-/- (60 weeks)	1.50063	MSI	NA
																						ARSA-/- (60 weeks)	0.356771	MSI	NA
																						ARSA-/- (60 weeks)	1.03388	MSI	NA
																						ARSA-/- (60 weeks)	1.19037	MSI	NA
																						ARSA-/- (60 weeks)	2.50517	MSI	NA
																						ARSA-/- (60 weeks)	2.50925	MSI	NA
																						ARSA-/- (60 weeks)	1.24851	MSI	NA
																						ARSA-/- (60 weeks)	1.88413	MSI	NA
																						ARSA-/- (60 weeks)	2.18762	MSI	NA
																						ARSA-/- (60 weeks)	0.836314	MSI	NA
																						ARSA-/- (60 weeks)	2.21705	MSI	NA
																						ARSA-/- (60 weeks)	3.08222	MSI	NA
																						ARSA-/- (60 weeks)	3.13019	MSI	NA
																						ARSA-/- (60 weeks)	1.65932	MSI	NA
																						ARSA-/- (60 weeks)	3.55154	MSI	NA
																						ARSA-/- (60 weeks)	2.16123	MSI	NA
																						ARSA-/- (60 weeks)	2.39596	MSI	NA
																						ARSA-/- (60 weeks)	2.16514	MSI	NA
																						ARSA-/- (60 weeks)	0.64052	MSI	NA
																						ARSA-/- (60 weeks)	2.0349	MSI	NA
																						ARSA-/- (60 weeks)	2.15798	MSI	NA
																						ARSA-/- (60 weeks)	3.38212	MSI	NA
																						ARSA-/- (60 weeks)	3.22026	MSI	NA
																						ARSA-/- (60 weeks)	1.75267	MSI	NA
																						ARSA-/- (60 weeks)	2.24304	MSI	NA
																						ARSA-/- (60 weeks)	2.12847	MSI	NA
																						ARSA-/- (60 weeks)	2.97997	MSI	NA
																						ARSA-/- (60 weeks)	3.25235	MSI	NA
[truncated: 71,779 more rows]

## Sheet: Fig.2
b																														c																		d
Ion mobilograms																					MS2 data									Extracted ion mobilograms																		Ratio
red, i			red, ii			red, iii			red, iv			green, i			green, ii			green, iii			i			ii			iii			i									ii
1/K0	Norm. Intensity		1/K0	Norm. Intensity		1/K0	Norm. Intensity		1/K0	Norm. Intensity		1/K0	Norm. Intensity		1/K0	Norm. Intensity		1/K0	Norm. Intensity		m/z	Intensity (arb. units)		m/z	Intensity (arb. units)		m/z	Intensity (arb. units)		1/K0	Norm. Intensity, data --	Norm. Intensity, data :	Norm. Intensity, data both		1/K0	Norm. Intensity, fit --	Norm. Intensity, fit :		1/K0	Norm. Intensity, data --	Norm. Intensity, data :	Norm. Intensity, data both		1/K0	Norm. Intensity, fit --	Norm. Intensity, fit :		1/K0	Ratio, blue :
0.78574	0		0.78566	0		0.78561	0		0.78557	0		0.78621	0		0.78595	0		0.78622	0		50.2403	7.7098e-06		50.3201	7.7098e-06		51.1357	7.45281e-05		0.745507	0	3.78596e-06	3.78596e-06		1.3	3.32162e-189	6.95666e-113		0.80094	3.37046e-07	0	3.37046e-07		1.3	9.2068e-300	1.50899e-223		1.452	30.2523
0.78626	0		0.78618	0		0.78613	0		0.78609	0		0.78673	0		0.78647	0		0.78674	0		50.3124	7.7098e-06		50.6191	7.7098e-06		51.7832	7.7098e-06		0.746722	0	8.23034e-07	8.23034e-07		1.3002	9.68175e-189	1.3608e-112		0.80148	0	4.6812e-07	4.6812e-07		1.3002	5.00105e-299	5.75283e-223		1.4522	27.591
0.78678	0		0.7867	0		0.78665	0		0.78661	0		0.78725	0		0.78699	0		0.78726	0		50.8397	7.7098e-06		50.8352	7.7098e-06		51.9083	7.7098e-06		0.747936	0	0	0		1.3004	2.81827e-188	2.65955e-112		0.80202	0	2.17208e-06	2.17208e-06		1.3004	2.71087e-298	2.18936e-222		1.4524	25.1718
0.7873	0		0.78722	0		0.78717	0		0.78713	0		0.78777	0		0.78751	0		0.78778	0		51.4012	7.7098e-06		50.9156	7.7098e-06		52.5051	9.50876e-05		0.74915	0	0	0		1.3006	8.1929e-188	5.19329e-112		0.80256	0	3.68879e-06	3.68879e-06		1.3006	1.46639e-297	8.31756e-222		1.4526	22.9721
0.78782	0		0.78774	0		0.78769	0		0.78765	0		0.78829	0		0.78803	0		0.7883	0		51.7292	7.7098e-06		51.0653	7.7098e-06		53.4616	7.7098e-06		0.750365	0	0	0		1.3008	2.37858e-187	1.01321e-111		0.8031	7.48992e-08	5.01825e-06	5.09315e-06		1.3008	7.91567e-297	3.15438e-221		1.4528	20.9714
0.78834	0		0.78826	0		0.78821	0		0.78817	0		0.78881	0		0.78855	0		0.78882	0		52.334	7.7098e-06		52.0267	7.7098e-06		57.6907	7.7098e-06		0.751579	0	0	0		1.301	6.8964e-187	1.97503e-111		0.80364	5.24294e-07	6.12301e-06	6.6473e-06		1.301	4.26401e-296	1.19419e-220		1.453	19.151
0.78886	0		0.78878	0		0.78873	0		0.78869	0		0.78933	0		0.78907	0		0.78934	0		53.1863	7.7098e-06		52.0526	2.31294e-05		59.2084	7.7098e-06		0.752793	0	0	0		1.3012	1.99688e-186	3.84655e-111		0.80418	1.17966e-06	7.05925e-06	8.23891e-06		1.3012	2.29216e-295	4.51309e-220		1.4532	17.4941
0.78938	0		0.7893	0		0.78925	0		0.78921	0		0.78985	0		0.78959	0		0.78986	0		53.257	3.08392e-05		52.2978	7.7098e-06		59.8553	7.7098e-06		0.754007	0	1.15225e-06	1.15225e-06		1.3014	5.77441e-186	7.48496e-111		0.80473	2.041e-06	7.78952e-06	9.83052e-06		1.3014	1.2296e-294	1.70261e-219		1.4534	15.9857
0.78991	0		0.78982	0		0.78977	0		0.78973	0		0.79038	0		0.79012	0		0.79038	0		53.8133	7.7098e-06		52.6605	7.7098e-06		61.789	7.7098e-06		0.755222	0	5.76124e-06	5.76124e-06		1.3016	1.66759e-185	1.45522e-110		0.80527	3.10832e-06	8.31381e-06	1.14221e-05		1.3016	6.58234e-294	6.41204e-219		1.4536	14.612
0.79043	0		0.79034	0		0.79029	0		0.79025	0		0.7909	0		0.79064	0		0.79091	0		54.9021	2.05595e-05		52.9959	7.7098e-06		63.1627	7.7098e-06		0.756436	0	1.33331e-05	1.33331e-05		1.3018	4.80944e-185	2.82675e-110		0.80581	4.84972e-06	8.78193e-06	1.36317e-05		1.3018	3.51634e-293	2.41057e-218		1.4538	13.3605
0.79095	0		0.79086	0		0.79081	0		0.79077	0		0.79142	0		0.79116	0		0.79143	0		55.312	7.7098e-06		53.5634	7.7098e-06		63.5949	7.7098e-06		0.75765	0	2.35388e-05	2.35388e-05		1.302	1.38524e-184	5.48614e-110		0.80635	6.75965e-06	8.87556e-06	1.56352e-05		1.302	1.87454e-292	9.04654e-218		1.454	12.2201
0.79147	0		0.79138	0		0.79133	0		0.79129	0		0.79194	0		0.79168	0		0.79195	0		55.3993	7.7098e-06		53.6138	3.59791e-05		63.8547	7.7098e-06		0.758865	0	3.4732e-05	3.4732e-05		1.3022	3.98457e-184	1.06382e-109		0.80689	8.85683e-06	8.68831e-06	1.75451e-05		1.3022	9.97227e-292	3.38912e-217		1.4542	11.1805
0.79199	0		0.7919	0		0.79185	0		0.79181	0		0.79246	0		0.7922	0		0.79247	0		57.091	7.7098e-06		53.8225	3.08392e-05		67.9304	7.7098e-06		0.760079	0	4.44438e-05	4.44438e-05		1.3024	1.14463e-183	2.06105e-109		0.80743	1.09353e-05	8.31381e-06	1.92491e-05		1.3024	5.29405e-291	1.26745e-216		1.4544	10.2325
0.79251	0		0.79242	0		0.79237	0		0.79233	0		0.79298	0		0.79272	0		0.79299	0		57.7299	2.56993e-05		54.4729	7.7098e-06		68.9346	7.7098e-06		0.761293	0	5.05343e-05	5.05343e-05		1.3026	3.28375e-183	3.98962e-109		0.80797	1.28078e-05	7.78952e-06	2.05973e-05		1.3026	2.80463e-290	4.73171e-216		1.4546	9.36788
0.79303	0		0.79294	0		0.79289	0		0.79285	0		0.7935	0		0.79324	0		0.79351	0		58.0143	7.7098e-06		54.5618	7.45281e-05		69.101	7.7098e-06		0.762508	0	5.11927e-05	5.11927e-05		1.3028	9.40811e-183	7.71604e-109		0.80851	1.42496e-05	7.19032e-06	2.14399e-05		1.3028	1.48272e-289	1.76338e-215		1.4548	8.57896
0.79355	0		0.79346	0		0.79341	0		0.79337	0		0.79402	0		0.79376	0		0.79403	0		58.3114	7.7098e-06		54.7179	7.7098e-06		70.7532	7.7098e-06		0.763722	0	4.65837e-05	4.65837e-05		1.303	2.6919e-182	1.491e-108		0.80906	1.51109e-05	6.59113e-06	2.1702e-05		1.303	7.82234e-289	6.56014e-215		1.455	7.85892
0.79407	0		0.79399	0		0.79393	0		0.7939	0		0.79454	0		0.79428	0		0.79455	0		58.4058	7.7098e-06		54.8337	7.7098e-06		70.9995	5.13987e-05		0.764936	0	3.76949e-05	3.76949e-05		1.3032	7.69205e-182	2.87861e-108		0.8096	1.53356e-05	6.01066e-06	2.13463e-05		1.3032	4.11822e-288	2.43625e-214		1.4552	7.20155
0.79459	0		0.79451	0		0.79445	0		0.79442	0		0.79506	0		0.7948	0		0.79507	0		58.5446	4.62588e-05		54.8881	7.7098e-06		71.0166	0.000123357		0.76615	0	2.66663e-05	2.66663e-05		1.3034	2.19508e-181	5.55275e-108		0.81014	1.48862e-05	5.48637e-06	2.03726e-05		1.3034	2.1636e-287	9.03173e-214		1.4554	6.6012
0.79511	0		0.79503	0		0.79497	0		0.79494	0		0.79558	0		0.79532	0		0.79559	0		58.6608	7.7098e-06		55.7398	7.7098e-06		71.0205	0.000113077		0.767365	0	1.59669e-05	1.59669e-05		1.3036	6.25581e-181	1.07017e-107		0.81068	1.38564e-05	5.07442e-06	1.89308e-05		1.3036	1.13433e-286	3.34242e-213		1.4556	6.05276
0.79563	0		0.79555	0		0.7955	0		0.79546	0		0.7961	0		0.79584	0		0.79611	0		62.4202	7.7098e-06		58.5075	7.7098e-06		71.0786	2.05595e-05		0.768579	0	7.57191e-06	7.57191e-06		1.3038	1.7805e-180	2.06073e-107		0.81122	1.23022e-05	4.81227e-06	1.71145e-05		1.3038	5.93464e-286	1.23479e-212		1.4558	5.55159
0.79615	0		0.79607	0		0.79602	0		0.79598	0		0.79663	0		0.79636	0		0.79663	0		62.5934	7.7098e-06		58.9667	7.7098e-06		71.1221	7.7098e-06		0.769793	0	1.97528e-06	1.97528e-06		1.304	5.06087e-180	3.96468e-107		0.81176	1.0411e-05	4.69993e-06	1.51109e-05		1.304	3.09845e-285	4.5537e-212		1.456	5.09348
0.79667	0		0.79659	0		0.79654	0		0.7965	0		0.79715	0		0.79689	0		0.79715	0		63.1914	7.7098e-06		59.68	7.7098e-06		71.4893	2.56993e-05		0.771008	0	0	0		1.3042	1.43659e-179	7.62108e-107		0.8123	8.35126e-06	4.6063e-06	1.29576e-05		1.3042	1.61432e-284	1.6764e-211		1.4562	4.67459
0.79719	0		0.79711	0		0.79706	0		0.79702	0		0.79767	0		0.79741	0		0.79768	0		63.2784	7.7098e-06		61.1207	7.7098e-06		72.0074	7.7098e-06		0.772222	0	0	0		1.3044	4.07256e-179	1.46368e-106		0.81285	6.38516e-06	4.49395e-06	1.08791e-05		1.3044	8.39326e-284	6.16071e-211		1.4564	4.29147
0.79771	0		0.79763	0		0.79758	0		0.79754	0		0.79819	0		0.79793	0		0.7982	0		63.6011	7.7098e-06		61.3606	7.7098e-06		72.8515	7.7098e-06		0.773436	0	0	0		1.3046	1.15299e-178	2.80863e-106		0.81339	4.73737e-06	4.3067e-06	9.04408e-06		1.3046	4.35477e-283	2.26009e-210		1.4566	3.94094
0.79823	0		0.79815	0		0.7981	0		0.79806	0		0.79871	0		0.79845	0		0.79872	0		64.3042	6.16784e-05		61.9847	7.7098e-06		73.0312	0.000218444		0.774651	0	0	0		1.3048	3.25996e-178	5.38475e-106		0.81393	3.48281e-06	4.00711e-06	7.48992e-06		1.3048	2.25473e-282	8.27677e-210		1.4568	3.62014
0.79875	0		0.79867	0		0.79862	0		0.79858	0		0.79923	0		0.79897	0		0.79924	0		64.6685	7.7098e-06		62.1215	7.7098e-06		74.4572	7.7098e-06		0.775865	0	0	0		1.30501	9.20495e-178	1.03147e-105		0.81447	2.82745e-06	3.61389e-06	6.44133e-06		1.30501	1.16498e-281	3.02578e-209		1.457	3.32646
0.79927	0		0.79919	0		0.79914	0		0.7991	0		0.79975	0		0.79949	0		0.79976	0		65.7397	7.7098e-06		62.8337	7.7098e-06		75.0103	0.000138776		0.777079	0	0	0		1.30521	2.59571e-177	1.9741e-105		0.81501	2.80872e-06	3.12704e-06	5.93576e-06		1.30521	6.00673e-281	1.10422e-208		1.4572	3.05753
0.79979	0		0.79971	0		0.79966	0		0.79962	0		0.80027	0		0.80001	0		0.80028	0		66.35	7.7098e-06		63.5176	7.7098e-06		76.6409	7.7098e-06		0.778293	0	0	0		1.30541	7.30999e-177	3.77486e-105		0.81555	3.38919e-06	2.58402e-06	5.97321e-06		1.30541	3.09066e-280	4.02265e-208		1.4574	2.81118
0.80031	0		0.80023	0		0.80018	0		0.80014	0		0.80079	0		0.80053	0		0.8008	0		66.9374	7.7098e-06		63.6922	6.93882e-05		78.3803	7.7098e-06		0.779508	0	0	0		1.30561	2.0559e-176	7.21198e-105		0.81609	4.40033e-06	2.00355e-06	6.40388e-06		1.30561	1.58694e-279	1.46289e-207		1.4576	2.58546
0.80083	0		0.80075	0		0.8007	0		0.80066	0		0.80131	0		0.80105	0		0.80132	0		69.0685	7.7098e-06		64.165	7.7098e-06		79.9501	6.68183e-05		0.780722	0	0	0		1.30581	5.77448e-176	1.37667e-104		0.81663	5.69234e-06	1.44181e-06	7.13415e-06		1.30581	8.13134e-279	5.31068e-207		1.4578	2.37857
0.80136	0		0.80127	0		0.80122	0		0.80118	0		0.80183	0		0.80157	0		0.80184	0		69.7214	1.54196e-05		64.2265	7.7098e-06		79.9576	0.0055562		0.781936	0	0	0		1.30601	1.61975e-175	2.62557e-104		0.81718	7.11542e-06	9.3624e-07	8.05166e-06		1.30601	4.15776e-278	1.92456e-206		1.458	2.18889
0.80188	0		0.80179	0		0.80174	0		0.8017	0		0.80235	0		0.80209	0		0.80236	0		69.8521	7.7098e-06		64.6635	7.7098e-06		79.9714	2.82693e-05		0.783151	0	0	0		1.30621	4.53743e-175	5.0031e-104		0.81772	8.51978e-06	5.24294e-07	9.04408e-06		1.30621	2.12154e-277	6.96229e-206		1.4582	2.01494
0.8024	0		0.80231	0		0.80226	0		0.80222	0		0.80287	0		0.80261	0		0.80288	0		69.8808	7.7098e-06		64.8964	7.7098e-06		79.9881	7.7098e-06		0.784365	0	0	0		1.30641	1.2694e-174	9.52524e-104		0.81826	9.84925e-06	2.05973e-07	1.00552e-05		1.30641	1.08028e-276	2.51428e-205		1.4584	1.85536
0.80292	0		0.80283	0		0.80278	0		0.80274	0		0.8034	0		0.80313	0		0.8034	0		71.0153	0.000200455		65.8831	7.7098e-06		80.0497	2.82693e-05		0.785579	0	0	0		1.30661	3.54657e-174	1.8119e-103		0.8188	1.09727e-05	0	1.09727e-05		1.30661	5.48933e-276	9.06394e-205		1.4586	1.70892
0.80344	0		0.80335	0		0.8033	0		0.80326	0		0.80392	0		0.80365	0		0.80393	0		71.0931	2.05595e-05		66.2226	7.7098e-06		80.3481	2.82693e-05		0.786793	0	0	0		1.30681	9.89568e-174	3.44359e-103		0.81934	1.17592e-05	0	1.17592e-05		1.30681	2.78352e-275	3.26183e-204		1.4588	1.57451
0.80396	0		0.80387	0		0.80382	0		0.80378	0		0.80444	0		0.80418	0		0.80445	0		71.8363	7.7098e-06		67.9794	7.7098e-06		80.3776	7.7098e-06		0.788008	0	0	0		1.30701	2.75745e-173	6.53898e-103		0.81988	1.20962e-05	0	1.20962e-05		1.30701	1.40853e-274	1.17178e-203		1.459	1.4511
0.80448	0		0.80439	0		0.80434	0		0.8043	0		0.80496	0		0.8047	0		0.80497	0		72.2865	7.7098e-06		68.517	7.7098e-06		80.4183	2.56993e-05		0.789222	0	0	0		1.30721	7.67353e-173	1.24059e-102		0.82042	1.20026e-05	0	1.20026e-05		1.30721	7.11264e-274	4.20215e-203		1.4592	1.33775
0.805	0		0.80491	0		0.80486	0		0.80482	0		0.80548	0		0.80522	0		0.80549	0		72.3131	1.54196e-05		69.9201	7.7098e-06		80.4253	7.7098e-06		0.790436	0	0	0		1.30741	2.13259e-172	2.35163e-102		0.82096	1.14596e-05	0	1.14596e-05		1.30741	3.58419e-273	1.50431e-202		1.4594	1.23362
0.80552	0		0.80543	0		0.80538	0		0.80534	0		0.806	0		0.80574	0		0.80601	0		72.654	1.54196e-05		70.9599	7.7098e-06		80.4547	1.79895e-05		0.791651	0	0	0		1.30761	5.91897e-172	4.4538e-102		0.82151	1.05608e-05	0	1.05608e-05		1.30761	1.80237e-272	5.37582e-202		1.4596	1.13793
0.80604	0		0.80595	0		0.8059	0		0.80586	0		0.80652	0		0.80626	0		0.80653	0		72.7194	7.7098e-06		71.0143	0.000274983		80.546	7.7098e-06		0.792865	0	0	0		1.30781	1.64062e-171	8.42776e-102		0.82205	9.39985e-06	0	9.39985e-06		1.30781	9.0447e-272	1.91775e-201		1.4598	1.04997
0.80656	0		0.80648	0		0.80642	0		0.80638	0		0.80704	0		0.80678	0		0.80705	0		72.9023	7.7098e-06		71.0173	0.000115647		80.6794	4.88288e-05		0.794079	0	0	0		1.30801	4.54148e-171	1.59336e-101		0.82259	8.07039e-06	0	8.07039e-06		1.30801	4.52937e-271	6.82939e-201		1.46	0.969086
0.80708	0		0.807	0		0.80694	0		0.8069	0		0.80756	0		0.8073	0		0.80757	0		73.0172	2.05595e-05		71.2977	7.7098e-06		80.9579	7.9668e-05		0.795294	0	0	0		1.30821	1.25548e-170	3.0098e-101		0.82313	6.77838e-06	0	6.77838e-06		1.30821	2.26348e-270	2.42779e-200		1.4602	0.894695
0.8076	0		0.80752	0		0.80746	0		0.80742	0		0.80808	0		0.80782	0		0.80809	0		73.0212	2.05595e-05		71.3333	7.7098e-06		80.9664	0.00170387		0.796508	0	0	0		1.30841	3.46617e-170	5.68043e-101		0.82367	5.56127e-06	0	5.56127e-06		1.30841	1.12878e-269	8.61553e-200		1.4604	0.826254
0.80812	0		0.80804	0		0.80798	0		0.80794	0		0.8086	0		0.80834	0		0.80861	0		73.1897	7.7098e-06		72.1336	7.7098e-06		81.3327	5.13987e-05		0.797722	0	0	0		1.30861	9.55684e-170	1.07114e-100		0.82421	4.43778e-06	3.74496e-07	4.81227e-06		1.30861	5.61742e-269	3.05206e-199		1.4606	0.76327
0.80864	0		0.80856	0		0.8085	0		0.80846	0		0.80912	0		0.80886	0		0.80913	0		73.333	7.7098e-06		72.5954	7.7098e-06		81.3369	1.02797e-05		0.798936	0	0	0		1.30881	2.6315e-169	2.01805e-100		0.82475	3.44536e-06	8.9879e-07	4.34415e-06		1.30881	2.78971e-268	1.07931e-198		1.4608	0.70529
0.80916	0		0.80908	0		0.80902	0		0.80898	0		0.80964	0		0.80938	0		0.80965	0		73.6173	7.7098e-06		72.9236	7.7098e-06		81.4682	2.05595e-05		0.800151	0	0	0		1.30901	7.23633e-169	3.79872e-100		0.8253	2.62147e-06	1.61033e-06	4.23181e-06		1.30901	1.38253e-267	3.81012e-198		1.461	0.651903
0.80968	0		0.8096	0		0.80954	0		0.8095	0		0.81017	0		0.8099	0		0.81017	0		73.7395	1.79895e-05		73.1456	7.7098e-06		81.6095	2.82693e-05		0.801365	0	0	0		1.30921	1.98728e-168	7.14438e-100		0.82584	1.98483e-06	2.5653e-06	4.55013e-06		1.30921	6.83735e-267	1.34268e-197		1.4612	0.60273
0.8102	0		0.81012	0		0.81007	0		0.81002	0		0.81069	0		0.81042	0		0.8107	0		74.9467	7.7098e-06		73.2607	1.79895e-05		81.7141	1.79895e-05		0.802579	0	0	0		1.30941	5.45033e-168	1.34249e-99		0.82638	1.64778e-06	3.70751e-06	5.35529e-06		1.30941	3.37438e-266	4.72332e-197		1.4614	0.557426
0.81072	0		0.81064	0		0.81059	0		0.81055	0		0.81121	0		0.81094	0		0.81122	0		75.3793	7.7098e-06		73.6387	7.7098e-06		82.9974	2.05595e-05		0.803794	0	0	0		1.30961	1.49284e-167	2.52046e-99		0.82692	1.57288e-06	4.94335e-06	6.51623e-06		1.30961	1.66186e-265	1.65868e-196		1.4616	0.515674
0.81124	0		0.81116	0		0.81111	0		0.81107	0		0.81173	0		0.81147	0		0.81174	0		77.728	7.7098e-06		73.6669	7.7098e-06		83.0135	0.000280123		0.805008	0	0	0		1.30981	4.08347e-167	4.72791e-99		0.82746	1.68523e-06	6.14173e-06	7.82697e-06		1.30981	8.16752e-265	5.8146e-196		1.4618	0.477187
0.81176	0		0.81168	0		0.81163	0		0.81159	0		0.81225	0		0.81199	0		0.81226	0		79.5132	7.7098e-06		74.1578	7.7098e-06		83.0516	6.68183e-05		0.806222	0	0	0		1.31001	1.1155e-166	8.86093e-99		0.828	1.90993e-06	7.1716e-06	9.08153e-06		1.31001	4.00572e-264	2.03478e-195		1.462	0.441698
0.81228	0		0.8122	0		0.81215	0		0.81211	0		0.81277	0		0.81251	0		0.81278	0		79.7728	7.7098e-06		74.2441	7.7098e-06		83.5556	7.7098e-06		0.807437	0	0	0		1.31021	3.04324e-166	1.65924e-98		0.82854	2.15335e-06	7.99549e-06	1.01488e-05		1.31021	1.96049e-263	7.10813e-195		1.4622	0.408965
0.81281	0		0.81272	0		0.81267	0		0.81263	0		0.81329	0		0.81303	0		0.8133	0		79.914	1.79895e-05		74.4532	7.7098e-06		84.0468	0.000102797		0.808651	0	0	0		1.31041	8.29139e-166	3.10428e-98		0.82908	2.43422e-06	8.53851e-06	1.09727e-05		1.31041	9.57513e-263	2.47876e-194		1.4624	0.378765
0.81333	0		0.81324	0		0.81319	0		0.81315	0		0.81381	0		0.81355	0		0.81382	0		79.9196	5.91085e-05		74.6544	7.7098e-06		84.0525	7.7098e-06		0.809865	0	0	0		1.31061	2.25603e-165	5.80275e-98		0.82963	2.67765e-06	8.83811e-06	1.15158e-05		1.31061	4.66679e-262	8.62888e-194		1.4626	0.350895
0.81385	0		0.81376	0		0.81371	0		0.81367	0		0.81433	0		0.81407	0		0.81434	0		79.9269	0.000105367		75.2598	7.7098e-06		84.4776	1.79895e-05		0.811079	0	0	0		1.31081	6.13036e-165	1.08374e-97		0.83017	2.99597e-06	9.00663e-06	1.20026e-05		1.31081	2.2698e-261	2.99858e-193		1.4628	0.325168
0.81437	0		0.81428	0		0.81423	0		0.81419	0		0.81485	0		0.81459	0		0.81486	0		79.9363	4.88288e-05		77.3313	7.7098e-06		85.0302	0.00142117		0.812294	0	0	0		1.31101	1.66361e-164	2.02227e-97		0.83071	3.42664e-06	9.15643e-06	1.25831e-05		1.31101	1.10167e-260	1.0402e-192		1.463	0.301413
0.81489	0		0.8148	0		0.81475	0		0.81471	0		0.81537	0		0.81511	0		0.81538	0		79.9406	4.62588e-05		77.4455	7.7098e-06		85.1663	3.34091e-05		0.813508	0	0	0		1.31121	4.50864e-164	3.77029e-97		0.83125	4.00711e-06	9.62455e-06	1.36317e-05		1.31121	5.33591e-260	3.60213e-192		1.4632	0.279471
0.81541	0		0.81532	0		0.81527	0		0.81523	0		0.81589	0		0.81563	0		0.8159	0		79.9448	1.54196e-05		77.8812	7.7098e-06		85.2009	3.8549e-05		0.814722	0	0	0		1.31141	1.22029e-163	7.02311e-97		0.83179	4.94335e-06	1.04297e-05	1.53731e-05		1.31141	2.57906e-259	1.24521e-191		1.4634	0.259201
0.81593	0		0.81584	0		0.81579	0		0.81575	0		0.81641	0		0.81615	0		0.81642	0		79.9496	7.19582e-05		78.609	7.7098e-06		85.2717	2.56993e-05		0.815937	0	0	0		1.31161	3.29842e-163	1.30709e-96		0.83233	6.14173e-06	1.15907e-05	1.77324e-05		1.31161	1.24397e-258	4.29701e-191		1.4636	0.240468
0.81645	0		0.81636	0		0.81631	0		0.81627	0		0.81694	0		0.81667	0		0.81694	0		79.9579	0.0168536		78.9436	3.8549e-05		85.6072	1.79895e-05		0.817151	0	0	0		1.31181	8.90376e-163	2.43054e-96		0.83287	7.48992e-06	1.30886e-05	2.05786e-05		1.31181	5.98757e-258	1.48024e-190		1.4638	0.223152
0.81697	0		0.81688	0		0.81683	0		0.81679	0		0.81746	0		0.81719	0		0.81747	0		79.9738	0.000187605		78.9606	0.000722152		86.4909	3.08392e-05		0.818365	0	0	0		1.31201	2.40031e-162	4.51564e-96		0.83341	8.89428e-06	1.49049e-05	2.37992e-05		1.31201	2.87599e-257	5.09023e-190		1.464	0.207141
0.81749	0		0.8174	0		0.81735	0		0.81731	0		0.81798	0		0.81771	0		0.81799	0		79.9797	0.000115647		78.9673	7.7098e-06		86.5317	7.7098e-06		0.81958	0	0	0		1.31221	6.46227e-162	8.38219e-96		0.83396	1.02799e-05	1.71706e-05	2.74506e-05		1.31221	1.37854e-256	1.74737e-189		1.4642	0.192333
0.81801	0		0.81792	0		0.81787	0		0.81783	0		0.8185	0		0.81824	0		0.81851	0		79.9896	2.82693e-05		78.9798	7.7098e-06		86.7982	1.54196e-05		0.820794	0	0	0		1.31241	1.73752e-161	1.55459e-95		0.8345	1.15719e-05	1.96798e-05	3.12517e-05		1.31241	6.59393e-256	5.98786e-189		1.4644	0.178633
0.81853	0		0.81845	0		0.81839	0		0.81835	0		0.81902	0		0.81876	0		0.81903	0		79.9938	1.54196e-05		79.8791	3.8549e-05		86.979	7.7098e-06		0.822008	0	0	0		1.31261	4.6655e-161	2.88069e-95		0.83504	1.28265e-05	2.20578e-05	3.48843e-05		1.31261	3.14749e-255	2.04833e-188		1.4646	0.165956
0.81905	0		0.81897	0		0.81891	0		0.81887	0		0.81954	0		0.81928	0		0.81955	0		80.0091	3.34091e-05		79.8944	2.31294e-05		87.0092	0.000706732		0.823222	0	0	0		1.31281	1.2511e-160	5.3333e-95		0.83558	1.38564e-05	2.40052e-05	3.78615e-05		1.31281	1.49927e-254	6.9947e-188		1.4648	0.154222
0.81957	0		0.81949	0		0.81943	0		0.81939	0		0.82006	0		0.8198	0		0.82007	0		80.0217	4.11189e-05		79.9056	2.56993e-05		87.3251	3.8549e-05		0.824437	0	0	0		1.31301	3.35052e-160	9.86546e-95		0.83612	1.45117e-05	2.5241e-05	3.97528e-05		1.31301	7.12672e-254	2.3844e-187		1.465	0.143357
0.82009	0		0.82001	0		0.81995	0		0.81991	0		0.82058	0		0.82032	0		0.82059	0		80.027	5.65386e-05		79.9211	3.8549e-05		87.3412	1.54196e-05		0.825651	0	0	0		1.31321	8.961e-160	1.8233e-94		0.83666	1.47364e-05	2.55968e-05	4.03332e-05		1.31321	3.3806e-253	8.11391e-187
0.82061	0		0.82053	0		0.82047	0		0.82043	0		0.8211	0		0.82084	0		0.82111	0		80.0397	6.42484e-05		79.9322	7.19582e-05		88.2426	3.59791e-05		0.826865	0	0	0		1.31341	2.39346e-159	3.36683e-94		0.8372	1.45117e-05	2.50163e-05	3.95281e-05		1.31341	1.60027e-252	2.75627e-186
0.82113	0		0.82105	0		0.82099	0		0.82095	0		0.82162	0		0.82136	0		0.82163	0		80.0567	2.82693e-05		79.9406	2.56993e-05		89.0251	0.00267016		0.82808	0	0	0		1.31361	6.38442e-159	6.21162e-94		0.83775	1.39313e-05	2.34809e-05	3.74122e-05		1.31361	7.55939e-252	9.34662e-186
0.82165	0		0.82157	0		0.82151	0		0.82147	0		0.82214	0		0.82188	0		0.82215	0		80.1057	1.79895e-05		79.9578	0.0195803		89.5494	3.59791e-05		0.829294	0	0	0		1.31381	1.70076e-158	1.14501e-93		0.83829	1.31074e-05	2.11403e-05	3.42477e-05		1.31381	3.56348e-251	3.16394e-185
0.82217	0		0.82209	0		0.82203	0		0.82199	0		0.82266	0		0.8224	0		0.82267	0		80.1157	2.82693e-05		79.9698	9.50876e-05		89.5657	3.8549e-05		0.830508	0	0	0		1.31401	4.52468e-158	2.10879e-93		0.83883	1.22835e-05	1.82005e-05	3.0484e-05		1.31401	1.67632e-250	1.06916e-184
0.82269	0		0.82261	0		0.82255	0		0.82251	0		0.82319	0		0.82292	0		0.82319	0		80.1295	1.79895e-05		79.9797	1.54196e-05		89.5835	2.56993e-05		0.831723	0	0	0		1.31421	1.20215e-157	3.88043e-93		0.83937	1.16468e-05	1.49611e-05	2.66079e-05		1.31421	7.86929e-250	3.60659e-184
0.82321	0		0.82313	0		0.82307	0		0.82303	0		0.82371	0		0.82344	0		0.82371	0		80.1519	7.7098e-06		79.9867	2.31294e-05		89.7672	3.08392e-05		0.832937	0	0	0		1.31441	3.18974e-157	7.13421e-93		0.83991	1.13847e-05	1.17217e-05	2.31064e-05		1.31441	3.68644e-249	1.21449e-183
0.82373	0		0.82365	0		0.82359	0		0.82355	0		0.82423	0		0.82396	0		0.82424	0		80.1686	4.36889e-05		79.9909	1.79895e-05		89.8072	2.31294e-05		0.834151	0	0	0		1.31461	8.45233e-157	1.31049e-92		0.84045	1.1703e-05	8.59468e-06	2.02977e-05		1.31461	1.72335e-248	4.08254e-183
0.82425	0		0.82417	0		0.82411	0		0.82407	0		0.82475	0		0.82448	0		0.82476	0		80.1757	7.7098e-06		80.0049	3.59791e-05		89.8517	4.36889e-05		0.835365	0	0	0		1.31481	2.23678e-156	2.40514e-92		0.84099	1.23771e-05	5.76724e-06	1.81443e-05		1.31481	8.03963e-248	1.36996e-182
0.82478	0		0.82469	0		0.82464	0		0.82459	0		0.82527	0		0.825	0		0.82528	0		80.1828	3.08392e-05		80.0105	1.02797e-05		91.0359	7.7098e-05		0.83658	0	0	0		1.31502	5.91146e-156	4.41031e-92		0.84153	1.32384e-05	3.40791e-06	1.66463e-05		1.31502	3.74276e-247	4.58909e-182
0.8253	0		0.82521	0		0.82516	0		0.82511	0		0.82579	0		0.82553	0		0.8258	0		80.187	3.8549e-05		80.0287	7.7098e-06		95.014	0.000280123		0.837794	0	0	0		1.31522	1.56024e-155	8.08014e-92		0.84208	1.42683e-05	1.62906e-06	1.58974e-05		1.31522	1.73877e-246	1.53457e-181
0.82582	0		0.82573	0		0.82568	0		0.82563	0		0.82631	0		0.82605	0		0.82632	0		80.1912	7.7098e-06		80.039	7.7098e-05		95.1533	2.82693e-05		0.839008	0	0	0		1.31542	4.11258e-155	1.47907e-91		0.84262	1.53169e-05	4.6812e-07	1.5785e-05		1.31542	8.06099e-246	5.12255e-181
0.82634	0		0.82625	0		0.8262	0		0.82615	0		0.82683	0		0.82657	0		0.82684	0		80.1982	3.34091e-05		80.0553	7.7098e-06		95.7356	7.7098e-06		0.840223	0	0	0		1.31562	1.08259e-154	2.70508e-91		0.84316	1.62344e-05	0	1.62344e-05		1.31562	3.72931e-245	1.70697e-180
0.82686	0		0.82677	0		0.82672	0		0.82667	0		0.82735	0		0.82709	0		0.82736	0		80.208	1.79895e-05		80.0791	1.54196e-05		95.7494	2.82693e-05		0.841437	0	0	0		1.31582	2.846e-154	4.94301e-91		0.8437	1.69459e-05	0	1.69459e-05		1.31582	1.72172e-244	5.67817e-180
0.82738	0		0.82729	0		0.82724	0		0.82719	0		0.82787	0		0.82761	0		0.82788	0		80.2418	2.56993e-05		80.1505	2.56993e-05		95.9517	0.000650193		0.842651	0	0	0		1.31602	7.47194e-154	9.0245e-91		0.84424	1.71894e-05	0	1.71894e-05		1.31602	7.93218e-244	1.88552e-179
0.8279	0		0.82781	0		0.82776	0		0.82772	0		0.82839	0		0.82813	0		0.8284	0		80.2542	4.36889e-05		80.1797	3.08392e-05		96.2352	7.7098e-06		0.843866	0	0	0		1.31622	1.9591e-153	1.64618e-90		0.84478	1.68523e-05	0	1.68523e-05		1.31622	3.64684e-243	6.25022e-179
0.82842	0		0.82833	0		0.82828	0		0.82824	0		0.82891	0		0.82865	0		0.82892	0		80.2696	7.7098e-06		80.1953	2.05595e-05		96.5931	7.7098e-06		0.84508	0	0	0		1.31642	5.12986e-153	3.0002e-90		0.84532	1.59348e-05	0	1.59348e-05		1.31642	1.67315e-242	2.06823e-178
0.82894	0		0.82885	0		0.8288	0		0.82876	0		0.82943	0		0.82917	0		0.82944	0		80.2906	1.02797e-05		80.2	5.91085e-05		96.8839	5.39686e-05		0.846294	0	0	0		1.31662	1.34146e-152	5.46317e-90		0.84586	1.45304e-05	0	1.45304e-05		1.31662	7.66035e-242	6.83195e-178
0.82946	0		0.82937	0		0.82932	0		0.82928	0		0.82996	0		0.82969	0		0.82996	0		80.2949	2.31294e-05		80.2122	7.7098e-06		96.8945	5.13987e-05		0.847508	0	0	0		1.31682	3.50331e-152	9.9394e-90		0.84641	1.27329e-05	4.49395e-07	1.31823e-05		1.31682	3.49991e-241	2.25284e-177
0.82998	0		0.82989	0		0.82984	0		0.8298	0		0.83048	0		0.83021	0		0.83048	0		80.3187	7.7098e-06		80.2528	1.79895e-05		96.9075	0.000131067		0.848723	0	0	0		1.31702	9.13698e-152	1.80674e-89		0.84695	1.08042e-05	1.14221e-06	1.19464e-05		1.31702	1.59573e-240	7.4158e-177
0.8305	0		0.83041	0		0.83036	0		0.83032	0		0.831	0		0.83073	0		0.83101	0		80.3271	4.11189e-05		80.3047	1.79895e-05		96.9147	1.54196e-05		0.849937	0	0	0		1.31722	2.37986e-151	3.28135e-89		0.84749	8.9879e-06	2.05973e-06	1.10476e-05		1.31722	7.26033e-240	2.43683e-176
0.83102	0		0.83094	0		0.83088	0		0.83084	0		0.83152	0		0.83125	0		0.83153	0		80.3411	2.31294e-05		80.3164	1.54196e-05		96.9294	8.22379e-05		0.851151	0	0	0		1.31742	6.19052e-151	5.95429e-89		0.84803	7.45247e-06	3.18322e-06	1.06357e-05		1.31742	3.29646e-239	7.99345e-176
0.83154	0		0.83146	0		0.8314	0		0.83136	0		0.83204	0		0.83177	0		0.83205	0		80.386	1.54196e-05		80.3271	2.31294e-05		96.9394	4.62588e-05		0.852366	0	0	0		1.31762	1.60815e-150	1.07951e-88		0.84857	6.32898e-06	4.4565e-06	1.07855e-05		1.31762	1.4936e-238	2.61748e-175
0.83206	0		0.83198	0		0.83192	0		0.83188	0		0.83256	0		0.8323	0		0.83257	0		80.4477	2.56993e-05		80.3341	7.7098e-06		96.9455	0.000110507		0.85358	0	0	0		1.31782	4.17208e-150	1.95545e-88		0.84911	5.65489e-06	5.76724e-06	1.14221e-05		1.31782	6.7533e-238	8.55607e-175
0.83258	0		0.8325	0		0.83244	0		0.8324	0		0.83308	0		0.83282	0		0.83309	0		80.5275	5.39686e-05		80.3649	2.56993e-05		96.9603	0.12992		0.854794	0	0	0		1.31802	1.08094e-149	3.53906e-88		0.84965	5.26167e-06	6.96563e-06	1.22273e-05		1.31802	3.04713e-237	2.79194e-174
0.8331	0		0.83302	0		0.83296	0		0.83292	0		0.8336	0		0.83334	0		0.83361	0		80.5937	1.54196e-05		80.3706	2.05595e-05		96.9726	0.000316102		0.856009	0	0	0		1.31822	2.79691e-149	6.39953e-88		0.85019	5.11187e-06	7.95804e-06	1.30699e-05		1.31822	1.37203e-236	9.09447e-174
0.83362	0		0.83354	0		0.83348	0		0.83344	0		0.83412	0		0.83386	0		0.83413	0		80.6134	1.54196e-05		80.3832	2.82693e-05		96.9983	2.31294e-05		0.857223	0	0	0		1.31842	7.22736e-149	1.15619e-87		0.85074	5.20549e-06	8.63213e-06	1.38376e-05		1.31842	6.16491e-236	2.95727e-173
0.83414	0		0.83406	0		0.834	0		0.83396	0		0.83464	0		0.83438	0		0.83465	0		80.6906	1.79895e-05		80.4042	2.82693e-05		97.0039	0.000100227		0.858437	0	0	0		1.31862	1.86512e-148	2.08704e-87		0.85128	5.37402e-06	8.89428e-06	1.42683e-05		1.31862	2.76431e-235	9.5994e-173
0.83466	0		0.83458	0		0.83452	0		0.83448	0		0.83516	0		0.8349	0		0.83517	0		80.8058	3.8549e-05		80.4253	2.05595e-05		97.0152	7.19582e-05		0.859651	0	0	0		1.31882	4.80682e-148	3.76404e-87		0.85182	5.50509e-06	8.78193e-06	1.4287e-05		1.31882	1.23692e-234	3.11056e-172
0.83518	0		0.8351	0		0.83504	0		0.835	0		0.83568	0		0.83542	0		0.83569	0		80.827	2.56993e-05		80.4631	1.54196e-05		97.0199	4.88288e-05		0.860866	0	0	0		1.31902	1.23718e-147	6.78262e-87		0.85236	5.54254e-06	8.31381e-06	1.38564e-05		1.31902	5.52319e-234	1.00618e-171
0.8357	0		0.83562	0		0.83556	0		0.83552	0		0.8362	0		0.83594	0		0.83621	0		80.9269	7.7098e-06		80.48	1.79895e-05		97.0294	0.000272413		0.86208	0	0	0		1.31922	3.18007e-147	1.22113e-86		0.8529	5.35529e-06	7.60227e-06	1.29576e-05		1.31922	2.46113e-233	3.24901e-171
0.83623	0		0.83614	0		0.83608	0		0.83604	0		0.83673	0		0.83646	0		0.83673	0		80.9438	1.54196e-05		80.5095	3.34091e-05		97.0427	6.16784e-05		0.863294	0	0	0		1.31942	8.16326e-147	2.19658e-86		0.85344	4.9059e-06	6.74093e-06	1.16468e-05		1.31942	1.09439e-232	1.04729e-170
0.83675	0		0.83666	0		0.8366	0		0.83656	0		0.83725	0		0.83698	0		0.83725	0		80.9565	8.48078e-05		80.5488	3.34091e-05		97.0488	7.19582e-05		0.864509	0	0	0		1.31962	2.09274e-146	3.94778e-86		0.85398	4.28798e-06	5.84214e-06	1.01301e-05		1.31962	4.85629e-232	3.36997e-170
0.83727	0		0.83718	0		0.83712	0		0.83708	0		0.83777	0		0.8375	0		0.83778	0		80.9654	0.00447426		80.5641	3.59791e-05		97.0595	3.08392e-05		0.865723	0	0	0		1.31982	5.35789e-146	7.0889e-86		0.85453	3.50154e-06	5.07442e-06	8.57596e-06		1.31982	2.15047e-231	1.08249e-169
0.83779	0		0.8377	0		0.83764	0		0.8376	0		0.83829	0		0.83802	0		0.8383	0		81.0437	7.7098e-06		80.5726	3.08392e-05		97.075	7.7098e-06		0.866937	0	0	0		1.32002	1.36992e-145	1.27182e-85		0.85507	2.67765e-06	4.6063e-06	7.28395e-06		1.32002	9.50287e-231	3.47107e-169
0.83831	0		0.83822	0		0.83816	0		0.83812	0		0.83881	0		0.83854	0		0.83882	0		81.055	1.79895e-05		80.5768	2.82693e-05		97.0931	8.48078e-05		0.868151	0	0	0		1.32022	3.49804e-145	2.27979e-85		0.85561	1.8912e-06	4.51268e-06	6.40388e-06		1.32022	4.19055e-230	1.11108e-168
0.83883	0		0.83874	0		0.83868	0		0.83864	0		0.83933	0		0.83906	0		0.83934	0		81.1001	2.82693e-05		80.6625	2.05595e-05		97.1104	1.54196e-05		0.869366	0	0	0		1.32042	8.92028e-145	4.08303e-85		0.85615	1.19839e-06	4.77482e-06	5.97321e-06		1.32042	1.84409e-229	3.55031e-168
0.83935	0		0.83926	0		0.83921	0		0.83916	0		0.83985	0		0.83959	0		0.83986	0		81.1325	1.79895e-05		80.6696	7.7098e-06		97.1212	1.79895e-05		0.87058	0	0	0		1.32062	2.27173e-144	7.30621e-85		0.85669	6.55368e-07	5.33657e-06	5.99194e-06		1.32062	8.09821e-229	1.13247e-167
0.83987	0		0.83978	0		0.83973	0		0.83968	0		0.84037	0		0.84011	0		0.84038	0		81.1409	1.54196e-05		80.7975	2.05595e-05		97.1289	7.7098e-06		0.871794	0	0	0		1.32082	5.77778e-144	1.30624e-84		0.85723	2.80872e-07	5.99194e-06	6.27281e-06		1.32082	3.54887e-228	3.60604e-167
0.84039	0		0.8403	0		0.84025	0		0.8402	0		0.84089	0		0.84063	0		0.8409	0		81.1818	3.34091e-05		80.8439	7.7098e-06		97.1447	6.93882e-05		0.873009	0	0	0		1.32102	1.46754e-143	2.33332e-84		0.85777	0	6.60985e-06	6.60985e-06		1.32102	1.55198e-227	1.14624e-166
0.84091	0		0.84082	0		0.84077	0		0.84072	0		0.84141	0		0.84115	0		0.84142	0		81.2255	7.7098e-06		80.9381	1.54196e-05		97.1536	2.82693e-05		0.874223	0	0	0		1.32122	3.72259e-143	4.16433e-84		0.85831	0	7.04053e-06	7.04053e-06		1.32122	6.77291e-227	3.63714e-166
0.84143	0		0.84134	0		0.84129	0		0.84124	0		0.84193	0		0.84167	0		0.84194	0		81.3666	3.8549e-05		80.9656	0.00501651		97.1582	1.54196e-05		0.875437	0	0	0		1.32142	9.43028e-143	7.42571e-84		0.85886	0	7.20905e-06	7.20905e-06		1.32142	2.94958e-226	1.15209e-165
0.84195	0		0.84186	0		0.84181	0		0.84176	0		0.84245	0		0.84219	0		0.84246	0		81.4075	1.02797e-05		81.0254	2.31294e-05		97.1721	2.31294e-05		0.876652	0	0	0		1.32162	2.38577e-142	1.32297e-83		0.8594	0	7.0967e-06	7.0967e-06		1.32162	1.28186e-225	3.64294e-165
0.84247	0		0.84238	0		0.84233	0		0.84228	0		0.84298	0		0.84271	0		0.84298	0		81.4456	1.79895e-05		81.0355	0.000172186		97.1767	1.79895e-05		0.877866	0	0	0		1.32182	6.02781e-142	2.35497e-83		0.85994	0	6.70348e-06	6.70348e-06		1.32182	5.55921e-225	1.1499e-164
0.84299	0		0.84291	0		0.84285	0		0.8428	0		0.8435	0		0.84323	0		0.8435	0		81.4527	3.08392e-05		81.0818	7.7098e-06		97.1852	9.50876e-05		0.87908	0	0	0		1.32202	1.52095e-141	4.18832e-83		0.86048	0	6.10429e-06	6.10429e-06		1.32202	2.40592e-224	3.62332e-164
0.84351	0		0.84343	0		0.84337	0		0.84332	0		0.84402	0		0.84375	0		0.84402	0		81.4809	7.7098e-06		81.0916	7.7098e-06		97.1968	2.31294e-05		0.880294	0	0	0		1.32222	3.83262e-141	7.44243e-83		0.86102	7.48992e-08	5.31784e-06	5.39274e-06		1.32222	1.03907e-223	1.13971e-163
0.84403	0		0.84395	0		0.84389	0		0.84384	0		0.84454	0		0.84427	0		0.84455	0		81.4922	7.7098e-06		81.1874	7.7098e-06		97.2106	7.7098e-06		0.881509	0	0	0		1.32242	9.64498e-141	1.32133e-82		0.86156	2.62147e-07	4.49395e-06	4.7561e-06		1.32242	4.47819e-223	3.5787e-163
0.84455	0		0.84447	0		0.84441	0		0.84436	0		0.84506	0		0.84479	0		0.84507	0		81.5035	3.8549e-05		81.3355	1.54196e-05		97.223	1.79895e-05		0.882723	0	0	0		1.32262	2.424e-140	2.34384e-82		0.8621	4.6812e-07	3.72624e-06	4.19436e-06		1.32262	1.926e-222	1.12175e-162
0.84507	0		0.84499	0		0.84493	0		0.84489	0		0.84558	0		0.84531	0		0.84559	0		81.5473	1.54196e-05		81.4597	3.59791e-05		97.2446	1.54196e-05		0.883937	0	0	0		1.32282	6.084e-140	4.15399e-82		0.86264	6.74093e-07	3.10832e-06	3.78241e-06		1.32282	8.26614e-222	3.51001e-162
0.84559	0		0.84551	0		0.84545	0		0.84541	0		0.8461	0		0.84583	0		0.84611	0		81.5939	7.7098e-06		81.5176	1.79895e-05		97.2631	7.7098e-06		0.885152	0	0	0		1.32302	1.525e-139	7.35571e-82		0.86319	8.42616e-07	2.82745e-06	3.67006e-06		1.32302	3.54034e-221	1.09638e-161
0.84611	0		0.84603	0		0.84597	0		0.84593	0		0.84662	0		0.84636	0		0.84663	0		81.6674	7.7098e-06		81.5402	1.02797e-05		97.2762	7.19582e-05		0.886366	0	0	0		1.32322	3.81749e-139	1.30138e-81		0.86373	9.54965e-07	2.95852e-06	3.91348e-06		1.32322	1.51315e-220	3.41864e-161
0.84663	0		0.84655	0		0.84649	0		0.84645	0		0.84714	0		0.84688	0		0.84715	0		81.6844	7.7098e-06		81.6462	2.31294e-05		97.2794	3.8549e-05		0.88758	0	0	0		1.32342	9.54354e-139	2.3004e-81		0.86427	9.92414e-07	3.59516e-06	4.58758e-06		1.32342	6.45375e-220	1.06411e-160
0.84715	0		0.84707	0		0.84701	0		0.84697	0		0.84766	0		0.8474	0		0.84767	0		81.7169	7.7098e-06		81.6688	2.56993e-05		97.309	4.62588e-05		0.888795	0	0	0		1.32362	2.38269e-138	4.06279e-81		0.86481	9.54965e-07	4.69993e-06	5.65489e-06		1.32362	2.74687e-219	3.30645e-160
0.84768	0		0.84759	0		0.84753	0		0.84749	0		0.84818	0		0.84792	0		0.84819	0		82.1871	7.7098e-06		81.6759	1.54196e-05		97.3161	3.59791e-05		0.890009	0	0	0		1.32382	5.94086e-138	7.16912e-81		0.86535	8.80066e-07	6.19791e-06	7.07797e-06		1.32382	1.1667e-218	1.0256e-159
0.8482	0		0.84811	0		0.84805	0		0.84801	0		0.8487	0		0.84844	0		0.84871	0		82.3446	1.02797e-05		81.7112	1.79895e-05		97.3279	3.34091e-05		0.891223	0	0	0		1.32402	1.4793e-137	1.26394e-80		0.86589	8.61341e-07	7.92059e-06	8.78193e-06		1.32402	4.94508e-218	3.17567e-159
0.84872	0		0.84863	0		0.84857	0		0.84853	0		0.84922	0		0.84896	0		0.84923	0		82.4582	7.7098e-06		81.7805	7.7098e-06		97.3416	7.7098e-05		0.892437	0	0	0		1.32422	3.67867e-137	2.22644e-80		0.86643	9.92414e-07	9.8867e-06	1.08791e-05		1.32422	2.09162e-217	9.81595e-159
0.84924	0		0.84915	0		0.84909	0		0.84905	0		0.84975	0		0.84948	0		0.84975	0		83.0136	0.000233864		81.9037	7.7098e-06		97.3615	7.19582e-05		0.893652	0	0	0		1.32442	9.13585e-137	3.91845e-80		0.86698	1.31074e-06	1.1909e-05	1.32197e-05		1.32442	8.8285e-217	3.0288e-158
0.84976	0		0.84967	0		0.84961	0		0.84957	0		0.85027	0		0.85	0		0.85027	0		83.0431	6.93882e-05		81.9542	0.000300682		97.368	3.8549e-05		0.894866	0	0	0		1.32462	2.26586e-136	6.89031e-80		0.86752	1.92865e-06	1.39874e-05	1.59161e-05		1.32462	3.71866e-216	9.32931e-158
0.85028	0		0.85019	0		0.85013	0		0.85009	0		0.85079	0		0.85052	0		0.8508	0		83.0516	7.45281e-05		81.9593	0.000172186		97.3742	2.82693e-05		0.89608	0	0	0		1.32482	5.6123e-136	1.21055e-79		0.86806	2.93979e-06	1.61408e-05	1.90806e-05		1.32482	1.56307e-215	2.8686e-157
0.8508	0		0.85071	0		0.85065	0		0.85061	0		0.85131	0		0.85104	0		0.85132	0		83.3555	3.34091e-05		81.9985	4.11189e-05		97.3788	2.56993e-05		0.897295	0	0	0		1.32503	1.38827e-135	2.12496e-79		0.8686	4.36288e-06	1.8238e-05	2.26008e-05		1.32503	6.55644e-215	8.80502e-157
0.85132	0		0.85123	0		0.85117	0		0.85113	0		0.85183	0		0.85156	0		0.85184	0		83.7416	7.7098e-06		82.559	2.56993e-05		97.3865	1.79895e-05		0.898509	0	0	0		1.32523	3.42953e-135	3.7268e-79		0.86914	6.31026e-06	2.00355e-05	2.63458e-05		1.32523	2.74442e-214	2.69794e-156
0.85184	0		0.85175	0		0.85169	0		0.85165	0		0.85235	0		0.85208	0		0.85236	0		84.021	0.000123357		82.6756	1.79895e-05		97.3956	5.65386e-05		0.899723	0	0	0		1.32543	8.46095e-135	6.53046e-79		0.86968	8.68831e-06	2.1365e-05	3.00533e-05		1.32543	1.14638e-213	8.25229e-156
0.85236	0		0.85227	0		0.85221	0		0.85217	0		0.85287	0		0.8526	0		0.85288	0		84.0884	7.7098e-06		83.0155	0.00038292		97.4056	1.28497e-05		0.900938	0	0	0		1.32563	2.08463e-134	1.14333e-78		0.87022	1.12349e-05	2.2114e-05	3.33489e-05		1.32563	4.7786e-213	2.51975e-155
0.85288	0		0.85279	0		0.85273	0		0.85269	0		0.85339	0		0.85312	0		0.8534	0		84.3282	7.7098e-06		83.0445	7.7098e-06		97.411	1.79895e-05		0.902152	0	0	0		1.32583	5.12937e-134	1.99996e-78		0.87076	1.36691e-05	2.22076e-05	3.58767e-05		1.32583	1.98777e-212	7.68037e-155
0.8534	0		0.85331	0		0.85325	0		0.85321	0		0.85391	0		0.85365	0		0.85392	0		85.0297	0.00114876		83.5156	3.34091e-05		97.4205	3.08392e-05		0.903366	0	0	0		1.32603	1.26045e-133	3.49535e-78		0.87131	1.58786e-05	2.16833e-05	3.7562e-05		1.32603	8.25142e-212	2.33694e-154
0.85392	0		0.85383	0		0.85378	0		0.85373	0		0.85443	0		0.85417	0		0.85444	0		85.0363	5.39686e-05		83.8361	7.7098e-06		97.4297	4.36889e-05		0.90458	0	0	0		1.32623	3.09321e-133	6.10353e-78		0.87185	1.76388e-05	2.06347e-05	3.82735e-05		1.32623	3.4181e-211	7.09828e-154
0.85444	0		0.85435	0		0.8543	0		0.85425	0		0.85495	0		0.85469	0		0.85496	0		85.0638	4.11189e-05		84.387	7.7098e-06		97.436	1.79895e-05		0.905795	0	0	0		1.32643	7.58089e-133	1.06486e-77		0.87239	1.8781e-05	1.92116e-05	3.79926e-05		1.32643	1.41298e-210	2.15229e-153
0.85496	0		0.85487	0		0.85482	0		0.85477	0		0.85547	0		0.85521	0		0.85548	0		85.8404	7.7098e-06		84.4445	7.7098e-06		97.4424	3.59791e-05		0.907009	0	0	0		1.32663	1.85548e-132	1.8562e-77		0.87293	1.92116e-05	1.75826e-05	3.67942e-05		1.32663	5.82882e-210	6.51459e-153
0.85548	0		0.8554	0		0.85534	0		0.85529	0		0.85599	0		0.85573	0		0.856	0		86.0333	9.76575e-05		85.0299	0.00150084		97.4467	4.36889e-05		0.908223	0	0	0		1.32683	4.53542e-132	3.23278e-77		0.87347	1.89308e-05	1.59161e-05	3.48469e-05		1.32683	2.3995e-209	1.96841e-152
0.856	0		0.85592	0		0.85586	0		0.85581	0		0.85652	0		0.85625	0		0.85652	0		86.5157	7.7098e-06		85.1879	1.54196e-05		97.4514	2.05595e-05		0.909438	0	0	0		1.32703	1.10714e-131	5.62536e-77		0.87401	1.79571e-05	1.43057e-05	3.22628e-05		1.32703	9.85724e-209	5.93725e-152
0.85652	0		0.85644	0		0.85638	0		0.85633	0		0.85704	0		0.85677	0		0.85704	0		87.0083	0.00079411		85.3468	2.31294e-05		97.4642	0.000115647		0.910652	0	0	0		1.32723	2.69908e-131	9.78012e-77		0.87455	1.6534e-05	1.28265e-05	2.93605e-05		1.32723	4.04096e-208	1.7877e-151
0.85704	0		0.85696	0		0.8569	0		0.85685	0		0.85756	0		0.85729	0		0.85757	0		87.0199	7.7098e-06		85.7853	7.7098e-06		97.472	5.65386e-05		0.911866	0	0	0		1.32743	6.57132e-131	1.69887e-76		0.87509	1.47926e-05	1.16843e-05	2.64769e-05		1.32743	1.65314e-207	5.37336e-151
0.85756	0		0.85748	0		0.85742	0		0.85737	0		0.85808	0		0.85781	0		0.85809	0		87.0695	2.56993e-05		85.9796	7.7098e-06		97.4902	7.45281e-05		0.913081	0	0	0		1.32763	1.59777e-130	2.94846e-76		0.87564	1.29388e-05	1.09727e-05	2.39116e-05		1.32763	6.74881e-207	1.61227e-150
0.85808	0		0.858	0		0.85794	0		0.85789	0		0.8586	0		0.85833	0		0.85861	0		87.486	3.08392e-05		86.0129	7.7098e-06		97.4962	2.56993e-05		0.914295	0	0	0		1.32783	3.87974e-130	5.11271e-76		0.87618	1.13098e-05	1.09353e-05	2.22451e-05		1.32783	2.74941e-206	4.82915e-150
0.8586	0		0.85852	0		0.85846	0		0.85841	0		0.85912	0		0.85885	0		0.85913	0		87.6573	1.54196e-05		86.0362	0.000118217		97.5008	7.7098e-06		0.915509	0	0	0		1.32803	9.40839e-130	8.85785e-76		0.87672	1.00365e-05	1.14596e-05	2.14961e-05		1.32803	1.11776e-205	1.44392e-149
0.85913	0		0.85904	0		0.85898	0		0.85893	0		0.85964	0		0.85937	0		0.85965	0		88.9406	7.7098e-06		86.042	7.7098e-06		97.5098	3.08392e-05		0.916723	0	0	0		1.32823	2.27852e-129	1.5333e-75		0.87726	9.34368e-06	1.2246e-05	2.15897e-05		1.32823	4.53472e-205	4.30981e-149
0.85965	0		0.85956	0		0.8595	0		0.85945	0		0.86016	0		0.85989	0		0.86017	0		88.9996	2.31294e-05		87.0085	0.00136721		97.5149	5.91085e-05		0.917938	0	0	0		1.32843	5.51082e-129	2.65182e-75		0.8778	9.30623e-06	1.30325e-05	2.23387e-05		1.32843	1.83589e-204	1.28414e-148
0.86017	0		0.86008	0		0.86002	0		0.85997	0		0.86068	0		0.86041	0		0.86069	0		89.025	0.00295285		87.0461	0.000131067		97.524	7.7098e-06		0.919152	0	0	0		1.32863	1.33108e-128	4.58231e-75		0.87834	9.71817e-06	1.36504e-05	2.33686e-05		1.32863	7.41719e-204	3.81953e-148
0.86069	0		0.8606	0		0.86054	0		0.86049	0		0.8612	0		0.86094	0		0.86121	0		89.5865	7.7098e-06		87.0958	1.02797e-05		97.533	0.000167046		0.920366	0	0	0		1.32883	3.21084e-128	7.91123e-75		0.87888	1.04484e-05	1.395e-05	2.43984e-05		1.32883	2.99038e-203	1.13409e-147
0.86121	0		0.86112	0		0.86106	0		0.86101	0		0.86172	0		0.86146	0		0.86173	0		89.6798	2.31294e-05		87.1439	3.8549e-05		97.5444	7.45281e-05		0.921581	0	0	0		1.32903	7.73495e-128	1.36466e-74		0.87943	1.14409e-05	1.39125e-05	2.53534e-05		1.32903	1.20311e-202	3.36143e-147
0.86173	0		0.86164	0		0.86158	0		0.86153	0		0.86224	0		0.86198	0		0.86225	0		89.8043	7.7098e-06		87.2506	2.31294e-05		97.5603	3.08392e-05		0.922795	0	0	0		1.32923	1.86089e-127	2.35194e-74		0.87997	1.27516e-05	1.36129e-05	2.63645e-05		1.32923	4.83039e-202	9.94587e-147
0.86225	0		0.86216	0		0.8621	0		0.86206	0		0.86276	0		0.8625	0		0.86277	0		89.8235	4.62588e-05		87.546	7.7098e-06		97.572	8.48078e-05		0.924009	0	0	0		1.32943	4.47106e-127	4.04994e-74		0.88051	1.41372e-05	1.30512e-05	2.71884e-05		1.32943	1.93532e-201	2.93767e-146
0.86277	0		0.86268	0		0.86262	0		0.86258	0		0.86329	0		0.86302	0		0.86329	0		91.411	7.7098e-06		87.6294	7.7098e-06		97.5781	7.45281e-05		0.925224	0	0	0		1.32963	1.07282e-126	6.96774e-74		0.88105	1.54292e-05	1.23022e-05	2.77314e-05		1.32963	7.7378e-201	8.66169e-146
0.86329	0		0.8632	0		0.86314	0		0.8631	0		0.86381	0		0.86354	0		0.86381	0		93.1134	7.7098e-06		87.6822	5.13987e-05		97.5849	7.45281e-05		0.926438	0	0	0		1.32983	2.57078e-126	1.19772e-73		0.88159	1.64217e-05	1.14596e-05	2.78812e-05		1.32983	3.08729e-200	2.54943e-145
0.86381	0		0.86372	0		0.86366	0		0.86362	0		0.86433	0		0.86406	0		0.86434	0		94.1139	7.7098e-06		87.8141	2.31294e-05		97.5904	1.79895e-05		0.927652	0	0	0		1.33003	6.1522e-126	2.05703e-73		0.88213	1.70208e-05	1.06357e-05	2.76565e-05		1.33003	1.22923e-199	7.49076e-145
0.86433	0		0.86424	0		0.86418	0		0.86414	0		0.86485	0		0.86458	0		0.86486	0		94.982	0.000115647		88.0091	3.8549e-05		97.5966	5.13987e-05		0.928866	0	0	0		1.33023	1.47035e-125	3.52977e-73		0.88267	1.71519e-05	9.83052e-06	2.69824e-05		1.33023	4.88405e-199	2.19709e-144
0.86485	0		0.86476	0		0.8647	0		0.86466	0		0.86537	0		0.8651	0		0.86538	0		95.0153	0.000699022		89.0243	0.00223841		97.6059	1.79895e-05		0.930081	0	0	0		1.33043	3.50943e-125	6.05162e-73		0.88321	1.68336e-05	9.19388e-06	2.60275e-05		1.33043	1.93653e-198	6.43298e-144
0.86537	0		0.86528	0		0.86522	0		0.86518	0		0.86589	0		0.86562	0		0.8659	0		95.1396	7.7098e-06		89.9214	4.36889e-05		97.6198	1.79895e-05		0.931295	0	0	0		1.33063	8.36522e-125	1.03662e-72		0.88376	1.60097e-05	8.91301e-06	2.49227e-05		1.33063	7.66235e-198	1.88025e-143
0.86589	0		0.8658	0		0.86574	0		0.8657	0		0.86641	0		0.86614	0		0.86642	0		95.167	7.7098e-06		90.147	7.7098e-06		97.6356	7.7098e-05		0.932509	0	0	0		1.33083	1.99133e-124	1.77413e-72		0.8843	1.48488e-05	9.02535e-06	2.38741e-05		1.33083	3.02548e-197	5.48608e-143
0.86641	0		0.86632	0		0.86626	0		0.86622	0		0.86693	0		0.86666	0		0.86694	0		95.6239	7.7098e-06		90.4027	7.7098e-06		97.648	5.65386e-05		0.933724	0	0	0		1.33103	4.73407e-124	3.03371e-72		0.88484	1.34444e-05	9.49347e-06	2.29379e-05		1.33103	1.19213e-196	1.59789e-142
0.86693	0		0.86684	0		0.86678	0		0.86674	0		0.86745	0		0.86718	0		0.86746	0		95.8688	3.08392e-05		90.7973	4.36889e-05		97.6646	1.79895e-05		0.934938	0	0	0		1.33123	1.12396e-123	5.18303e-72		0.88538	1.17779e-05	1.00552e-05	2.18331e-05		1.33123	4.68753e-196	4.64596e-142
0.86745	0		0.86737	0		0.8673	0		0.86726	0		0.86797	0		0.86771	0		0.86798	0		95.8918	3.8549e-05		91.586	7.7098e-06		97.6756	6.42484e-05		0.936152	0	0	0		1.33143	2.66497e-123	8.84736e-72		0.88592	9.96159e-06	1.05046e-05	2.04662e-05		1.33143	1.83934e-195	1.34848e-141
0.86797	0		0.86789	0		0.86782	0		0.86778	0		0.86849	0		0.86823	0		0.8685	0		95.9362	7.7098e-06		92.1273	1.54196e-05		97.6894	3.59791e-05		0.937366	0	0	0		1.33163	6.31045e-123	1.50891e-71		0.88646	8.07039e-06	1.07293e-05	1.87997e-05		1.33163	7.20232e-195	3.90707e-141
0.86849	0		0.86841	0		0.86834	0		0.8683	0		0.86901	0		0.86875	0		0.86902	0		95.9526	0.0162291		92.872	7.7098e-06		97.6956	1.02797e-05		0.938581	0	0	0		1.33183	1.49229e-122	2.5712e-71		0.887	6.21663e-06	1.06544e-05	1.6871e-05		1.33183	2.81435e-194	1.13006e-140
0.86901	0		0.86893	0		0.86887	0		0.86882	0		0.86954	0		0.86927	0		0.86954	0		95.9651	9.76575e-05		93.6031	7.7098e-06		97.7022	6.42484e-05		0.939795	0	0	0		1.33203	3.52428e-122	4.37751e-71		0.88754	4.6063e-06	1.02425e-05	1.48488e-05		1.33203	1.09744e-193	3.26281e-140
0.86953	0		0.86945	0		0.86939	0		0.86934	0		0.87006	0		0.86979	0		0.87006	0		96.0282	4.11189e-05		94.1807	7.7098e-06		97.7057	4.88288e-05		0.941009	0	0	0		1.33223	8.31214e-122	7.4463e-71		0.88809	3.48281e-06	9.5122e-06	1.2995e-05		1.33223	4.27046e-193	9.40422e-140
0.87005	0		0.86997	0		0.86991	0		0.86986	0		0.87058	0		0.87031	0		0.87058	0		96.0328	1.79895e-05		94.5195	7.7098e-06		97.7141	3.08392e-05		0.942224	0	0	0		1.33243	1.95786e-121	1.26553e-70		0.88863	2.99597e-06	8.53851e-06	1.15345e-05		1.33243	1.6583e-192	2.7058e-139
0.87058	0		0.87049	0		0.87043	0		0.87038	0		0.8711	0		0.87083	0		0.87111	0		96.1156	1.02797e-05		94.9813	0.000316102		97.74	7.19582e-05		0.943438	0	0	0		1.33263	4.60547e-121	2.14896e-70		0.88917	3.14577e-06	7.28395e-06	1.04297e-05		1.33263	6.42612e-192	7.77156e-139
0.8711	0		0.87101	0		0.87095	0		0.8709	0		0.87162	0		0.87135	0		0.87163	0		96.1493	2.82693e-05		95.0139	0.000817239		97.7542	0.000115647		0.944652	0	0	0		1.33283	1.08191e-120	3.64589e-70		0.88971	3.89476e-06	5.84214e-06	9.7369e-06		1.33283	2.48501e-191	2.22824e-138
0.87162	0		0.87153	0		0.87147	0		0.87142	0		0.87214	0		0.87187	0		0.87215	0		96.2076	7.7098e-06		95.2021	7.7098e-06		97.7621	1.79895e-05		0.945867	0	0	0		1.33303	2.53826e-120	6.18015e-70		0.89025	5.1306e-06	4.3816e-06	9.5122e-06		1.33303	9.58963e-191	6.37759e-138
0.87214	0		0.87205	0		0.87199	0		0.87194	0		0.87266	0		0.87239	0		0.87267	0		96.2199	3.08392e-05		95.9523	0.0166275		97.7735	3.59791e-05		0.947081	0	0	0		1.33323	5.9471e-120	1.04668e-69		0.89079	6.68475e-06	3.01469e-06	9.69945e-06		1.33323	3.69293e-190	1.82218e-137
0.87266	0		0.87257	0		0.87251	0		0.87246	0		0.87318	0		0.87291	0		0.87319	0		96.2536	2.82693e-05		95.9668	7.9668e-05		97.8007	1.79895e-05		0.948295	0	0	0		1.33343	1.39155e-119	1.77114e-69		0.89133	8.48234e-06	1.8912e-06	1.03735e-05		1.33343	1.41917e-189	5.19719e-137
0.87318	0		0.87309	0		0.87303	0		0.87298	0		0.8737	0		0.87343	0		0.87371	0		96.292	7.7098e-06		95.9776	0.000133637		97.8146	4.36889e-05		0.949509	0	0	0		1.33363	3.25176e-119	2.99441e-69		0.89188	1.03923e-05	1.25456e-06	1.16468e-05		1.33363	5.44241e-189	1.47974e-136
0.8737	0		0.87361	0		0.87355	0		0.8735	0		0.87422	0		0.87395	0		0.87423	0		96.2982	7.7098e-06		96.0358	3.8549e-05		97.8223	4.62588e-05		0.950724	0	0	0		1.33383	7.58864e-119	5.05813e-69		0.89242	1.23584e-05	1.21711e-06	1.35755e-05		1.33383	2.08278e-188	4.20575e-136
0.87422	0		0.87413	0		0.87407	0		0.87402	0		0.87474	0		0.87447	0		0.87475	0		96.387	3.34091e-05		96.0419	0.000107937		97.827	7.7098e-06		0.951938	0	0	0		1.33403	1.76862e-118	8.53668e-69		0.89296	1.41747e-05	1.76013e-06	1.59348e-05		1.33403	7.9541e-188	1.19328e-135
0.87474	0		0.87465	0		0.87459	0		0.87454	0		0.87526	0		0.875	0		0.87527	0		96.3949	1.79895e-05		96.0511	5.65386e-05		97.8379	7.7098e-06		0.953152	0	0	0		1.33423	4.11651e-118	1.43949e-68		0.8935	1.56539e-05	2.92107e-06	1.8575e-05		1.33423	3.03133e-187	3.37973e-135
0.87526	0		0.87517	0		0.87511	0		0.87506	0		0.87578	0		0.87552	0		0.87579	0		96.4986	5.39686e-05		96.0741	1.54196e-05		97.844	4.36889e-05		0.954367	0	0	0		1.33443	9.56862e-118	2.42522e-68		0.89404	1.66089e-05	4.51268e-06	2.11216e-05		1.33443	1.15284e-186	9.55571e-135
0.87578	0		0.87569	0		0.87563	0		0.87558	0		0.87631	0		0.87604	0		0.87631	0		96.5347	7.7098e-06		96.0787	7.7098e-06		97.852	7.45281e-05		0.955581	0	0	0		1.33463	2.22124e-117	4.08237e-68		0.89458	1.69647e-05	6.42261e-06	2.33873e-05		1.33463	4.37522e-186	2.69702e-134
0.8763	0		0.87621	0		0.87615	0		0.8761	0		0.87683	0		0.87656	0		0.87683	0		96.5731	7.7098e-06		96.0849	5.39686e-05		97.858	7.9668e-05		0.956795	0	0	0		1.33483	5.14951e-117	6.86586e-68		0.89512	1.66838e-05	8.42616e-06	2.511e-05		1.33483	1.65701e-185	7.59882e-134
0.87682	0		0.87673	0		0.87667	0		0.87662	0		0.87735	0		0.87708	0		0.87735	0		96.5993	7.7098e-06		96.0893	3.59791e-05		97.8688	1.79895e-05		0.95801	0	0	0		1.33504	1.19224e-116	1.15371e-67		0.89566	1.58599e-05	1.02986e-05	2.61585e-05		1.33504	6.26247e-185	2.13722e-133
0.87734	0		0.87725	0		0.87719	0		0.87714	0		0.87787	0		0.8776	0		0.87788	0		96.6377	1.54196e-05		96.0978	1.54196e-05		97.9029	1.02797e-05		0.959224	0	0	0		1.33524	2.75666e-116	1.93697e-67		0.89621	1.46241e-05	1.19277e-05	2.65518e-05		1.33524	2.3619e-184	6.00058e-133
0.87786	0		0.87777	0		0.87771	0		0.87766	0		0.87839	0		0.87812	0		0.8784	0		96.6808	7.7098e-06		96.1263	1.79895e-05		97.9106	3.08392e-05		0.960438	0	0	0		1.33544	6.36547e-116	3.24913e-67		0.89675	1.3201e-05	1.31074e-05	2.63083e-05		1.33544	8.88936e-184	1.68182e-132
0.87838	0		0.87829	0		0.87823	0		0.87818	0		0.87891	0		0.87864	0		0.87892	0		96.6916	3.59791e-05		96.1554	1.02797e-05		97.9152	1.54196e-05		0.961652	0	0	0		1.33564	1.46792e-115	5.44543e-67		0.89729	1.17217e-05	1.37815e-05	2.55032e-05		1.33564	3.33868e-183	4.70548e-132
0.8789	0		0.87881	0		0.87875	0		0.8787	0		0.87943	0		0.87916	0		0.87944	0		96.77	1.79895e-05		96.1692	7.7098e-06		97.9245	7.7098e-06		0.962867	0	0	0		1.33584	3.38064e-115	9.1184e-67		0.89783	1.02986e-05	1.38564e-05	2.4155e-05		1.33584	1.25133e-182	1.31423e-131
0.87942	0		0.87934	0		0.87927	0		0.87923	0		0.87995	0		0.87968	0		0.87996	0		96.7993	8.99477e-05		96.1938	1.54196e-05		97.9352	3.34091e-05		0.964081	0	0	0		1.33604	7.77538e-115	1.52555e-66		0.89837	8.85683e-06	1.33882e-05	2.22451e-05		1.33604	4.68023e-182	3.66419e-131
0.87994	0		0.87986	0		0.87979	0		0.87975	0		0.88047	0		0.8802	0		0.88048	0		96.8254	2.82693e-05		96.2045	7.7098e-06		97.9537	2.31294e-05		0.965295	0	0	0		1.33624	1.78595e-114	2.55008e-66		0.89891	7.3963e-06	1.24707e-05	1.9867e-05		1.33624	1.74685e-181	1.01983e-130
0.88046	0		0.88038	0		0.88031	0		0.88027	0		0.88099	0		0.88072	0		0.881	0		96.8608	3.34091e-05		96.2383	3.59791e-05		97.9602	0.000290403		0.96651	0	0	0		1.33644	4.09678e-114	4.25894e-66		0.89945	5.97321e-06	1.12911e-05	1.72643e-05		1.33644	6.50635e-181	2.83345e-130
0.88098	0		0.8809	0		0.88083	0		0.88079	0		0.88151	0		0.88124	0		0.88152	0		96.8696	6.16784e-05		96.3396	1.02797e-05		97.9679	0.000113077		0.967724	0	0	0		1.33664	9.38514e-114	7.10675e-66		0.89999	4.66248e-06	1.00365e-05	1.4699e-05		1.33664	2.41833e-180	7.85859e-130
0.8815	0		0.88142	0		0.88135	0		0.88131	0		0.88203	0		0.88177	0		0.88204	0		96.8796	0.000107937		96.3534	7.7098e-06		97.9961	4.11189e-05		0.968938	0	0	0		1.33684	2.14716e-113	1.18484e-65		0.90054	3.52026e-06	9.02535e-06	1.25456e-05		1.33684	8.96989e-180	2.17578e-129
0.88203	0		0.88194	0		0.88187	0		0.88183	0		0.88255	0		0.88229	0		0.88256	0		96.9041	8.22379e-05		96.358	1.79895e-05		98.0221	1.79895e-05		0.970153	0	0	0		1.33704	4.90583e-113	1.97366e-65		0.90108	2.73382e-06	8.38871e-06	1.11225e-05		1.33704	3.32012e-179	6.0135e-129
0.88255	0		0.88246	0		0.88239	0		0.88235	0		0.88308	0		0.88281	0		0.88308	0		96.9101	2.31294e-05		96.3995	3.08392e-05		98.0515	7.7098e-06		0.971367	0	0	0		1.33724	1.1194e-112	3.28476e-65		0.90162	2.1908e-06	8.29509e-06	1.04859e-05		1.33724	1.22635e-178	1.65913e-128
0.88307	0		0.88298	0		0.88291	0		0.88287	0		0.8836	0		0.88333	0		0.8836	0		96.9147	1.79895e-05		96.4509	3.08392e-05		98.0639	4.88288e-05		0.972581	0	0	0		1.33744	2.55085e-112	5.46205e-65		0.90216	2.02228e-06	8.80066e-06	1.08229e-05		1.33744	4.52034e-178	4.56954e-128
0.88359	0		0.8835	0		0.88344	0		0.88339	0		0.88412	0		0.88385	0		0.88412	0		96.9238	7.45281e-05		96.4671	2.56993e-05		98.1111	3.34091e-05		0.973795	0	0	0		1.33764	5.8051e-112	9.07462e-65		0.9027	2.2657e-06	9.71817e-06	1.19839e-05		1.33764	1.66273e-177	1.25634e-127
0.88411	0		0.88402	0		0.88396	0		0.88391	0		0.88464	0		0.88437	0		0.88465	0		96.9302	9.50876e-05		96.4734	5.65386e-05		98.1212	4.11189e-05		0.97501	0	0	0		1.33784	1.31935e-111	1.50634e-64		0.90324	2.95852e-06	1.09353e-05	1.38938e-05		1.33784	6.10333e-177	3.44812e-127
0.88463	0		0.88454	0		0.88448	0		0.88443	0		0.88516	0		0.88489	0		0.88517	0		96.933	7.45281e-05		96.5516	7.7098e-06		98.1336	2.31294e-05		0.976224	0	0	0		1.33804	2.99457e-111	2.49825e-64		0.90378	4.23181e-06	1.2246e-05	1.64778e-05		1.33804	2.23567e-176	9.44708e-127
0.88515	0		0.88506	0		0.885	0		0.88495	0		0.88568	0		0.88541	0		0.88569	0		96.9372	0.000100227		96.6054	3.08392e-05		98.1538	7.7098e-06		0.977438	0	0	0		1.33824	6.78788e-111	4.13973e-64		0.90432	6.14173e-06	1.34819e-05	1.96236e-05		1.33824	8.17224e-176	2.58377e-126
0.88567	0		0.88558	0		0.88552	0		0.88547	0		0.8862	0		0.88593	0		0.88621	0		96.9432	0.000195315		96.6239	7.7098e-06		98.1615	3.34091e-05		0.978653	0	0	0		1.33844	1.5366e-110	6.85374e-64		0.90487	8.89428e-06	1.45117e-05	2.3406e-05		1.33844	2.98106e-175	7.05427e-126
0.88619	0		0.8861	0		0.88604	0		0.88599	0		0.88672	0		0.88645	0		0.88673	0		96.9492	0.000118217		96.6546	7.7098e-06		98.1801	3.34091e-05		0.979867	0	0	0		1.33864	3.47384e-110	1.13372e-63		0.90541	1.24333e-05	1.51296e-05	2.75629e-05		1.33864	1.08516e-174	1.92261e-125
0.88671	0		0.88662	0		0.88656	0		0.88651	0		0.88724	0		0.88697	0		0.88725	0		96.9602	0.333333		96.7192	2.56993e-05		98.2127	1.79895e-05		0.981081	0	0	0		1.33884	7.84307e-110	1.87371e-63		0.90595	1.64965e-05	1.53169e-05	3.18134e-05		1.33884	3.94196e-174	5.23081e-125
0.88723	0		0.88714	0		0.88708	0		0.88703	0		0.88776	0		0.88749	0		0.88777	0		96.9729	0.000974005		96.7854	4.88288e-05		98.2561	1.02797e-05		0.982296	0	0	0		1.33904	1.76843e-109	3.094e-63		0.90649	2.06909e-05	1.49986e-05	3.56895e-05		1.33904	1.42898e-173	1.42066e-124
0.88775	0		0.88766	0		0.8876	0		0.88755	0		0.88828	0		0.88801	0		0.88829	0		96.9812	0.000174756		96.8362	1.54196e-05		98.2933	2.82693e-05		0.98351	0	0	0		1.33924	3.98211e-109	5.10457e-63		0.90703	2.4698e-05	1.41372e-05	3.88352e-05		1.33924	5.16932e-173	3.85168e-124
0.88827	0		0.88818	0		0.88812	0		0.88807	0		0.8888	0		0.88853	0		0.88881	0		96.9855	7.9668e-05		96.866	5.13987e-05		98.3274	1.02797e-05		0.984724	0	0	0		1.33944	8.95498e-109	8.41432e-63		0.90757	2.81621e-05	1.28265e-05	4.09886e-05		1.33944	1.8661e-172	1.04244e-123
0.88879	0		0.8887	0		0.88864	0		0.88859	0		0.88932	0		0.88906	0		0.88933	0		96.9989	9.50876e-05		96.8808	1.79895e-05		98.3352	1.79895e-05		0.985938	0	0	0		1.33964	2.01114e-108	1.3858e-62		0.90811	3.07836e-05	1.116e-05	4.19436e-05		1.33964	6.72253e-172	2.8164e-123
0.88931	0		0.88922	0		0.88916	0		0.88911	0		0.88985	0		0.88958	0		0.88985	0		97.0118	0.000100227		96.8916	4.62588e-05		98.3476	3.34091e-05		0.987153	0	0	0		1.33984	4.5107e-108	2.28035e-62		0.90866	3.23565e-05	9.3624e-06	4.17189e-05		1.33984	2.41671e-171	7.59588e-123
0.88983	0		0.88974	0		0.88968	0		0.88963	0		0.89037	0		0.8901	0		0.89037	0		97.0175	5.91085e-05		96.9	4.62588e-05		98.3771	7.7098e-06		0.988367	0	0	0		1.34004	1.01035e-107	3.74906e-62		0.9092	3.27684e-05	7.62099e-06	4.03894e-05		1.34004	8.66984e-171	2.04504e-122
0.89035	0		0.89026	0		0.8902	0		0.89015	0		0.89089	0		0.89062	0		0.8909	0		97.0232	4.88288e-05		96.9085	5.39686e-05		98.4159	2.82693e-05		0.989581	0	0	0		1.34024	2.26008e-107	6.15836e-62		0.90974	3.20943e-05	6.01066e-06	3.8105e-05		1.34024	3.10379e-170	5.49626e-122
0.89087	0		0.89078	0		0.89072	0		0.89067	0		0.89141	0		0.89114	0		0.89142	0		97.037	4.88288e-05		96.9127	0.000100227		98.4329	7.7098e-06		0.990796	0	0	0		1.34044	5.04895e-107	1.01071e-61		0.91028	3.03342e-05	4.6063e-06	3.49405e-05		1.34044	1.10884e-169	1.4746e-121
0.89139	0		0.8913	0		0.89124	0		0.89119	0		0.89193	0		0.89166	0		0.89194	0		97.0403	3.59791e-05		96.9248	4.36889e-05		98.4454	7.7098e-06		0.99201	0	0	0		1.34064	1.12643e-106	1.65734e-61		0.91082	2.77314e-05	3.44536e-06	3.11768e-05		1.34064	3.9531e-169	3.9493e-121
0.89191	0		0.89183	0		0.89176	0		0.89171	0		0.89245	0		0.89218	0		0.89246	0		97.0473	4.11189e-05		96.9344	0.000208165		98.4516	2.31294e-05		0.993224	0	0	0		1.34084	2.50976e-106	2.7153e-61		0.91136	2.44546e-05	2.50912e-06	2.69637e-05		1.34084	1.40638e-168	1.05586e-120
0.89243	0		0.89235	0		0.89228	0		0.89223	0		0.89297	0		0.8927	0		0.89298	0		97.0564	0.000107937		96.9463	0.000357221		98.4569	5.13987e-05		0.994439	0	0	0		1.34104	5.58452e-106	4.44471e-61		0.9119	2.0822e-05	1.83503e-06	2.2657e-05		1.34104	4.993e-168	2.81797e-120
0.89295	0		0.89287	0		0.8928	0		0.89275	0		0.89349	0		0.89322	0		0.8935	0		97.0673	0.000159336		96.9602	0.299549		98.4702	1.28497e-05		0.995653	0	0	0		1.34124	1.24098e-105	7.26925e-61		0.91244	1.71519e-05	1.34819e-06	1.85001e-05		1.34124	1.76895e-167	7.50768e-120
0.89348	0		0.89339	0		0.89332	0		0.89327	0		0.89401	0		0.89374	0		0.89402	0		97.0752	8.48078e-05		96.9714	0.00120787		98.5292	1.79895e-05		0.996867	0	3.78596e-06	3.78596e-06		1.34144	2.75403e-105	1.18784e-60		0.91299	1.3744e-05	9.92414e-07	1.47364e-05		1.34144	6.2541e-167	1.99671e-119
0.894	0		0.89391	0		0.89384	0		0.89379	0		0.89453	0		0.89426	0		0.89454	0		97.0915	0.000105367		96.9831	0.000154196		98.5898	1.79895e-05		0.998081	0	2.5514e-05	2.5514e-05		1.34164	6.10376e-105	1.9393e-60		0.91353	1.08417e-05	7.67717e-07	1.16094e-05		1.34164	2.20652e-166	5.30111e-119
0.89452	0		0.89443	0		0.89436	0		0.89431	0		0.89505	0		0.89478	0		0.89506	0		97.0999	5.39686e-05		96.9948	5.91085e-05		98.669	3.59791e-05		0.999296	0	6.27152e-05	6.27152e-05		1.34184	1.35099e-104	3.1634e-60		0.91407	8.44489e-06	6.17918e-07	9.0628e-06		1.34184	7.76866e-166	1.40494e-118
0.89504	0		0.89495	0		0.89488	0		0.89483	0		0.89557	0		0.8953	0		0.89558	0		97.1092	4.88288e-05		97.001	3.08392e-05		98.7654	1.79895e-05		1.00051	0	0.000113414	0.000113414		1.34204	2.98629e-104	5.15565e-60		0.91461	6.46006e-06	5.24294e-07	6.98435e-06		1.34204	2.72947e-165	3.71699e-118
0.89556	0		0.89547	0		0.8954	0		0.89535	0		0.8961	0		0.89583	0		0.8961	0		97.115	6.42484e-05		97.009	0.000115647		98.7716	7.7098e-06		1.00172	0	0.000169874	0.000169874		1.34224	6.5923e-104	8.39524e-60		0.91515	4.88717e-06	4.6812e-07	5.35529e-06		1.34224	9.56988e-165	9.81669e-118
0.89608	0		0.89599	0		0.89592	0		0.89587	0		0.89662	0		0.89635	0		0.89662	0		97.1218	4.88288e-05		97.0181	4.88288e-05		98.8136	2.82693e-05		1.00294	0	0.000220738	0.000220738		1.34244	1.45334e-103	1.36585e-59		0.91569	3.74496e-06	4.6812e-07	4.21308e-06		1.34244	3.34833e-164	2.58809e-117
0.8966	0		0.89651	0		0.89644	0		0.8964	0		0.89714	0		0.89687	0		0.89714	0		97.1256	5.39686e-05		97.0226	4.11189e-05		98.8213	2.31294e-05		1.00415	0	0.000253824	0.000253824		1.34264	3.1998e-103	2.22022e-59		0.91623	2.92107e-06	5.80469e-07	3.50154e-06		1.34264	1.16908e-163	6.81137e-117
0.89712	0		0.89703	0		0.89696	0		0.89692	0		0.89766	0		0.89739	0		0.89767	0		97.133	5.91085e-05		97.0289	0.000149056		98.8509	1.54196e-05		1.00537	0	0.000260572	0.000260572		1.34284	7.03563e-103	3.60585e-59		0.91677	2.39677e-06	8.61341e-07	3.25812e-06		1.34284	4.07339e-163	1.7895e-116
0.89764	0		0.89755	0		0.89748	0		0.89744	0		0.89818	0		0.89791	0		0.89819	0		97.1402	5.91085e-05		97.0338	8.22379e-05		99.0096	8.48078e-05		1.00658	0	0.000239832	0.000239832		1.34304	1.54493e-102	5.85115e-59		0.91732	2.1908e-06	1.51671e-06	3.70751e-06		1.34304	1.41632e-162	4.69318e-116
0.89816	0		0.89807	0		0.89801	0		0.89796	0		0.8987	0		0.89843	0		0.89871	0		97.1461	8.48078e-05		97.0411	0.000149056		99.089	7.7098e-06		1.0078	0	0.000196047	0.000196047		1.34324	3.38797e-102	9.48626e-59		0.91786	2.35932e-06	2.58402e-06	4.94335e-06		1.34324	4.91431e-162	1.2287e-115
0.89868	0		0.89859	0		0.89853	0		0.89848	0		0.89922	0		0.89895	0		0.89923	0		97.1541	4.62588e-05		97.0504	8.48078e-05		99.0983	1.54196e-05		1.00901	0	0.000140739	0.000140739		1.34344	7.41987e-102	1.53663e-58		0.9184	2.93979e-06	4.06328e-06	7.00308e-06		1.34344	1.7016e-161	3.21118e-115
0.8992	0		0.89911	0		0.89905	0		0.899	0		0.89974	0		0.89947	0		0.89975	0		97.1592	7.9668e-05		97.0641	0.000136207		99.1887	3.34091e-05		1.01022	0	8.55955e-05	8.55955e-05		1.34364	1.62285e-101	2.48694e-58		0.91894	3.93221e-06	6.02939e-06	9.96159e-06		1.34364	5.8796e-161	8.37767e-115
0.89972	0		0.89963	0		0.89957	0		0.89952	0		0.90026	0		0.89999	0		0.90027	0		97.1642	6.93882e-05		97.0717	0.000105367		99.4725	2.05595e-05		1.01144	0	4.13163e-05	4.13163e-05		1.34384	3.54474e-101	4.02144e-58		0.91948	5.29912e-06	8.51978e-06	1.38189e-05		1.34384	2.02737e-160	2.18184e-114
0.90024	0		0.90015	0		0.90009	0		0.90004	0		0.90078	0		0.90051	0		0.90079	0		97.1736	8.99477e-05		97.0781	3.59791e-05		99.7004	2.05595e-05		1.01265	0	1.20163e-05	1.20163e-05		1.34404	7.73245e-101	6.49708e-58		0.92002	6.98435e-06	1.14409e-05	1.84252e-05		1.34404	6.97608e-160	5.67238e-114
0.90076	0		0.90067	0		0.90061	0		0.90056	0		0.9013	0		0.90103	0		0.90131	0		97.1802	5.39686e-05		97.0873	7.7098e-06		99.8061	1.79895e-05		1.01387	0	0	0		1.34424	1.68451e-100	1.04876e-57		0.92056	8.85683e-06	1.45866e-05	2.34435e-05		1.34424	2.39544e-159	1.47213e-113
0.90128	0		0.90119	0		0.90113	0		0.90108	0		0.90182	0		0.90155	0		0.90183	0		97.1903	5.91085e-05		97.0919	7.7098e-06		99.8551	7.7098e-06		1.01508	0	0	0		1.34444	3.66486e-100	1.69143e-57		0.92111	1.06919e-05	1.76762e-05	2.83681e-05		1.34444	8.20831e-159	3.81391e-113
0.9018	0		0.90171	0		0.90165	0		0.9016	0		0.90234	0		0.90207	0		0.90235	0		97.1969	0.000125927		97.1008	5.91085e-05		99.9786	1.79895e-05		1.0163	0	0	0		1.34464	7.96278e-100	2.72555e-57		0.92165	1.23396e-05	2.05224e-05	3.2862e-05		1.34464	2.80683e-158	9.86356e-113
0.90232	0		0.90223	0		0.90217	0		0.90212	0		0.90287	0		0.90259	0		0.90287	0		97.2033	2.56993e-05		97.1103	7.7098e-05		100.079	2.56993e-05		1.01751	0	0	0		1.34484	1.72782e-99	4.38807e-57		0.92219	1.36317e-05	2.28817e-05	3.65134e-05		1.34484	9.57799e-158	2.54647e-112
0.90284	0		0.90275	0		0.90269	0		0.90264	0		0.90339	0		0.90312	0		0.90339	0		97.2103	0.000241574		97.116	5.13987e-05		100.246	1.54196e-05		1.01872	0	0	0		1.34505	3.74418e-99	7.05852e-57		0.92273	1.43619e-05	2.46231e-05	3.8985e-05		1.34505	3.26157e-157	6.56272e-112
0.90336	0		0.90327	0		0.90321	0		0.90316	0		0.90391	0		0.90364	0		0.90391	0		97.2208	6.16784e-05		97.1244	0.000131067		100.348	7.7098e-06		1.01994	0	0	0		1.34525	8.10289e-99	1.13442e-56		0.92327	1.4493e-05	2.55968e-05	4.00898e-05		1.34525	1.10834e-156	1.68838e-111
0.90388	0		0.9038	0		0.90373	0		0.90368	0		0.90443	0		0.90416	0		0.90444	0		97.226	8.48078e-05		97.1335	0.000174756		100.982	1.02797e-05		1.02115	0	0	0		1.34545	1.75125e-98	1.82162e-56		0.92381	1.40249e-05	2.58028e-05	3.98277e-05		1.34545	3.7585e-156	4.33608e-111
0.9044	0		0.90432	0		0.90425	0		0.9042	0		0.90495	0		0.90468	0		0.90496	0		97.2353	0.000131067		97.1424	4.62588e-05		101.024	0.00386261		1.02237	0	0	0		1.34565	3.77992e-98	2.92254e-56		0.92435	1.30137e-05	2.5241e-05	3.82548e-05		1.34565	1.2719e-155	1.11164e-110
0.90493	0		0.90484	0		0.90477	0		0.90472	0		0.90547	0		0.9052	0		0.90548	0		97.2443	9.50876e-05		97.1456	3.59791e-05		101.097	7.7098e-06		1.02358	0	0	0		1.34585	8.14783e-98	4.68472e-56		0.92489	1.15532e-05	2.39865e-05	3.55397e-05		1.34585	4.29519e-155	2.84494e-110
0.90545	0		0.90536	0		0.90529	0		0.90524	0		0.90599	0		0.90572	0		0.906	0		97.2527	5.13987e-05		97.1536	5.13987e-05		101.121	4.11189e-05		1.0248	0	0	0		1.34605	1.75399e-97	7.50288e-56		0.92544	9.83052e-06	2.22451e-05	3.20756e-05		1.34605	1.44746e-154	7.26814e-110
0.90597	0		0.90588	0		0.90581	0		0.90576	0		0.90651	0		0.90624	0		0.90652	0		97.2588	0.000123357		97.158	4.11189e-05		101.202	7.7098e-06		1.02601	0	0	0		1.34625	3.77082e-97	1.20059e-55		0.92598	7.97677e-06	2.02415e-05	2.82183e-05		1.34625	4.86775e-154	1.85359e-109
0.90649	0		0.9064	0		0.90633	0		0.90628	0		0.90703	0		0.90676	0		0.90704	0		97.2722	0.000179895		97.1648	0.000125927		101.236	1.79895e-05		1.02723	0	0	0		1.34645	8.09601e-97	1.91946e-55		0.92652	6.14173e-06	1.81818e-05	2.43235e-05		1.34645	1.63359e-153	4.71895e-109
0.90701	0		0.90692	0		0.90685	0		0.9068	0		0.90755	0		0.90728	0		0.90756	0		97.2927	6.93882e-05		97.1757	0.000123357		101.257	4.62588e-05		1.02844	0	0	0		1.34665	1.73593e-96	3.0661e-55		0.92706	4.51268e-06	1.62157e-05	2.07284e-05		1.34665	5.47082e-153	1.19927e-108
0.90753	0		0.90744	0		0.90737	0		0.90732	0		0.90807	0		0.9078	0		0.90808	0		97.2967	2.56993e-05		97.1793	9.76575e-05		101.306	7.7098e-06		1.02965	0	0	0		1.34685	3.71721e-96	4.89343e-55		0.9276	3.16449e-06	1.46053e-05	1.77698e-05		1.34685	1.82834e-152	3.0425e-108
0.90805	0		0.90796	0		0.90789	0		0.90784	0		0.90859	0		0.90832	0		0.9086	0		97.3015	3.8549e-05		97.1882	6.68183e-05		101.371	3.59791e-05		1.03087	0	0	0		1.34705	7.94928e-96	7.80299e-55		0.92814	2.09718e-06	1.33882e-05	1.54854e-05		1.34705	6.09754e-152	7.7052e-108
0.90857	0		0.90848	0		0.90841	0		0.90836	0		0.90911	0		0.90884	0		0.90912	0		97.3101	0.000123357		97.1955	0.000100227		101.5	1.54196e-05		1.03208	0	0	0		1.34725	1.69771e-95	1.24317e-54		0.92868	1.34819e-06	1.25082e-05	1.38564e-05		1.34725	2.02931e-151	1.94795e-107
0.90909	0		0.909	0		0.90893	0		0.90888	0		0.90964	0		0.90936	0		0.90964	0		97.3246	7.7098e-05		97.2049	5.65386e-05		101.588	1.79895e-05		1.0333	0	0	0		1.34745	3.62097e-95	1.97888e-54		0.92922	8.23891e-07	1.17779e-05	1.26018e-05		1.34745	6.73963e-151	4.91603e-107
0.90961	0		0.90952	0		0.90945	0		0.9094	0		0.91016	0		0.90989	0		0.91016	0		97.3311	5.65386e-05		97.2135	0.000100227		101.614	2.05595e-05		1.03451	0	0	0		1.34765	7.71279e-95	3.14724e-54		0.92977	5.43019e-07	1.116e-05	1.1703e-05		1.34765	2.23367e-150	1.23849e-106
0.91013	0		0.91004	0		0.90997	0		0.90992	0		0.91068	0		0.91041	0		0.91068	0		97.3408	8.48078e-05		97.2183	7.19582e-05		101.64	3.08392e-05		1.03573	0	0	0		1.34785	1.64068e-94	5.00105e-54		0.93031	5.0557e-07	1.05795e-05	1.10851e-05		1.34785	7.38748e-150	3.11464e-106
0.91065	0		0.91056	0		0.91049	0		0.91044	0		0.9112	0		0.91093	0		0.91121	0		97.3469	8.73778e-05		97.2279	0.000131067		101.672	1.79895e-05		1.03694	0	0	0		1.34805	3.48546e-94	7.93986e-54		0.93085	7.30267e-07	9.98032e-06	1.07106e-05		1.34805	2.43819e-149	7.81927e-106
0.91117	0		0.91108	0		0.91101	0		0.91096	0		0.91172	0		0.91145	0		0.91173	0		97.3526	1.02797e-05		97.2331	0.000128497		101.735	7.7098e-06		1.03815	0	0	0		1.34825	7.39473e-94	1.25946e-53		0.93139	1.21711e-06	9.32495e-06	1.05421e-05		1.34825	8.03036e-149	1.95959e-105
0.91169	0		0.9116	0		0.91153	0		0.91148	0		0.91224	0		0.91197	0		0.91225	0		97.358	6.42484e-05		97.243	6.16784e-05		102.027	7.9668e-05		1.03937	0	0	0		1.34845	1.56679e-93	1.99608e-53		0.93193	2.041e-06	8.57596e-06	1.0617e-05		1.34845	2.63934e-148	4.90236e-105
0.91221	0		0.91212	0		0.91205	0		0.912	0		0.91276	0		0.91249	0		0.91277	0		97.3629	4.62588e-05		97.2502	3.34091e-05		102.209	7.7098e-06		1.04058	0	0	0		1.34865	3.3153e-93	3.16077e-53		0.93247	3.23939e-06	7.71462e-06	1.0954e-05		1.34865	8.65669e-148	1.22429e-104
0.91273	0		0.91264	0		0.91258	0		0.91252	0		0.91328	0		0.91301	0		0.91329	0		97.3758	0.000138776		97.26	7.7098e-05		102.762	4.62588e-05		1.0418	0	0	0		1.34885	7.00584e-93	5.00066e-53		0.93301	4.81227e-06	6.7222e-06	1.15345e-05		1.34885	2.83336e-147	3.05216e-104
0.91325	0		0.91316	0		0.9131	0		0.91304	0		0.9138	0		0.91353	0		0.91381	0		97.385	8.73778e-05		97.2662	6.42484e-05		103.119	7.7098e-06		1.04301	0	0	0		1.34905	1.47851e-92	7.90466e-53		0.93356	6.70348e-06	5.67361e-06	1.23771e-05		1.34905	9.25438e-147	7.59573e-104
0.91377	0		0.91368	0		0.91362	0		0.91357	0		0.91432	0		0.91405	0		0.91433	0		97.3912	3.34091e-05		97.2736	7.7098e-05		103.309	7.7098e-06		1.04422	0	0	0		1.34925	3.11611e-92	1.24842e-52		0.9341	8.72576e-06	4.64375e-06	1.33695e-05		1.34925	3.01639e-146	1.887e-103
0.91429	0		0.9142	0		0.91414	0		0.91409	0		0.91484	0		0.91457	0		0.91485	0		97.3959	4.62588e-05		97.2765	6.93882e-05		103.384	3.8549e-05		1.04544	0	0	0		1.34945	6.55882e-92	1.96996e-52		0.93464	1.06731e-05	3.74496e-06	1.44181e-05		1.34945	9.81119e-146	4.67968e-103
0.91481	0		0.91472	0		0.91466	0		0.91461	0		0.91536	0		0.91509	0		0.91537	0		97.4039	6.68183e-05		97.2869	0.000100227		103.432	1.79895e-05		1.04665	0	0	0		1.34965	1.37868e-91	3.10581e-52		0.93518	1.23771e-05	2.97724e-06	1.53543e-05		1.34965	3.18457e-145	1.15851e-102
0.91533	0		0.91524	0		0.91518	0		0.91513	0		0.91588	0		0.91561	0		0.91589	0		97.408	4.88288e-05		97.2994	0.000113077		103.978	2.05595e-05		1.04787	0	0	0		1.34985	2.8942e-91	4.8923e-52		0.93572	1.36504e-05	2.4155e-06	1.60659e-05		1.34985	1.03151e-144	2.86304e-102
0.91585	0		0.91576	0		0.9157	0		0.91565	0		0.91641	0		0.91613	0		0.91641	0		97.4156	5.91085e-05		97.308	4.88288e-05		104.336	1.79895e-05		1.04908	0	0	0		1.35005	6.06762e-91	7.69967e-52		0.93626	1.43994e-05	2.13463e-06	1.6534e-05		1.35005	3.33421e-144	7.06307e-102
0.91638	0		0.91629	0		0.91622	0		0.91617	0		0.91693	0		0.91665	0		0.91693	0		97.4221	1.28497e-05		97.3212	7.7098e-05		106.981	6.16784e-05		1.0503	0	0	0		1.35025	1.27038e-90	1.21074e-51		0.9368	1.45304e-05	2.041e-06	1.65714e-05		1.35025	1.07549e-143	1.73941e-101
0.9169	0		0.91681	0		0.91674	0		0.91669	0		0.91745	0		0.91718	0		0.91745	0		97.4355	8.48078e-05		97.3309	4.36889e-05		107.035	0.000102797		1.05151	0	0	0		1.35045	2.65627e-90	1.90219e-51		0.93734	1.40623e-05	2.13463e-06	1.6197e-05		1.35045	3.46189e-143	4.27611e-101
0.91742	0		0.91733	0		0.91726	0		0.91721	0		0.91797	0		0.9177	0		0.91798	0		97.4406	4.11189e-05		97.3377	7.9668e-05		107.294	7.7098e-06		1.05272	0	0	0		1.35065	5.54674e-90	2.9859e-51		0.93789	1.30886e-05	2.4155e-06	1.55041e-05		1.35065	1.11203e-142	1.04939e-100
0.91794	0		0.91785	0		0.91778	0		0.91773	0		0.91849	0		0.91822	0		0.9185	0		97.4514	5.91085e-05		97.3465	0.000128497		107.305	7.7098e-06		1.05394	0	0	0		1.35085	1.15672e-89	4.68292e-51		0.93843	1.17405e-05	3.03342e-06	1.47739e-05		1.35085	3.56462e-142	2.5708e-100
0.91846	0		0.91837	0		0.9183	0		0.91825	0		0.91901	0		0.91874	0		0.91902	0		97.4571	9.76575e-05		97.3556	5.65386e-05		107.72	7.7098e-06		1.05515	0	0	0		1.35105	2.40904e-89	7.33804e-51		0.93897	1.02425e-05	3.89476e-06	1.41372e-05		1.35105	1.14026e-141	6.28694e-100
0.91898	0		0.91889	0		0.91882	0		0.91877	0		0.91953	0		0.91926	0		0.91954	0		97.4621	5.91085e-05		97.3599	2.82693e-05		109.265	7.7098e-06		1.05637	0	0	0		1.35125	5.01054e-89	1.14885e-50		0.93951	8.80066e-06	5.03697e-06	1.38376e-05		1.35125	3.63991e-141	1.5348e-99
0.9195	0		0.91941	0		0.91934	0		0.91929	0		0.92005	0		0.91978	0		0.92006	0		97.478	0.000123357		97.3692	5.91085e-05		109.515	7.7098e-06		1.05758	0	0	0		1.35145	1.04076e-88	1.79708e-50		0.94005	7.71462e-06	6.32898e-06	1.40436e-05		1.35145	1.1595e-140	3.74027e-99
0.92002	0		0.91993	0		0.91986	0		0.91981	0		0.92057	0		0.9203	0		0.92058	0		97.4867	9.76575e-05		97.3797	4.11189e-05		110.365	7.7098e-06		1.0588	0	0	0		1.35165	2.15895e-88	2.80862e-50		0.94059	7.20905e-06	7.71462e-06	1.49237e-05		1.35165	3.68593e-140	9.09906e-99
0.92054	0		0.92045	0		0.92038	0		0.92033	0		0.92109	0		0.92082	0		0.9211	0		97.4924	9.76575e-05		97.3917	0.000138776		111.007	0.000102797		1.06001	0	0	0		1.35185	4.47259e-88	4.38571e-50		0.94113	7.35885e-06	9.10025e-06	1.64591e-05		1.35185	1.16928e-139	2.20969e-98
0.92106	0		0.92097	0		0.9209	0		0.92085	0		0.92161	0		0.92134	0		0.92162	0		97.4972	6.16784e-05		97.4017	0.000105367		111.014	0.000131067		1.06123	0	0	0		1.35205	9.25338e-88	6.84237e-50		0.94167	8.08911e-06	1.03361e-05	1.84252e-05		1.35205	3.70153e-139	5.3568e-98
0.92158	0		0.92149	0		0.92142	0		0.92137	0		0.92213	0		0.92186	0		0.92214	0		97.5055	8.48078e-05		97.4103	5.65386e-05		112.251	2.05595e-05		1.06244	0	0	0		1.35225	1.91191e-87	1.06658e-49		0.94222	9.17515e-06	1.1366e-05	2.05411e-05		1.35225	1.16934e-138	1.29635e-97
0.9221	0		0.92201	0		0.92194	0		0.92189	0		0.92266	0		0.92238	0		0.92266	0		97.5142	0.000133637		97.4161	0.000161906		112.897	7.7098e-06		1.06365	0	0	0		1.35245	3.94512e-87	1.66112e-49		0.94276	1.04297e-05	1.20775e-05	2.25072e-05		1.35245	3.68634e-138	3.13169e-97
0.92262	0		0.92253	0		0.92246	0		0.92241	0		0.92318	0		0.9229	0		0.92318	0		97.5236	0.000149056		97.4252	3.8549e-05		112.985	0.000113077		1.06487	0	0	0		1.35265	8.12975e-87	2.58483e-49		0.9433	1.16281e-05	1.23584e-05	2.39865e-05		1.35265	1.15969e-137	7.55224e-97
0.92314	0		0.92305	0		0.92298	0		0.92293	0		0.9237	0		0.92342	0		0.9237	0		97.5289	8.73778e-05		97.4377	0.000113077		113.024	0.0038806		1.06608	0	0	0		1.35285	1.67309e-86	4.01866e-49		0.94384	1.25643e-05	1.21524e-05	2.47167e-05		1.35285	3.64072e-137	1.81809e-96
0.92366	0		0.92357	0		0.9235	0		0.92345	0		0.92422	0		0.92394	0		0.92422	0		97.536	2.31294e-05		97.4446	7.7098e-05		113.346	7.7098e-06		1.0673	0	0	0		1.35305	3.43865e-86	6.2424e-49		0.94438	1.30512e-05	1.14596e-05	2.45108e-05		1.35305	1.14058e-136	4.36912e-96
0.92418	0		0.92409	0		0.92402	0		0.92397	0		0.92474	0		0.92447	0		0.92475	0		97.5426	0.000118217		97.45	0.000107937		113.478	3.8549e-05		1.06851	0	0	0		1.35325	7.058e-86	9.68819e-49		0.94492	1.30137e-05	1.03361e-05	2.33498e-05		1.35325	3.5658e-136	1.04813e-95
0.9247	0		0.92461	0		0.92454	0		0.92449	0		0.92526	0		0.92499	0		0.92527	0		97.5502	0.000146486		97.4589	0.000123357		113.516	7.7098e-06		1.06973	0	0	0		1.35345	1.44677e-85	1.50229e-48		0.94546	1.23958e-05	8.89428e-06	2.12901e-05		1.35345	1.11246e-135	2.51001e-95
0.92522	0		0.92513	0		0.92506	0		0.92501	0		0.92578	0		0.92551	0		0.92579	0		97.5542	0.000102797		97.4653	7.7098e-06		113.64	7.7098e-06		1.07094	0	0	0		1.35365	2.96172e-85	2.32749e-48		0.94601	1.12349e-05	7.26522e-06	1.85001e-05		1.35365	3.46343e-135	6.00035e-95
0.92574	0		0.92565	0		0.92558	0		0.92553	0		0.9263	0		0.92603	0		0.92631	0		97.561	6.93882e-05		97.4699	6.42484e-05		113.735	1.54196e-05		1.07215	0	0	0		1.35385	6.05498e-85	3.60281e-48		0.94655	9.68072e-06	5.69234e-06	1.53731e-05		1.35385	1.07603e-134	1.43192e-94
0.92626	0		0.92617	0		0.9261	0		0.92605	0		0.92682	0		0.92655	0		0.92683	0		97.5662	0.000192745		97.4801	0.000113077		113.81	7.7098e-06		1.07337	0	0	0		1.35405	1.23625e-84	5.57205e-48		0.94709	7.95804e-06	4.40033e-06	1.23584e-05		1.35405	3.33606e-134	3.41116e-94
0.92678	0		0.92669	0		0.92662	0		0.92657	0		0.92734	0		0.92707	0		0.92735	0		97.5717	0.000169616		97.4854	3.34091e-05		114.028	3.34091e-05		1.07458	0	0	0		1.35425	2.52073e-84	8.61014e-48		0.94763	6.31026e-06	3.46409e-06	9.77435e-06		1.35425	1.03214e-133	8.11198e-94
0.9273	0		0.92721	0		0.92715	0		0.92709	0		0.92786	0		0.92759	0		0.92787	0		97.5816	0.000100227		97.4934	0.000244144		114.957	4.36889e-05		1.0758	0	0	0		1.35445	5.133e-84	1.32931e-47		0.94817	4.96207e-06	2.99597e-06	7.95804e-06		1.35445	3.1867e-133	1.92571e-93
0.92783	0		0.92773	0		0.92767	0		0.92761	0		0.92838	0		0.92811	0		0.92839	0		97.5862	0.000102797		97.502	4.36889e-05		115.04	8.48078e-05		1.07701	0	0	0		1.35465	1.04386e-83	2.05051e-47		0.94871	4.10073e-06	3.07087e-06	7.1716e-06		1.35465	9.81829e-133	4.5635e-93
0.92835	0		0.92826	0		0.92819	0		0.92813	0		0.9289	0		0.92863	0		0.92891	0		97.5915	6.16784e-05		97.507	7.7098e-06		115.317	7.7098e-06		1.07822	0	0	0		1.35485	2.12e-83	3.16024e-47		0.94925	3.76369e-06	3.68879e-06	7.45247e-06		1.35485	3.01874e-132	1.07956e-92
0.92887	0		0.92878	0		0.92871	0		0.92865	0		0.92943	0		0.92915	0		0.92943	0		97.5971	6.42484e-05		97.5228	0.000182465		115.567	7.7098e-06		1.07944	0	0	0		1.35506	4.29989e-83	4.86629e-47		0.94979	3.83858e-06	4.73737e-06	8.57596e-06		1.35506	9.26211e-132	2.54937e-92
0.92939	0		0.9293	0		0.92923	0		0.92917	0		0.92995	0		0.92967	0		0.92995	0		97.6043	8.48078e-05		97.5296	5.39686e-05		117.01	3.59791e-05		1.08065	0	0	0		1.35526	8.70969e-83	7.4868e-47		0.95034	4.25053e-06	6.04811e-06	1.02986e-05		1.35526	2.83589e-131	6.00982e-92
0.92991	0		0.92982	0		0.92975	0		0.92969	0		0.93047	0		0.93019	0		0.93047	0		97.6105	3.34091e-05		97.5378	0.000107937		117.135	7.7098e-06		1.08187	0	0	0		1.35546	1.76187e-82	1.15084e-46		0.95088	4.9059e-06	7.4712e-06	1.23771e-05		1.35546	8.66488e-131	1.41426e-91
0.93043	0		0.93034	0		0.93027	0		0.93021	0		0.93099	0		0.93071	0		0.93099	0		97.6163	0.000115647		97.5444	7.45281e-05		117.391	7.7098e-06		1.08308	0	0	0		1.35566	3.55934e-82	1.76749e-46		0.95142	5.86086e-06	8.78193e-06	1.46428e-05		1.35566	2.64199e-130	3.32231e-91
0.93095	0		0.93086	0		0.93079	0		0.93074	0		0.93151	0		0.93124	0		0.93152	0		97.6207	4.88288e-05		97.5493	5.13987e-05		117.54	7.45281e-05		1.0843	0	0	0		1.35586	7.1811e-82	2.71217e-46		0.95196	6.9469e-06	9.8118e-06	1.67587e-05		1.35586	8.03885e-130	7.79098e-91
0.93147	0		0.93138	0		0.93131	0		0.93126	0		0.93203	0		0.93176	0		0.93204	0		97.6326	0.000179895		97.5553	2.31294e-05		118.187	7.7098e-06		1.08551	0	0	0		1.35606	1.4469e-81	4.15814e-46		0.9525	8.08911e-06	1.04484e-05	1.85376e-05		1.35606	2.44091e-129	1.82383e-90
0.93199	0		0.9319	0		0.93183	0		0.93178	0		0.93255	0		0.93228	0		0.93256	0		97.6411	0.000200455		97.5615	2.82693e-05		118.952	3.08392e-05		1.08672	0	0	0		1.35626	2.91145e-81	6.36944e-46		0.95304	9.1377e-06	1.06357e-05	1.97734e-05		1.35626	7.39611e-129	4.26203e-90
0.93251	0		0.93242	0		0.93235	0		0.9323	0		0.93307	0		0.9328	0		0.93308	0		97.655	2.82693e-05		97.5672	0.000172186		118.996	2.56993e-05		1.08794	0	0	0		1.35646	5.85069e-81	9.7482e-46		0.95358	1.01114e-05	1.03923e-05	2.05037e-05		1.35646	2.2364e-128	9.94238e-90
0.93303	0		0.93294	0		0.93287	0		0.93282	0		0.93359	0		0.93332	0		0.9336	0		97.6644	9.25176e-05		97.5732	0.000131067		119.035	0.00195315		1.08915	0	0	0		1.35666	1.17417e-80	1.49062e-45		0.95412	1.09915e-05	9.8118e-06	2.08033e-05		1.35666	6.74826e-128	2.31529e-89
0.93355	0		0.93346	0		0.93339	0		0.93334	0		0.93411	0		0.93384	0		0.93412	0		97.6789	0.000128497		97.5806	4.88288e-05		119.058	1.79895e-05		1.09037	0	0	0		1.35686	2.3533e-80	2.27737e-45		0.95467	1.18341e-05	8.96918e-06	2.08033e-05		1.35686	2.03202e-127	5.3822e-89
0.93407	0		0.93398	0		0.93391	0		0.93386	0		0.93463	0		0.93436	0		0.93464	0		97.6908	4.11189e-05		97.5879	8.99477e-05		119.408	7.7098e-06		1.09158	0	0	0		1.35706	4.71031e-80	3.47631e-45		0.95521	1.28265e-05	8.03294e-06	2.08594e-05		1.35706	6.10603e-127	1.24898e-88
0.93459	0		0.9345	0		0.93443	0		0.93438	0		0.93515	0		0.93488	0		0.93516	0		97.7002	5.39686e-05		97.5944	6.42484e-05		119.42	3.08392e-05		1.0928	0	0	0		1.35726	9.4156e-80	5.30182e-45		0.95575	1.40249e-05	7.19032e-06	2.12152e-05		1.35726	1.83098e-126	2.8933e-88
0.93511	0		0.93502	0		0.93495	0		0.9349	0		0.93567	0		0.9354	0		0.93568	0		97.7083	4.88288e-05		97.6028	2.56993e-05		119.83	1.79895e-05		1.09401	0	0	0		1.35746	1.87963e-79	8.07889e-45		0.95629	1.53731e-05	6.57241e-06	2.19455e-05		1.35746	5.47904e-126	6.69069e-88
0.93563	0		0.93554	0		0.93547	0		0.93542	0		0.9362	0		0.93592	0		0.9362	0		97.7254	4.36889e-05		97.6099	0.000107937		120.089	2.05595e-05		1.09522	0	0	0		1.35766	3.74731e-79	1.22998e-44		0.95683	1.67961e-05	6.23536e-06	2.30315e-05		1.35766	1.63613e-125	1.54451e-87
0.93615	0		0.93606	0		0.93599	0		0.93594	0		0.93672	0		0.93644	0		0.93672	0		97.7358	7.45281e-05		97.6185	0.000120787		121.158	7.7098e-06		1.09644	0	0	0		1.35786	7.46095e-79	1.87097e-44		0.95737	1.80882e-05	6.19791e-06	2.42861e-05		1.35786	4.8756e-125	3.55917e-87
0.93667	0		0.93658	0		0.93651	0		0.93646	0		0.93724	0		0.93696	0		0.93724	0		97.7522	5.65386e-05		97.627	5.39686e-05		121.308	7.7098e-06		1.09765	0	0	0		1.35806	1.48352e-78	2.84352e-44		0.95791	1.90431e-05	6.40388e-06	2.5447e-05		1.35806	1.44988e-124	8.18747e-87
0.93719	0		0.9371	0		0.93703	0		0.93698	0		0.93776	0		0.93748	0		0.93777	0		97.7682	2.82693e-05		97.6309	3.08392e-05		121.982	7.7098e-06		1.09887	0	0	0		1.35826	2.9459e-78	4.31784e-44		0.95845	1.95487e-05	6.66603e-06	2.62147e-05		1.35826	4.3026e-124	1.88014e-86
0.93771	0		0.93762	0		0.93755	0		0.9375	0		0.93828	0		0.938	0		0.93829	0		97.7824	6.16784e-05		97.6416	0.000138776		122.432	7.7098e-06		1.10008	0	0	0		1.35846	5.84207e-78	6.55085e-44		0.959	1.95674e-05	6.98435e-06	2.65518e-05		1.35846	1.27416e-123	4.30996e-86
0.93823	0		0.93814	0		0.93807	0		0.93802	0		0.9388	0		0.93853	0		0.93881	0		97.7925	9.50876e-05		97.649	8.73778e-05		122.976	0.000169616		1.1013	0	0	0		1.35866	1.15702e-77	9.92999e-44		0.95954	1.90806e-05	7.28395e-06	2.63645e-05		1.35866	3.76541e-123	9.8627e-86
0.93875	0		0.93866	0		0.93859	0		0.93854	0		0.93932	0		0.93905	0		0.93933	0		97.8062	8.99477e-05		97.6645	6.68183e-05		123.657	7.7098e-06		1.10251	0	0	0		1.35886	2.28845e-77	1.50391e-43		0.96008	1.81631e-05	7.45247e-06	2.56155e-05		1.35886	1.11044e-122	2.25299e-85
0.93928	0		0.93918	0		0.93911	0		0.93906	0		0.93984	0		0.93957	0		0.93985	0		97.8131	2.82693e-05		97.6692	8.48078e-05		125.025	0.000277553		1.10373	0	0	0		1.35906	4.5203e-77	2.27569e-43		0.96062	1.674e-05	7.43375e-06	2.41737e-05		1.35906	3.26792e-122	5.13765e-85
0.9398	0		0.9397	0		0.93963	0		0.93958	0		0.94036	0		0.94009	0		0.94037	0		97.8195	2.56993e-05		97.6743	4.88288e-05		125.553	7.7098e-06		1.10494	0	0	0		1.35926	8.91698e-77	3.44055e-43		0.96116	1.48488e-05	7.20905e-06	2.20578e-05		1.35926	9.59718e-122	1.16953e-84
0.94032	0		0.94022	0		0.94015	0		0.9401	0		0.94088	0		0.94061	0		0.94089	0		97.8277	5.91085e-05		97.6781	3.8549e-05		125.985	7.7098e-06		1.10615	0	0	0		1.35946	1.75668e-76	5.19711e-43		0.9617	1.26205e-05	6.75965e-06	1.93802e-05		1.35946	2.81261e-121	2.65764e-84
0.94084	0		0.94075	0		0.94067	0		0.94062	0		0.9414	0		0.94113	0		0.94141	0		97.8312	3.8549e-05		97.6878	0.000128497		126.023	6.42484e-05		1.10737	0	0	0		1.35966	3.45617e-76	7.84363e-43		0.96224	1.0205e-05	6.25408e-06	1.64591e-05		1.35966	8.22567e-121	6.02869e-84
0.94136	0		0.94127	0		0.94119	0		0.94114	0		0.94192	0		0.94165	0		0.94193	0		97.8371	3.34091e-05		97.6922	9.50876e-05		126.315	7.7098e-06		1.10858	0	0	0		1.35986	6.7908e-76	1.18275e-42		0.96279	7.82697e-06	5.69234e-06	1.35193e-05		1.35986	2.40064e-120	1.36518e-83
0.94188	0		0.94179	0		0.94171	0		0.94166	0		0.94244	0		0.94217	0		0.94245	0		97.8454	5.39686e-05		97.6968	0.000113077		126.856	7.7098e-06		1.1098	0	0	0		1.36006	1.33252e-75	1.78193e-42		0.96333	5.67361e-06	5.1306e-06	1.08042e-05		1.36006	6.99161e-120	3.08603e-83
0.9424	0		0.94231	0		0.94224	0		0.94218	0		0.94297	0		0.94269	0		0.94297	0		97.858	4.88288e-05		97.7051	7.7098e-05		127.666	4.11189e-05		1.11101	0	0	0		1.36026	2.61125e-75	2.6823e-42		0.96387	3.91348e-06	4.6812e-06	8.59468e-06		1.36026	2.03199e-119	6.96386e-83
0.94292	0		0.94283	0		0.94276	0		0.9427	0		0.94349	0		0.94321	0		0.94349	0		97.8642	6.42484e-05		97.7087	9.76575e-05		128.725	7.7098e-06		1.11223	0	0	0		1.36046	5.11036e-75	4.03409e-42		0.96441	2.58402e-06	4.43778e-06	7.0218e-06		1.36046	5.89335e-119	1.5687e-82
0.94344	0		0.94335	0		0.94328	0		0.94322	0		0.94401	0		0.94373	0		0.94401	0		97.8781	2.05595e-05		97.7203	3.8549e-05		128.845	3.8549e-05		1.11344	0	0	0		1.36066	9.988e-75	6.06184e-42		0.96495	1.62906e-06	4.4565e-06	6.08556e-06		1.36066	1.70568e-118	3.52754e-82
0.94396	0		0.94387	0		0.9438	0		0.94374	0		0.94453	0		0.94425	0		0.94454	0		97.8843	2.31294e-05		97.727	3.8549e-05		129.02	0.000164476		1.11465	0	0	0		1.36086	1.94953e-74	9.10089e-42		0.96549	1.02986e-06	4.69993e-06	5.72979e-06		1.36086	4.92635e-118	7.91852e-82
0.94448	0		0.94439	0		0.94432	0		0.94426	0		0.94505	0		0.94477	0		0.94506	0		97.8889	4.11189e-05		97.7341	5.65386e-05		129.036	2.31294e-05		1.11587	0	0	0		1.36106	3.80022e-74	1.36516e-41		0.96603	6.92818e-07	5.16805e-06	5.86086e-06		1.36106	1.41987e-117	1.77442e-81
0.945	0		0.94491	0		0.94484	0		0.94478	0		0.94557	0		0.9453	0		0.94558	0		97.8936	7.7098e-06		97.7404	3.34091e-05		129.569	4.62588e-05		1.11708	0	0	0		1.36126	7.39795e-74	2.046e-41		0.96657	5.99194e-07	5.84214e-06	6.44133e-06		1.36126	4.08383e-117	3.96927e-81
0.94552	0		0.94543	0		0.94536	0		0.9453	0		0.94609	0		0.94582	0		0.9461	0		97.8984	4.62588e-05		97.7497	2.82693e-05		130.727	7.7098e-06		1.1183	0	0	0		1.36146	1.43827e-73	3.06371e-41		0.96712	7.30267e-07	6.7222e-06	7.45247e-06		1.36146	1.17214e-116	8.86351e-81
0.94604	0		0.94595	0		0.94588	0		0.94582	0		0.94661	0		0.94634	0		0.94662	0		97.909	5.13987e-05		97.759	3.34091e-05		131.035	0.00188633		1.11951	0	0	0		1.36166	2.7925e-73	4.58363e-41		0.96766	1.08604e-06	7.92059e-06	9.00663e-06		1.36166	3.35728e-116	1.97579e-80
0.94656	0		0.94647	0		0.9464	0		0.94634	0		0.94713	0		0.94686	0		0.94714	0		97.9135	8.73778e-05		97.7698	1.54196e-05		131.263	2.82693e-05		1.12073	0	0	0		1.36186	5.41467e-73	6.85162e-41		0.9682	1.66651e-06	9.26878e-06	1.09353e-05		1.36186	9.59599e-116	4.39661e-80
0.94708	0		0.94699	0		0.94692	0		0.94686	0		0.94765	0		0.94738	0		0.94766	0		97.923	3.34091e-05		97.7749	7.19582e-05		131.372	7.7098e-06		1.12194	0	0	0		1.36206	1.04852e-72	1.02329e-40		0.96874	2.39677e-06	1.05795e-05	1.29763e-05		1.36206	2.73707e-115	9.76642e-80
0.9476	0		0.94751	0		0.94744	0		0.94738	0		0.94817	0		0.9479	0		0.94818	0		97.9338	3.34091e-05		97.7805	6.42484e-05		131.447	2.05595e-05		1.12315	0	0	0		1.36226	2.02771e-72	1.52694e-40		0.96928	3.23939e-06	1.17405e-05	1.49798e-05		1.36226	7.79073e-115	2.16568e-79
0.94812	0		0.94803	0		0.94796	0		0.94791	0		0.94869	0		0.94842	0		0.9487	0		97.9434	2.82693e-05		97.7873	5.39686e-05		131.609	7.7098e-06		1.12437	0	0	0		1.36246	3.91615e-72	2.2765e-40		0.96982	4.11946e-06	1.26205e-05	1.674e-05		1.36246	2.21291e-114	4.79394e-79
0.94864	0		0.94855	0		0.94848	0		0.94843	0		0.94922	0		0.94894	0		0.94922	0		97.9477	6.93882e-05		97.7928	0.000100227		132.04	7.45281e-05		1.12558	0	0	0		1.36266	7.55334e-72	3.39105e-40		0.97036	4.9808e-06	1.31823e-05	1.81631e-05		1.36266	6.27256e-114	1.05933e-78
0.94916	0		0.94907	0		0.949	0		0.94895	0		0.94974	0		0.94946	0		0.94974	0		97.9591	0.0010254		97.8069	1.02797e-05		133.182	7.7098e-06		1.1268	0	0	0		1.36286	1.45494e-71	5.04686e-40		0.9709	5.74851e-06	1.3407e-05	1.91555e-05		1.36286	1.77427e-113	2.33675e-78
0.94968	0		0.94959	0		0.94952	0		0.94947	0		0.95026	0		0.94998	0		0.95026	0		97.9646	0.000431749		97.8167	1.54196e-05		134.079	7.7098e-06		1.12801	0	0	0		1.36306	2.79882e-71	7.50463e-40		0.97145	6.44133e-06	1.31823e-05	1.96236e-05		1.36306	5.0083e-113	5.14558e-78
0.9502	0		0.95011	0		0.95004	0		0.94999	0		0.95078	0		0.9505	0		0.95078	0		97.9787	2.31294e-05		97.8298	5.13987e-05		134.986	9.25176e-05		1.12923	0	0	0		1.36326	5.37687e-71	1.11496e-39		0.97199	6.92818e-06	1.25269e-05	1.94551e-05		1.36326	1.41077e-112	1.13109e-77
0.95073	0		0.95063	0		0.95056	0		0.95051	0		0.9513	0		0.95102	0		0.95131	0		98.0018	4.11189e-05		97.8363	8.99477e-05		134.994	7.7098e-06		1.13044	0	0	0		1.36346	1.0316e-70	1.65504e-39		0.97253	7.20905e-06	1.15345e-05	1.87435e-05		1.36346	3.96565e-112	2.48199e-77
0.95125	0		0.95115	0		0.95108	0		0.95103	0		0.95182	0		0.95154	0		0.95183	0		98.0082	3.59791e-05		97.8421	6.16784e-05		136.887	7.7098e-06		1.13165	0	0	0		1.36366	1.97659e-70	2.45458e-39		0.97307	7.19032e-06	1.02799e-05	1.74702e-05		1.36366	1.11242e-111	5.43681e-77
0.95177	0		0.95167	0		0.9516	0		0.95155	0		0.95234	0		0.95206	0		0.95235	0		98.0159	3.59791e-05		97.8502	4.62588e-05		137.022	6.68183e-05		1.13287	0	0	0		1.36386	3.78223e-70	3.63721e-39		0.97361	6.83455e-06	8.96918e-06	1.58037e-05		1.36386	3.11399e-111	1.18886e-76
0.95229	0		0.95219	0		0.95212	0		0.95207	0		0.95286	0		0.95259	0		0.95287	0		98.0254	3.34091e-05		97.8551	5.39686e-05		137.649	7.7098e-06		1.13408	0	0	0		1.36406	7.22776e-70	5.38493e-39		0.97415	6.19791e-06	7.67717e-06	1.38751e-05		1.36406	8.69881e-111	2.5951e-76
0.95281	0		0.95272	0		0.95264	0		0.95259	0		0.95338	0		0.95311	0		0.95339	0		98.0313	0.000102797		97.8604	6.68183e-05		138.072	7.7098e-06		1.1353	0	0	0		1.36426	1.37939e-69	7.96548e-39		0.97469	5.33657e-06	6.55368e-06	1.18902e-05		1.36426	2.42492e-110	5.65486e-76
0.95333	0		0.95324	0		0.95316	0		0.95311	0		0.9539	0		0.95363	0		0.95391	0		98.0562	2.82693e-05		97.8682	5.39686e-05		138.569	7.7098e-06		1.13651	0	0	0		1.36446	2.62901e-69	1.17724e-38		0.97524	4.34415e-06	5.74851e-06	1.00927e-05		1.36446	6.74575e-110	1.23007e-75
0.95385	0		0.95376	0		0.95368	0		0.95363	0		0.95442	0		0.95415	0		0.95443	0		98.0701	2.82693e-05		97.8786	5.91085e-05		138.707	3.08392e-05		1.13773	0	0	0		1.36466	5.00408e-69	1.73836e-38		0.97578	3.27684e-06	5.33657e-06	8.61341e-06		1.36466	1.87265e-109	2.67102e-75
0.95437	0		0.95428	0		0.9542	0		0.95415	0		0.95494	0		0.95467	0		0.95495	0		98.0749	4.88288e-05		97.8815	8.99477e-05		138.952	7.7098e-06		1.13894	0	0	0		1.36486	9.51222e-69	2.56468e-38		0.97632	2.20953e-06	5.35529e-06	7.56482e-06		1.36486	5.18775e-109	5.78984e-75
0.95489	0		0.9548	0		0.95472	0		0.95467	0		0.95546	0		0.95519	0		0.95547	0		98.0883	4.62588e-05		97.8883	3.34091e-05		138.971	0.00345142		1.14015	0	0	0		1.36507	1.80578e-68	3.7805e-38		0.97686	1.21711e-06	5.57999e-06	6.7971e-06		1.36507	1.43415e-108	1.25284e-74
0.95541	0		0.95532	0		0.95524	0		0.95519	0		0.95599	0		0.95571	0		0.95599	0		98.0936	2.56993e-05		97.8951	1.54196e-05		139.681	2.05595e-05		1.14137	0	0	0		1.36527	3.42352e-68	5.56782e-38		0.9774	4.11946e-07	5.89831e-06	6.31026e-06		1.36527	3.95646e-108	2.70625e-74
0.95593	0		0.95584	0		0.95576	0		0.95571	0		0.95651	0		0.95623	0		0.95651	0		98.103	5.91085e-05		97.9003	4.11189e-05		139.724	1.79895e-05		1.14258	0	0	0		1.36547	6.48195e-68	8.19298e-38		0.97794	0	6.23536e-06	6.23536e-06		1.36547	1.08921e-107	5.83551e-74
0.95645	0		0.95636	0		0.95628	0		0.95623	0		0.95703	0		0.95675	0		0.95703	0		98.113	2.05595e-05		97.9121	1.54196e-05		139.822	1.54196e-05		1.1438	0	0	0		1.36567	1.22564e-67	1.20454e-37		0.97848	0	6.47878e-06	6.47878e-06		1.36567	2.99235e-107	1.25612e-73
0.95697	0		0.95688	0		0.95681	0		0.95675	0		0.95755	0		0.95727	0		0.95755	0		98.1243	1.79895e-05		97.9199	1.79895e-05		139.975	0.000102797		1.14501	0	0	0		1.36587	2.31445e-67	1.76937e-37		0.97902	0	6.53496e-06	6.53496e-06		1.36587	8.20366e-107	2.69914e-73
0.95749	0		0.9574	0		0.95733	0		0.95727	0		0.95807	0		0.95779	0		0.95808	0		98.1367	3.34091e-05		97.9323	3.34091e-05		141.017	8.48078e-05		1.14623	0	0	0		1.36607	4.36472e-67	2.59679e-37		0.97957	3.55771e-07	6.38516e-06	6.74093e-06		1.36607	2.24438e-106	5.78974e-73
0.95801	0		0.95792	0		0.95785	0		0.95779	0		0.95859	0		0.95831	0		0.9586	0		98.1522	1.54196e-05		97.9369	7.7098e-06		142.026	2.05595e-05		1.14744	0	0	0		1.36627	8.22035e-67	3.80782e-37		0.98011	1.46053e-06	5.93576e-06	7.3963e-06		1.36627	6.12747e-106	1.23975e-72
0.95853	0		0.95844	0		0.95837	0		0.95831	0		0.95911	0		0.95883	0		0.95912	0		98.16	3.08392e-05		97.9493	0.000100227		142.119	7.7098e-06		1.14865	0	0	0		1.36647	1.54614e-66	5.57875e-37		0.98065	3.08959e-06	5.26167e-06	8.35126e-06		1.36647	1.6694e-105	2.65003e-72
0.95905	0		0.95896	0		0.95889	0		0.95883	0		0.95963	0		0.95936	0		0.95964	0		98.1708	3.59791e-05		97.9557	0.000285263		142.493	7.7098e-06		1.14987	0	0	0		1.36667	2.90425e-66	8.16617e-37		0.98119	5.20549e-06	4.41905e-06	9.62455e-06		1.36667	4.53873e-105	5.65467e-72
0.95957	0		0.95948	0		0.95941	0		0.95935	0		0.96015	0		0.95988	0		0.96016	0		98.1755	3.34091e-05		97.962	0.000706732		143.035	0.000991995		1.15108	0	0	0		1.36687	5.44808e-66	1.19432e-36		0.98173	7.63972e-06	3.48281e-06	1.11225e-05		1.36687	1.23141e-104	1.20449e-71
0.96009	0		0.96	0		0.95993	0		0.95987	0		0.96067	0		0.9604	0		0.96068	0		98.1972	1.79895e-05		97.9753	6.16784e-05		144.362	2.31294e-05		1.1523	0	0	0		1.36707	1.02065e-65	1.74519e-36		0.98227	1.02986e-05	2.58402e-06	1.28827e-05		1.36707	3.334e-104	2.5612e-71
0.96061	0		0.96052	0		0.96045	0		0.96039	0		0.96119	0		0.96092	0		0.9612	0		98.2065	1.54196e-05		98.005	7.7098e-06		144.723	7.7098e-06		1.15351	0	0	0		1.36727	1.90959e-65	2.54793e-36		0.98281	1.30886e-05	1.74141e-06	1.483e-05		1.36727	9.00788e-104	5.43654e-71
0.96113	0		0.96104	0		0.96097	0		0.96091	0		0.96171	0		0.96144	0		0.96172	0		98.2173	1.79895e-05		98.0221	0.000136207		145.05	0.000118217		1.15473	0	0	0		1.36747	3.568e-65	3.71665e-36		0.98335	1.58412e-05	1.02986e-06	1.6871e-05		1.36747	2.4287e-103	1.15197e-70
0.96165	0		0.96156	0		0.96149	0		0.96143	0		0.96223	0		0.96196	0		0.96224	0		98.2375	1.02797e-05		98.0298	7.7098e-06		145.826	7.7098e-06		1.15594	0	0	0		1.36767	6.65787e-65	5.41672e-36		0.9839	1.82941e-05	5.0557e-07	1.87997e-05		1.36767	6.53464e-103	2.43671e-70
0.96218	0		0.96208	0		0.96201	0		0.96195	0		0.96276	0		0.96248	0		0.96276	0		98.2452	2.31294e-05		98.037	3.08392e-05		147.644	7.7098e-06		1.15715	0	0	0		1.36787	1.24071e-64	7.88755e-36		0.98444	2.01853e-05	1.49798e-07	2.03351e-05		1.36787	1.75454e-102	5.14524e-70
0.9627	0		0.9626	0		0.96253	0		0.96247	0		0.96328	0		0.963	0		0.96328	0		98.253	7.7098e-06		98.0422	7.7098e-06		148.039	7.7098e-06		1.15837	0	0	0		1.36807	2.30905e-64	1.14754e-35		0.98498	2.1365e-05	0	2.1365e-05		1.36807	4.70109e-102	1.08455e-69
0.96322	0		0.96312	0		0.96305	0		0.96299	0		0.9638	0		0.96352	0		0.9638	0		98.2672	3.34091e-05		98.0577	7.7098e-06		148.359	7.7098e-06		1.15958	0	0	0		1.36827	4.2916e-64	1.66808e-35		0.98552	2.17208e-05	0	2.17208e-05		1.36827	1.25698e-101	2.28208e-69
0.96374	0		0.96364	0		0.96357	0		0.96351	0		0.96432	0		0.96404	0		0.96432	0		98.2791	8.48078e-05		98.0659	6.16784e-05		148.561	7.7098e-06		1.1608	0	0	0		1.36847	7.96583e-64	2.42261e-35		0.98606	2.12152e-05	0	2.12152e-05		1.36847	3.35394e-101	4.79354e-69
0.96426	0		0.96416	0		0.96409	0		0.96403	0		0.96484	0		0.96456	0		0.96485	0		98.2869	2.82693e-05		98.0907	6.16784e-05		149.047	0.000138776		1.16201	0	0	0		1.36867	1.47662e-63	3.51538e-35		0.9866	1.99232e-05	0	1.99232e-05		1.36867	8.93048e-101	1.00513e-68
0.96478	0		0.96468	0		0.96461	0		0.96455	0		0.96536	0		0.96508	0		0.96537	0		98.3042	3.34091e-05		98.1104	4.62588e-05		150.033	0.000326382		1.16323	0	0	0		1.36887	2.73357e-63	5.09662e-35		0.98714	1.79384e-05	0	1.79384e-05		1.36887	2.37295e-100	2.10391e-68
0.9653	0		0.96521	0		0.96513	0		0.96508	0		0.96588	0		0.9656	0		0.96589	0		98.3137	2.56993e-05		98.1212	1.54196e-05		150.971	0.00138776		1.16444	0	0	0		1.36907	5.05379e-63	7.38265e-35		0.98769	1.54292e-05	0	1.54292e-05		1.36907	6.29214e-100	4.39617e-68
0.96582	0		0.96573	0		0.96565	0		0.9656	0		0.9664	0		0.96612	0		0.96641	0		98.3274	7.7098e-06		98.1305	8.73778e-05		150.977	0.000424039		1.16566	0	0	0		1.36927	9.33104e-63	1.06847e-34		0.98823	1.2658e-05	0	1.2658e-05		1.36927	1.66495e-99	9.16985e-68
0.96634	0		0.96625	0		0.96617	0		0.96612	0		0.96692	0		0.96665	0		0.96693	0		98.3321	7.7098e-06		98.1367	2.31294e-05		151.037	6.42484e-05		1.16687	0	0	0		1.36947	1.72055e-62	1.54502e-34		0.98877	9.8867e-06	0	9.8867e-06		1.36947	4.39644e-99	1.90937e-67
0.96686	0		0.96677	0		0.96669	0		0.96664	0		0.96744	0		0.96717	0		0.96745	0		98.3523	1.54196e-05		98.1608	1.79895e-05		151.06	8.48078e-05		1.16808	0	0	0		1.36967	3.16834e-62	2.23217e-34		0.98931	7.28395e-06	1.12349e-07	7.3963e-06		1.36967	1.15849e-98	3.96881e-67
0.96738	0		0.96729	0		0.96721	0		0.96716	0		0.96796	0		0.96769	0		0.96797	0		98.3724	4.36889e-05		98.1848	1.54196e-05		151.562	2.05595e-05		1.1693	0	0	0		1.36987	5.82666e-62	3.22211e-34		0.98985	4.94335e-06	5.0557e-07	5.44892e-06		1.36987	3.04637e-98	8.23513e-67
0.9679	0		0.96781	0		0.96773	0		0.96768	0		0.96848	0		0.96821	0		0.96849	0		98.3864	2.82693e-05		98.191	7.7098e-06		151.936	7.7098e-06		1.17051	0	0	0		1.37007	1.07012e-61	4.64703e-34		0.99039	2.99597e-06	1.06731e-06	4.06328e-06		1.37007	7.994e-98	1.70577e-66
0.96842	0		0.96833	0		0.96825	0		0.9682	0		0.96901	0		0.96873	0		0.96901	0		98.405	3.08392e-05		98.2375	3.08392e-05		152.985	0.00119759		1.17173	0	0	0		1.37027	1.96278e-61	6.69622e-34		0.99093	1.51671e-06	1.83503e-06	3.35174e-06		1.37027	2.09335e-97	3.52707e-66
0.96894	0		0.96885	0		0.96877	0		0.96872	0		0.96953	0		0.96925	0		0.96953	0		98.433	7.7098e-06		98.2421	2.31294e-05		153.146	7.7098e-06		1.17294	0	0	0		1.37047	3.59531e-61	9.64063e-34		0.99147	5.0557e-07	2.75255e-06	3.25812e-06		1.37047	5.47033e-97	7.28025e-66
0.96946	0		0.96937	0		0.96929	0		0.96924	0		0.97005	0		0.96977	0		0.97005	0		98.4485	1.79895e-05		98.2561	1.79895e-05		153.248	1.54196e-05		1.17416	0	0	0		1.37067	6.57697e-61	1.38676e-33		0.99202	0	3.81986e-06	3.81986e-06		1.37067	1.42653e-96	1.5001e-65
0.96998	0		0.96989	0		0.96981	0		0.96976	0		0.97057	0		0.97029	0		0.97057	0		98.4671	5.65386e-05		98.2669	3.8549e-05		153.58	2.56993e-05		1.17537	0	0	0		1.37087	1.20155e-60	1.99305e-33		0.99256	0	4.94335e-06	4.94335e-06		1.37087	3.71228e-96	3.08556e-65
0.9705	0		0.97041	0		0.97033	0		0.97028	0		0.97109	0		0.97081	0		0.97109	0		98.5246	3.59791e-05		98.2723	3.8549e-05		154.331	1.54196e-05		1.17658	0	0	0		1.37107	2.1922e-60	2.86191e-33		0.9931	0	6.01066e-06	6.01066e-06		1.37107	9.64043e-96	6.33563e-65
0.97102	0		0.97093	0		0.97085	0		0.9708	0		0.97161	0		0.97133	0		0.97162	0		98.5541	1.79895e-05		98.3115	4.88288e-05		155.039	0.000105367		1.1778	0	0	0		1.37127	3.99434e-60	4.10596e-33		0.99364	0	6.89073e-06	6.89073e-06		1.37127	2.49831e-95	1.29863e-64
0.97154	0		0.97145	0		0.97138	0		0.97132	0		0.97213	0		0.97185	0		0.97214	0		98.5774	7.7098e-06		98.3166	1.79895e-05		155.109	6.68183e-05		1.17901	0	0	0		1.37147	7.26835e-60	5.88564e-33		0.99418	0	7.45247e-06	7.45247e-06		1.37147	6.46088e-95	2.65719e-64
0.97206	0		0.97197	0		0.9719	0		0.97184	0		0.97265	0		0.97237	0		0.97266	0		98.582	7.7098e-06		98.3414	3.59791e-05		156.183	7.7098e-06		1.18023	0	0	0		1.37167	1.32084e-59	8.42935e-33		0.99472	0	7.60227e-06	7.60227e-06		1.37167	1.66737e-94	5.42752e-64
0.97258	0		0.97249	0		0.97242	0		0.97236	0		0.97317	0		0.97289	0		0.97318	0		98.6226	4.11189e-05		98.3786	2.56993e-05		156.558	7.7098e-06		1.18144	0	0	0		1.37187	2.39713e-59	1.20619e-32		0.99526	0	7.34012e-06	7.34012e-06		1.37187	4.29403e-94	1.10667e-63
0.9731	0		0.97301	0		0.97294	0		0.97288	0		0.97369	0		0.97341	0		0.9737	0		98.6473	1.54196e-05		98.3972	2.31294e-05		156.691	2.31294e-05		1.18266	0	0	0		1.37207	4.34469e-59	1.72447e-32		0.9958	0	6.7222e-06	6.7222e-06		1.37207	1.10356e-93	2.25258e-63
0.97363	0		0.97353	0		0.97346	0		0.9734	0		0.97421	0		0.97394	0		0.97422	0		98.6603	1.54196e-05		98.4128	2.56993e-05		157.024	4.88288e-05		1.18387	0	0	0		1.37227	7.86411e-59	2.46331e-32		0.99635	0	5.78596e-06	5.78596e-06		1.37227	2.8302e-93	4.57699e-63
0.97415	0		0.97405	0		0.97398	0		0.97392	0		0.97473	0		0.97446	0		0.97474	0		98.6981	4.11189e-05		98.4283	5.39686e-05		157.808	4.62588e-05		1.18508	0	0	0		1.37247	1.42156e-58	3.51562e-32		0.99689	0	4.79355e-06	4.79355e-06		1.37247	7.24329e-93	9.28371e-63
0.97467	0		0.97457	0		0.9745	0		0.97444	0		0.97525	0		0.97498	0		0.97526	0		98.784	3.34091e-05		98.4609	1.54196e-05		158.711	7.7098e-06		1.1863	0	0	0		1.37267	2.5663e-58	5.01309e-32		0.99743	0	3.98838e-06	3.98838e-06		1.37267	1.8499e-92	1.87976e-62
0.97519	0		0.97509	0		0.97502	0		0.97496	0		0.97578	0		0.9755	0		0.97578	0		98.7903	1.54196e-05		98.478	1.54196e-05		159.027	0.000136207		1.18751	0	0	0		1.37287	4.62674e-58	7.14216e-32		0.99797	0	3.50154e-06	3.50154e-06		1.37287	4.71472e-92	3.7995e-62
0.97571	0		0.97561	0		0.97554	0		0.97548	0		0.9763	0		0.97602	0		0.9763	0		98.8074	4.36889e-05		98.4842	2.05595e-05		159.044	1.79895e-05		1.18873	0	0	0		1.37307	8.33043e-58	1.01666e-31		0.99851	0	3.46409e-06	3.46409e-06		1.37307	1.19911e-91	7.66638e-62
0.97623	0		0.97613	0		0.97606	0		0.976	0		0.97682	0		0.97654	0		0.97682	0		98.8199	4.62588e-05		98.4981	3.08392e-05		159.309	7.7098e-06		1.18994	0	0	0		1.37327	1.49791e-57	1.44591e-31		0.99905	0	3.93221e-06	3.93221e-06		1.37327	3.04337e-91	1.54417e-61
0.97675	0		0.97665	0		0.97658	0		0.97652	0		0.97734	0		0.97706	0		0.97734	0		98.8334	2.56993e-05		98.5099	1.79895e-05		160.545	7.7098e-06		1.19115	0	0	0		1.37347	2.68985e-57	2.0546e-31		0.99959	0	4.99952e-06	4.99952e-06		1.37347	7.70808e-91	3.10485e-61
0.97727	0		0.97718	0		0.9771	0		0.97704	0		0.97786	0		0.97758	0		0.97787	0		98.8385	3.08392e-05		98.5199	3.8549e-05		160.555	7.7098e-06		1.19237	0	0	0		1.37367	4.82387e-57	2.91699e-31		1.00014	0	6.62858e-06	6.62858e-06		1.37367	1.94819e-90	6.23199e-61
0.97779	0		0.9777	0		0.97762	0		0.97756	0		0.97838	0		0.9781	0		0.97839	0		98.8462	1.79895e-05		98.5447	1.54196e-05		160.956	4.62588e-05		1.19358	0	0	0		1.37387	8.63951e-57	4.13774e-31		1.00068	0	8.65086e-06	8.65086e-06		1.37387	4.91375e-90	1.24869e-60
0.97831	0		0.97822	0		0.97814	0		0.97808	0		0.9789	0		0.97862	0		0.97891	0		98.8945	7.7098e-06		98.5653	7.9668e-05		161.046	0.000814669		1.1948	0	0	0		1.37407	1.54528e-56	5.86424e-31		1.00122	0	1.0954e-05	1.0954e-05		1.37407	1.23677e-89	2.4976e-60
0.97883	0		0.97874	0		0.97866	0		0.9786	0		0.97942	0		0.97914	0		0.97943	0		98.9007	2.05595e-05		98.5758	3.08392e-05		161.502	1.79895e-05		1.19601	0	0	0		1.37427	2.76027e-56	8.30389e-31		1.00176	0	1.33321e-05	1.33321e-05		1.37427	3.1064e-89	4.98691e-60
0.97935	0		0.97926	0		0.97918	0		0.97912	0		0.97994	0		0.97966	0		0.97995	0		98.9053	1.02797e-05		98.5882	1.79895e-05		161.939	2.56993e-05		1.19723	0	0	0		1.37447	4.92403e-56	1.17482e-30		1.0023	0	1.55603e-05	1.55603e-05		1.37447	7.78614e-89	9.93988e-60
0.97987	0		0.97978	0		0.9797	0		0.97964	0		0.98046	0		0.98018	0		0.98047	0		98.9365	7.7098e-06		98.6146	1.54196e-05		162.053	7.19582e-05		1.19844	0	0	0		1.37467	8.77232e-56	1.66067e-30		1.00284	0	1.74328e-05	1.74328e-05		1.37467	1.94752e-88	1.97775e-59
0.98039	0		0.9803	0		0.98022	0		0.98016	0		0.98098	0		0.98071	0		0.98099	0		98.9411	2.31294e-05		98.6395	1.79895e-05		162.069	1.54196e-05		1.19965	0	0	0		1.37487	1.56075e-55	2.34539e-30		1.00338	0	1.88559e-05	1.88559e-05		1.37487	4.86111e-88	3.92829e-59
0.98091	0		0.98082	0		0.98074	0		0.98068	0		0.9815	0		0.98123	0		0.98151	0		98.9474	2.31294e-05		98.6612	3.59791e-05		162.198	3.34091e-05		1.20087	0	0	0		1.37508	2.77319e-55	3.30954e-30		1.00392	0	1.97547e-05	1.97547e-05		1.37508	1.21083e-87	7.78889e-59
0.98143	0		0.98134	0		0.98126	0		0.9812	0		0.98202	0		0.98175	0		0.98203	0		98.9555	0.00140575		98.7949	2.31294e-05		162.282	2.82693e-05		1.20208	0	0	0		1.37528	4.92095e-55	4.66597e-30		1.00447	0	2.02041e-05	2.02041e-05		1.37528	3.00973e-87	1.54166e-58
0.98195	0		0.98186	0		0.98178	0		0.98172	0		0.98255	0		0.98227	0		0.98255	0		98.966	0.000203025		98.8182	1.02797e-05		163.106	3.8549e-05		1.2033	0	0	0		1.37548	8.72055e-55	6.57258e-30		1.00501	0	2.03351e-05	2.03351e-05		1.37548	7.4656e-87	3.04609e-58
0.98247	0		0.98238	0		0.9823	0		0.98225	0		0.98307	0		0.98279	0		0.98307	0		98.9832	1.79895e-05		98.8384	3.34091e-05		164.119	1.02797e-05		1.20451	0	0	0		1.37568	1.54335e-54	9.25019e-30		1.00555	0	2.07471e-05	2.07471e-05		1.37568	1.84798e-86	6.0081e-58
0.98299	0		0.9829	0		0.98282	0		0.98277	0		0.98359	0		0.98331	0		0.98359	0		99.0875	2.05595e-05		98.8462	7.7098e-06		164.528	7.7098e-06		1.20573	0	0	0		1.37588	2.72779e-54	1.30073e-29		1.00609	0	2.14773e-05	2.14773e-05		1.37588	4.56483e-86	1.18297e-57
0.98351	0		0.98342	0		0.98334	0		0.98329	0		0.98411	0		0.98383	0		0.98411	0		99.1357	1.02797e-05		98.8509	1.54196e-05		164.986	0.000107937		1.20694	0	0	0		1.37608	4.81483e-54	1.82744e-29		1.00663	0	2.24323e-05	2.24323e-05		1.37608	1.12524e-85	2.32514e-57
0.98403	0		0.98394	0		0.98386	0		0.98381	0		0.98463	0		0.98435	0		0.98464	0		99.142	7.7098e-06		98.8618	2.31294e-05		164.991	0.000107937		1.20816	0	0	0		1.37628	8.48745e-54	2.56519e-29		1.00717	0	2.3612e-05	2.3612e-05		1.37628	2.76798e-85	4.56212e-57
0.98455	0		0.98446	0		0.98438	0		0.98433	0		0.98515	0		0.98487	0		0.98516	0		99.1685	1.79895e-05		98.8944	1.79895e-05		165.239	7.7098e-06		1.20937	0	0	0		1.37648	1.49417e-53	3.59764e-29		1.00771	0	2.50163e-05	2.50163e-05		1.37648	6.79474e-85	8.93563e-57
0.98508	0		0.98498	0		0.9849	0		0.98485	0		0.98567	0		0.98539	0		0.98568	0		99.2261	7.7098e-06		98.9427	3.08392e-05		165.958	0.000138776		1.21058	0	0	0		1.37668	2.62691e-53	5.04123e-29		1.00825	0	2.66454e-05	2.66454e-05		1.37668	1.66448e-84	1.74713e-56
0.9856	0		0.9855	0		0.98542	0		0.98537	0		0.98619	0		0.98591	0		0.9862	0		99.237	7.7098e-06		98.9553	0.00198913		166.312	7.7098e-06		1.2118	0	0	0		1.37688	4.6123e-53	7.05791e-29		1.0088	0	2.83493e-05	2.83493e-05		1.37688	4.06892e-84	3.41008e-56
0.98612	0		0.98602	0		0.98595	0		0.98589	0		0.98671	0		0.98643	0		0.98672	0		99.251	4.36889e-05		98.9636	0.000555106		166.714	7.7098e-06		1.21301	0	0	0		1.37708	8.0875e-53	9.8727e-29		1.00934	0	2.99971e-05	2.99971e-05		1.37708	9.92599e-84	6.64423e-56
0.98664	0		0.98654	0		0.98647	0		0.98641	0		0.98723	0		0.98695	0		0.98724	0		99.3087	3.34091e-05		98.9691	1.79895e-05		166.769	7.7098e-05		1.21423	0	0	0		1.37728	1.41624e-52	1.3798e-28		1.00988	0	3.16449e-05	3.16449e-05		1.37728	2.41637e-83	1.29231e-55
0.98716	0		0.98706	0		0.98699	0		0.98693	0		0.98775	0		0.98747	0		0.98776	0		99.3867	1.54196e-05		98.9878	7.7098e-06		166.965	0.00324583		1.21544	0	0	0		1.37748	2.47676e-52	1.92672e-28		1.01042	0	3.31054e-05	3.31054e-05		1.37748	5.87013e-83	2.50916e-55
0.98768	0		0.98758	0		0.98751	0		0.98745	0		0.98827	0		0.988	0		0.98828	0		99.4085	7.7098e-06		99.0083	0.000251854		167.054	4.11189e-05		1.21666	0	0	0		1.37768	4.32571e-52	2.68807e-28		1.01096	0	3.40604e-05	3.40604e-05		1.37768	1.42307e-82	4.86331e-55
0.9882	0		0.9881	0		0.98803	0		0.98797	0		0.98879	0		0.98852	0		0.9888	0		99.4194	7.7098e-06		99.0314	1.54196e-05		167.102	2.82693e-05		1.21787	0	0	0		1.37788	7.54494e-52	3.747e-28		1.0115	3.74496e-07	3.43413e-05	3.47158e-05		1.37788	3.4427e-82	9.40971e-55
0.98872	0		0.98862	0		0.98855	0		0.98849	0		0.98932	0		0.98904	0		0.98932	0		99.4491	2.56993e-05		99.0874	3.59791e-05		167.727	1.79895e-05		1.21908	0	0	0		1.37808	1.31425e-51	5.21853e-28		1.01204	9.54965e-07	3.3817e-05	3.4772e-05		1.37808	8.31128e-82	1.81745e-54
0.98924	0		0.98914	0		0.98907	0		0.98901	0		0.98984	0		0.98956	0		0.98984	0		99.4631	2.56993e-05		99.1092	3.08392e-05		167.766	3.34091e-05		1.2203	0	0	0		1.37828	2.28627e-51	7.26161e-28		1.01258	1.77886e-06	3.25063e-05	3.42851e-05		1.37828	2.00231e-81	3.50419e-54
0.98976	0		0.98967	0		0.98959	0		0.98953	0		0.99036	0		0.99008	0		0.99036	0		99.5146	1.79895e-05		99.1308	4.11189e-05		167.865	7.7098e-06		1.22151	0	0	0		1.37848	3.97193e-51	1.00957e-27		1.01313	2.82745e-06	3.05402e-05	3.33676e-05		1.37848	4.8138e-81	6.74456e-54
0.99028	0		0.99019	0		0.99011	0		0.99005	0		0.99088	0		0.9906	0		0.99088	0		99.5427	4.88288e-05		99.1513	2.56993e-05		167.969	5.39686e-05		1.22273	0	0	0		1.37868	6.89129e-51	1.40237e-27		1.01367	4.08201e-06	2.81808e-05	3.22628e-05		1.37868	1.15489e-80	1.29587e-53
0.9908	0		0.99071	0		0.99063	0		0.99057	0		0.9914	0		0.99112	0		0.99141	0		99.577	4.36889e-05		99.1809	2.31294e-05		168.982	0.000233864		1.22394	0	0	0		1.37888	1.19406e-50	1.94631e-27		1.01421	5.43019e-06	2.57466e-05	3.11768e-05		1.37888	2.76495e-80	2.48548e-53
0.99132	0		0.99123	0		0.99115	0		0.99109	0		0.99192	0		0.99164	0		0.99193	0		99.5911	7.7098e-06		99.2339	3.34091e-05		169.135	7.7098e-06		1.22515	0	0	0		1.37908	2.06621e-50	2.69885e-27		1.01475	6.77838e-06	2.29566e-05	2.9735e-05		1.37908	6.60584e-80	4.75882e-53
0.99184	0		0.99175	0		0.99167	0		0.99161	0		0.99244	0		0.99216	0		0.99245	0		99.6167	5.65386e-05		99.2432	2.82693e-05		169.434	7.7098e-06		1.22637	0	0	0		1.37928	3.57067e-50	3.7391e-27		1.01529	7.99549e-06	1.98483e-05	2.78438e-05		1.37928	1.57494e-79	9.09555e-53
0.99236	0		0.99227	0		0.99219	0		0.99213	0		0.99296	0		0.99268	0		0.99297	0		99.6317	7.7098e-06		99.3832	4.62588e-05		170.838	7.7098e-06		1.22758	0	0	0		1.37948	6.16239e-50	5.17578e-27		1.01583	8.9879e-06	1.65714e-05	2.55594e-05		1.37948	3.74709e-79	1.7354e-52
0.99288	0		0.99279	0		0.99271	0		0.99265	0		0.99348	0		0.9932	0		0.99349	0		99.6613	7.7098e-06		99.41	7.7098e-06		171.085	7.7098e-06		1.2288	1.64607e-05	0	1.64607e-05		1.37968	1.06212e-49	7.15824e-27		1.01637	9.60582e-06	1.32946e-05	2.29004e-05		1.37968	8.89651e-79	3.30531e-52
0.9934	0		0.99331	0		0.99323	0		0.99317	0		0.994	0		0.99372	0		0.99401	0		99.6988	4.62588e-05		99.4241	1.79895e-05		173.869	7.7098e-06		1.23001	4.92174e-05	0	4.92174e-05		1.37988	1.82821e-49	9.89137e-27		1.01692	9.83052e-06	1.0205e-05	2.00355e-05		1.37988	2.10785e-78	6.28441e-52
0.99392	0		0.99383	0		0.99375	0		0.99369	0		0.99452	0		0.99424	0		0.99453	0		99.7051	6.42484e-05		99.4506	7.7098e-06		175.633	6.42484e-05		1.23123	9.69534e-05	0	9.69534e-05		1.38008	3.14269e-49	1.36561e-26		1.01746	9.60582e-06	7.45247e-06	1.70583e-05		1.38008	4.98372e-78	1.19277e-51
0.99444	0		0.99435	0		0.99427	0		0.99421	0		0.99504	0		0.99477	0		0.99505	0		99.7363	7.7098e-06		99.4553	7.7098e-06		176.731	2.82693e-05		1.23244	0.000151438	0	0.000151438		1.38028	5.39513e-49	1.88374e-26		1.018	8.9879e-06	5.24294e-06	1.42308e-05		1.38028	1.17588e-77	2.25992e-51
0.99496	0		0.99487	0		0.99479	0		0.99473	0		0.99557	0		0.99529	0		0.99557	0		99.7535	4.36889e-05		99.4849	7.7098e-06		177.942	1.79895e-05		1.23365	0.000200491	0	0.000200491		1.38048	9.24972e-49	2.59617e-26		1.01854	7.99549e-06	3.63261e-06	1.16281e-05		1.38048	2.76864e-77	4.27432e-51
0.99548	0		0.99539	0		0.99531	0		0.99525	0		0.99609	0		0.99581	0		0.99609	0		99.8645	3.08392e-05		99.5302	7.7098e-06		178.376	7.7098e-06		1.23487	0.000233248	0	0.000233248		1.38068	1.58373e-48	3.57492e-26		1.01908	6.77838e-06	2.52785e-06	9.30623e-06		1.38068	6.50527e-77	8.07018e-51
0.996	0		0.99591	0		0.99583	0		0.99577	0		0.99661	0		0.99633	0		0.99661	0		99.9051	7.7098e-06		99.6941	1.02797e-05		179.055	0.000506277		1.23608	0.000241313	0	0.000241313		1.38088	2.70805e-48	4.91837e-26		1.01962	5.43019e-06	1.74141e-06	7.1716e-06		1.38088	1.52531e-76	1.52104e-50
0.99653	0		0.99643	0		0.99635	0		0.99629	0		0.99713	0		0.99685	0		0.99713	0		100.069	7.7098e-06		99.7316	3.59791e-05		179.997	7.7098e-06		1.2373	0.000226499	0	0.000226499		1.38108	4.62444e-48	6.76077e-26		1.02016	4.08201e-06	1.21711e-06	5.29912e-06		1.38108	3.569e-76	2.86179e-50
0.99705	0		0.99695	0		0.99687	0		0.99681	0		0.99765	0		0.99737	0		0.99765	0		100.124	1.54196e-05		99.791	2.31294e-05		180.983	0.000961155		1.23851	0.000195059	0	0.000195059		1.38128	7.88653e-48	9.28521e-26		1.0207	2.82745e-06	8.80066e-07	3.70751e-06		1.38128	8.33352e-76	5.37497e-50
0.99757	0		0.99747	0		0.99739	0		0.99733	0		0.99817	0		0.99789	0		0.99818	0		100.26	3.8549e-05		99.8535	3.08392e-05		181.568	2.82693e-05		1.23973	0.00015901	0	0.00015901		1.38148	1.34319e-47	1.27411e-25		1.02125	1.77886e-06	7.11542e-07	2.4904e-06		1.38148	1.9418e-75	1.00776e-49
0.99809	0		0.99799	0		0.99791	0		0.99785	0		0.99869	0		0.99841	0		0.9987	0		100.318	4.36889e-05		100.038	7.7098e-06		182.997	0.0011282		1.24094	0.000134319	0	0.000134319		1.38168	2.28463e-47	1.74681e-25		1.02179	8.9879e-07	6.92818e-07	1.59161e-06		1.38168	4.5152e-75	1.88615e-49
0.99861	0		0.99851	0		0.99843	0		0.99837	0		0.99921	0		0.99893	0		0.99922	0		100.505	7.7098e-06		100.06	2.82693e-05		184.744	7.7098e-06		1.24215	0.000126747	9.87641e-07	0.000127735		1.38188	3.88078e-47	2.39279e-25		1.02233	2.05973e-07	7.67717e-07	9.7369e-07		1.38188	1.04772e-74	3.52401e-49
0.99913	0		0.99903	0		0.99895	0		0.99889	0		0.99973	0		0.99945	0		0.99974	0		100.535	2.05595e-05		100.361	7.7098e-06		185.508	7.7098e-06		1.24337	0.00013827	9.7118e-06	0.000147981		1.38208	6.58336e-47	3.27478e-25		1.02287	0	8.9879e-07	8.9879e-07		1.38208	2.42608e-74	6.57263e-49
0.99965	0		0.99955	0		0.99947	0		0.99942	0		1.00025	0		0.99997	0		1.00026	0		100.676	3.8549e-05		100.632	2.31294e-05		185.623	7.7098e-06		1.24458	0.000156212	2.48556e-05	0.000181067		1.38228	1.11532e-46	4.47798e-25		1.02341	0	8.80066e-07	8.80066e-07		1.38228	5.60609e-74	1.22372e-48
1.00017	0		1.00007	0		0.99999	0		0.99994	0		1.00077	0		1.00049	0		1.00078	0		101.024	0.00346684		100.718	7.7098e-06		186.115	7.7098e-06		1.2458	0.000169051	4.59253e-05	0.000214976		1.38248	1.88703e-46	6.1179e-25		1.02395	0	7.48992e-07	7.48992e-07		1.38248	1.29274e-73	2.27439e-48
1.00069	0		1.00059	0		1.00052	0		1.00046	0		1.00129	0		1.00101	0		1.0013	0		101.103	3.59791e-05		100.77	7.7098e-06		187.096	6.93882e-05		1.24701	0.000168722	6.99579e-05	0.00023868		1.38268	3.18848e-46	8.3511e-25		1.02449	0	5.61744e-07	5.61744e-07		1.38268	2.97478e-73	4.21978e-48
1.00121	0		1.00111	0		1.00104	0		1.00098	0		1.00181	0		1.00153	0		1.00182	0		101.317	1.28497e-05		101.024	0.00376495		188.393	7.7098e-06		1.24823	0.000151274	9.20152e-05	0.000243289		1.38288	5.38038e-46	1.13895e-24		1.02503	0	3.37046e-07	3.37046e-07		1.38288	6.83116e-73	7.81547e-48
1.00173	0		1.00164	0		1.00156	0		1.0015	0		1.00234	0		1.00206	0		1.00234	0		101.447	3.08392e-05		101.305	2.05595e-05		190.167	7.7098e-06		1.24944	0.000119834	0.000106994	0.000226828		1.38308	9.06708e-46	1.55199e-24		1.02558	7.11542e-07	1.31074e-07	8.42616e-07		1.38308	1.56541e-72	1.44498e-47
1.00225	0		1.00216	0		1.00208	0		1.00202	0		1.00286	0		1.00258	0		1.00286	0		101.681	1.54196e-05		101.558	7.7098e-06		191.072	7.7098e-05		1.25066	8.09865e-05	0.000110945	0.000191931		1.38328	1.52597e-45	2.11296e-24		1.02612	1.79758e-06	0	1.79758e-06		1.38328	3.57979e-72	2.66691e-47
1.00277	0		1.00268	0		1.0026	0		1.00254	0		1.00338	0		1.0031	0		1.00338	0		101.852	4.36889e-05		101.674	7.19582e-05		191.318	7.7098e-06		1.25187	4.395e-05	0.000103208	0.000147158		1.38348	2.56479e-45	2.87419e-24		1.02666	3.23939e-06	0	3.23939e-06		1.38348	8.16922e-72	4.91356e-47
1.00329	0		1.0032	0		1.00312	0		1.00306	0		1.0039	0		1.00362	0		1.0039	0		102.004	2.31294e-05		101.708	3.8549e-05		191.972	2.82693e-05		1.25308	1.66253e-05	8.52663e-05	0.000101892		1.38368	4.30509e-45	3.90625e-24		1.0272	4.99952e-06	0	4.99952e-06		1.38368	1.86037e-71	9.03701e-47
1.00381	0		1.00372	0		1.00364	0		1.00358	0		1.00442	0		1.00414	0		1.00442	0		102.141	2.05595e-05		101.835	7.7098e-06		192.827	1.54196e-05		1.2543	4.9382e-07	6.20567e-05	6.25506e-05		1.38388	7.21668e-45	5.30427e-24		1.02774	7.04053e-06	0	7.04053e-06		1.38388	4.22777e-71	1.65918e-46
1.00433	0		1.00424	0		1.00416	0		1.0041	0		1.00494	0		1.00466	0		1.00495	0		102.478	7.7098e-06		101.962	2.56993e-05		192.983	0.000167046		1.25551	0	3.8518e-05	3.8518e-05		1.38408	1.20814e-44	7.19635e-24		1.02828	9.19388e-06	0	9.19388e-06		1.38408	9.58779e-71	3.04092e-46
1.00485	0		1.00476	0		1.00468	0		1.00462	0		1.00546	0		1.00518	0		1.00547	0		102.543	4.36889e-05		101.999	2.82693e-05		193.268	7.7098e-06		1.25673	0	1.90944e-05	1.90944e-05		1.38428	2.01987e-44	9.75482e-24		1.02882	1.13098e-05	0	1.13098e-05		1.38428	2.1698e-70	5.5636e-46
1.00537	0		1.00528	0		1.0052	0		1.00514	0		1.00598	0		1.0057	0		1.00599	0		102.597	2.05595e-05		102.008	7.7098e-06		193.469	7.7098e-06		1.25794	0	6.09045e-06	6.09045e-06		1.38448	3.37253e-44	1.32113e-23		1.02937	1.31823e-05	0	1.31823e-05		1.38448	4.90024e-70	1.01613e-45
1.00589	0		1.0058	0		1.00572	0		1.00566	0		1.0065	0		1.00622	0		1.00651	0		103.039	0.000149056		102.027	8.48078e-05		193.778	2.05595e-05		1.25916	0	0	0		1.38468	5.62356e-44	1.7877e-23		1.02991	1.46241e-05	0	1.46241e-05		1.38468	1.10435e-69	1.8526e-45
1.00641	0		1.00632	0		1.00624	0		1.00618	0		1.00702	0		1.00674	0		1.00703	0		103.267	1.79895e-05		102.138	1.02797e-05		193.815	3.8549e-05		1.26037	0	0	0		1.38488	9.36469e-44	2.41693e-23		1.03045	1.53918e-05	0	1.53918e-05		1.38488	2.48367e-69	3.37174e-45
1.00693	0		1.00684	0		1.00676	0		1.0067	0		1.00754	0		1.00726	0		1.00755	0		103.51	7.7098e-06		102.237	7.7098e-05		194.998	0.000141346		1.26158	0	0	0		1.38509	1.5574e-43	3.26479e-23		1.03099	1.5448e-05	0	1.5448e-05		1.38509	5.5741e-69	6.12589e-45
1.00745	0		1.00736	0		1.00728	0		1.00722	0		1.00806	0		1.00778	0		1.00807	0		103.733	7.7098e-06		102.727	3.8549e-05		195.701	7.7098e-06		1.2628	0	0	0		1.38529	2.58662e-43	4.40621e-23		1.03153	1.47739e-05	0	1.47739e-05		1.38529	1.24839e-68	1.11103e-44
1.00798	0		1.00788	0		1.0078	0		1.00774	0		1.00858	0		1.0083	0		1.00859	0		104.835	3.59791e-05		103.043	7.7098e-06		197.014	4.62588e-05		1.26401	0	0	0		1.38549	4.29032e-43	5.94151e-23		1.03207	1.34444e-05	0	1.34444e-05		1.38549	2.7901e-68	2.0115e-44
1.0085	0		1.0084	0		1.00832	0		1.00826	0		1.00911	0		1.00883	0		1.00911	0		105.279	7.7098e-06		103.068	7.7098e-06		197.115	7.9668e-05		1.26523	0	0	0		1.38569	7.10677e-43	8.00478e-23		1.03261	1.15907e-05	0	1.15907e-05		1.38569	6.22278e-68	3.63545e-44
1.00902	0		1.00892	0		1.00884	0		1.00878	0		1.00963	0		1.00935	0		1.00963	0		105.731	7.7098e-06		103.095	7.7098e-06		197.201	1.54196e-05		1.26644	0	0	0		1.38589	1.17566e-42	1.07751e-22		1.03315	9.39985e-06	0	9.39985e-06		1.38589	1.38498e-67	6.55897e-44
1.00954	0		1.00944	0		1.00936	0		1.0093	0		1.01015	0		1.00987	0		1.01015	0		108.021	0.000110507		103.3	7.7098e-06		197.777	1.54196e-05		1.26766	0	8.23034e-07	8.23034e-07		1.38609	1.94229e-42	1.44916e-22		1.0337	7.13415e-06	0	7.13415e-06		1.38609	3.07608e-67	1.18129e-43
1.01006	0		1.00996	0		1.00988	0		1.00982	0		1.01067	0		1.01039	0		1.01067	0		108.026	8.99477e-05		103.535	7.7098e-06		198.36	8.99477e-05		1.26887	0	4.11517e-06	4.11517e-06		1.38629	3.20458e-42	1.94729e-22		1.03424	5.0557e-06	0	5.0557e-06		1.38629	6.81782e-67	2.1238e-43
1.01058	0		1.01048	0		1.0104	0		1.01034	0		1.01119	0		1.01091	0		1.01119	0		109.048	3.34091e-05		104.055	7.7098e-06		198.574	4.88288e-05		1.27008	0	9.54719e-06	9.54719e-06		1.38649	5.28026e-42	2.61436e-22		1.03478	3.44536e-06	0	3.44536e-06		1.38649	1.50795e-66	3.81167e-43
1.0111	0		1.011	0		1.01092	0		1.01086	0		1.01171	0		1.01143	0		1.01172	0		109.278	7.7098e-06		106.122	7.7098e-06		198.953	7.7098e-06		1.2713	0	1.82713e-05	1.82713e-05		1.38669	8.68888e-42	3.50689e-22		1.03532	2.4904e-06	0	2.4904e-06		1.38669	3.32833e-66	6.82899e-43
1.01162	0		1.01152	0		1.01144	0		1.01138	0		1.01223	0		1.01195	0		1.01224	0		109.841	7.7098e-06		106.414	7.7098e-06		198.994	0.000154196		1.27251	0	2.93e-05	2.93e-05		1.38689	1.4279e-41	4.70001e-22		1.03586	2.2657e-06	0	2.2657e-06		1.38689	7.33092e-66	1.22135e-42
1.01214	0		1.01204	0		1.01196	0		1.0119	0		1.01275	0		1.01247	0		1.01276	0		110.092	7.7098e-06		106.562	7.7098e-06		199.342	7.7098e-06		1.27373	0	4.11517e-05	4.11517e-05		1.38709	2.34346e-41	6.29356e-22		1.0364	2.82745e-06	0	2.82745e-06		1.38709	1.61133e-65	2.18053e-42
1.01266	0		1.01256	0		1.01248	0		1.01242	0		1.01327	0		1.01299	0		1.01328	0		110.12	2.56993e-05		107.015	7.7098e-05		199.97	7.7098e-06		1.27494	0	5.23449e-05	5.23449e-05		1.38729	3.84098e-41	8.42005e-22		1.03694	4.08201e-06	1.31074e-07	4.21308e-06		1.38729	3.53433e-65	3.8862e-42
1.01318	0		1.01308	0		1.013	0		1.01294	0		1.01379	0		1.01351	0		1.0138	0		110.276	7.7098e-06		107.592	4.36889e-05		199.998	7.7098e-05		1.27616	0	6.13983e-05	6.13983e-05		1.38749	6.28712e-41	1.12552e-21		1.03748	5.89831e-06	4.11946e-07	6.31026e-06		1.38749	7.73612e-65	6.91401e-42
1.0137	0		1.01361	0		1.01352	0		1.01346	0		1.01431	0		1.01403	0		1.01432	0		111.012	8.73778e-05		108.022	8.99477e-05		201.057	0.000100227		1.27737	0	6.91348e-05	6.91348e-05		1.38769	1.02775e-40	1.50319e-21		1.03803	8.03294e-06	7.67717e-07	8.80066e-06		1.38769	1.68979e-64	1.22794e-41
1.01422	0		1.01413	0		1.01404	0		1.01398	0		1.01483	0		1.01455	0		1.01484	0		111.02	7.7098e-06		108.512	2.05595e-05		201.161	7.7098e-06		1.27858	0	7.34146e-05	7.34146e-05		1.38789	1.67783e-40	2.00583e-21		1.03857	1.0205e-05	1.21711e-06	1.14221e-05		1.38789	3.68332e-64	2.17702e-41
1.01474	0		1.01465	0		1.01456	0		1.0145	0		1.01535	0		1.01507	0		1.01536	0		112.757	7.7098e-06		109.505	7.7098e-06		202.624	7.7098e-06		1.2798	0	7.34146e-05	7.34146e-05		1.38809	2.73547e-40	2.67421e-21		1.03911	1.21711e-05	1.79758e-06	1.39687e-05		1.38809	8.01197e-64	3.85292e-41
1.01526	0		1.01517	0		1.01508	0		1.01502	0		1.01588	0		1.01559	0		1.01588	0		113.024	0.00285006		111.007	0.000205595		203.05	9.25176e-05		1.28101	0	6.88056e-05	6.88056e-05		1.38829	4.45393e-40	3.56219e-21		1.03965	1.37253e-05	2.45295e-06	1.61782e-05		1.38829	1.73914e-63	6.80703e-41
1.01578	0		1.01569	0		1.01561	0		1.01554	0		1.0164	0		1.01612	0		1.0164	0		113.49	7.7098e-06		111.056	7.7098e-06		203.732	2.31294e-05		1.28223	0	6.02461e-05	6.02461e-05		1.38849	7.24234e-40	4.74089e-21		1.04019	1.46802e-05	3.18322e-06	1.78635e-05		1.38849	3.76724e-63	1.20051e-40
1.0163	0		1.01621	0		1.01613	0		1.01606	0		1.01692	0		1.01664	0		1.01692	0		113.593	7.7098e-06		112.016	8.73778e-05		204.027	4.11189e-05		1.28344	0	4.95466e-05	4.95466e-05		1.38869	1.17609e-39	6.3041e-21		1.04073	1.49424e-05	3.95093e-06	1.88933e-05		1.38869	8.14344e-63	2.11357e-40
1.01682	0		1.01673	0		1.01665	0		1.01659	0		1.01744	0		1.01716	0		1.01744	0		113.645	1.54196e-05		112.56	7.7098e-06		204.982	6.42484e-05		1.28466	0	3.70365e-05	3.70365e-05		1.38889	1.90733e-39	8.37544e-21		1.04127	1.44555e-05	4.71865e-06	1.91742e-05		1.38889	1.75666e-62	3.71456e-40
1.01734	0		1.01725	0		1.01717	0		1.01711	0		1.01796	0		1.01768	0		1.01796	0		113.878	2.82693e-05		113.005	7.7098e-06		205.2	4.62588e-05		1.28587	0	2.4691e-05	2.4691e-05		1.38909	3.08915e-39	1.11176e-20		1.04182	1.32572e-05	5.46764e-06	1.87248e-05		1.38909	3.78146e-62	6.51687e-40
1.01786	0		1.01777	0		1.01769	0		1.01763	0		1.01848	0		1.0182	0		1.01849	0		114.244	7.7098e-06		113.024	0.00308135		205.938	7.7098e-06		1.28708	0	1.56376e-05	1.56376e-05		1.38929	4.99661e-39	1.47448e-20		1.04236	1.15532e-05	6.14173e-06	1.76949e-05		1.38929	8.12321e-62	1.14133e-39
1.01838	0		1.01829	0		1.01821	0		1.01815	0		1.019	0		1.01872	0		1.01901	0		114.438	7.7098e-06		113.037	7.7098e-06		208.979	7.19582e-05		1.2883	0	1.33331e-05	1.33331e-05		1.38949	8.07119e-39	1.95382e-20		1.0429	9.45602e-06	6.7971e-06	1.62531e-05		1.38949	1.74137e-61	1.99537e-39
1.0189	0		1.01881	0		1.01873	0		1.01867	0		1.01952	0		1.01924	0		1.01953	0		114.88	7.7098e-06		113.09	7.7098e-06		210.992	0.000323812		1.28951	0	2.0082e-05	2.0082e-05		1.38969	1.30204e-38	2.58674e-20		1.04344	7.19032e-06	7.45247e-06	1.46428e-05		1.38969	3.72518e-61	3.4824e-39
1.01943	0		1.01933	0		1.01925	0		1.01919	0		1.02004	0		1.01976	0		1.02005	0		116.03	3.59791e-05		113.261	1.79895e-05		211.079	7.7098e-06		1.29073	0	3.3909e-05	3.3909e-05		1.38989	2.09767e-38	3.42168e-20		1.04398	4.99952e-06	8.23891e-06	1.32384e-05		1.38989	7.95243e-61	6.06699e-39
1.01995	0		1.01985	0		1.01977	0		1.01971	0		1.02056	0		1.02028	0		1.02057	0		116.079	7.7098e-06		113.321	7.7098e-06		211.823	7.7098e-06		1.29194	0	5.28388e-05	5.28388e-05		1.39009	3.37502e-38	4.52219e-20		1.04452	3.14577e-06	9.10025e-06	1.2246e-05		1.39009	1.69413e-60	1.05514e-38
1.02047	0		1.02037	0		1.02029	0		1.02023	0		1.02108	0		1.0208	0		1.02109	0		118.723	2.82693e-05		113.393	7.7098e-06		211.852	7.7098e-06		1.29316	0	7.16039e-05	7.16039e-05		1.39029	5.42299e-38	5.97143e-20		1.04506	1.77886e-06	9.92414e-06	1.1703e-05		1.39029	3.60153e-60	1.83183e-38
1.02099	0		1.02089	0		1.02081	0		1.02075	0		1.0216	0		1.02132	0		1.02161	0		118.981	6.93882e-05		113.79	7.7098e-06		213.006	0.00327153		1.29437	0	8.57601e-05	8.57601e-05		1.39049	8.70217e-38	7.87822e-20		1.0456	1.01114e-06	1.06357e-05	1.16468e-05		1.39049	7.64052e-60	3.1747e-38
1.02151	0		1.02141	0		1.02133	0		1.02127	0		1.02213	0		1.02184	0		1.02213	0		119.001	4.88288e-05		114.027	9.76575e-05		213.026	7.7098e-06		1.29558	0	9.23444e-05	9.23444e-05		1.39069	1.39457e-37	1.03848e-19		1.04615	9.17515e-07	1.116e-05	1.20775e-05		1.39069	1.61753e-59	5.49239e-38
1.02203	0		1.02193	0		1.02185	0		1.02179	0		1.02265	0		1.02236	0		1.02265	0		119.034	0.000999704		114.059	1.79895e-05		213.2	1.79895e-05		1.2968	0	8.80646e-05	8.80646e-05		1.39089	2.23193e-37	1.3677e-19		1.04669	1.47926e-06	1.1497e-05	1.29763e-05		1.39089	3.41727e-59	9.48551e-38
1.02255	0		1.02245	0		1.02237	0		1.02231	0		1.02317	0		1.02288	0		1.02317	0		119.092	8.22379e-05		114.139	1.79895e-05		214.527	7.7098e-06		1.29801	8.23034e-07	7.44023e-05	7.52253e-05		1.39109	3.56734e-37	1.79971e-19		1.04723	2.60275e-06	1.15907e-05	1.41934e-05		1.39109	7.20441e-59	1.63531e-37
1.02307	0		1.02297	0		1.02289	0		1.02283	0		1.02369	0		1.02341	0		1.02369	0		119.206	3.59791e-05		114.368	1.54196e-05		215.936	1.79895e-05		1.29923	1.06994e-05	5.51433e-05	6.58427e-05		1.39129	5.69421e-37	2.36612e-19		1.04777	4.19436e-06	1.14409e-05	1.56352e-05		1.39129	1.5157e-58	2.81437e-37
1.02359	0		1.02349	0		1.02341	0		1.02335	0		1.02421	0		1.02393	0		1.02421	0		120.791	2.31294e-05		114.426	2.82693e-05		216.311	7.7098e-06		1.30044	2.71601e-05	3.19337e-05	5.90938e-05		1.39149	9.07712e-37	3.10807e-19		1.04831	6.12301e-06	1.09727e-05	1.70957e-05		1.39149	3.18216e-58	4.83507e-37
1.02411	0		1.02401	0		1.02393	0		1.02387	0		1.02473	0		1.02445	0		1.02474	0		120.875	7.7098e-06		114.616	7.7098e-06		217.232	7.7098e-06		1.30166	5.05343e-05	1.0041e-05	6.05753e-05		1.39169	1.44507e-36	4.07911e-19		1.04885	8.12656e-06	1.01676e-05	1.82941e-05		1.39169	6.66693e-58	8.29212e-37
1.02463	0		1.02453	0		1.02445	0		1.02439	0		1.02525	0		1.02497	0		1.02526	0		121.954	7.7098e-06		115.038	6.68183e-05		219.702	7.7098e-06		1.30287	7.67067e-05	0	7.67067e-05		1.39189	2.29749e-36	5.34885e-19		1.04939	1.00178e-05	9.02535e-06	1.90431e-05		1.39189	1.39388e-57	1.41961e-36
1.02515	0		1.02505	0		1.02497	0		1.02491	0		1.02577	0		1.02549	0		1.02578	0		122.005	7.7098e-06		115.043	0.000133637		220.621	7.7098e-06		1.30408	0.00010041	0	0.00010041		1.39209	3.6479e-36	7.00772e-19		1.04993	1.15719e-05	7.65844e-06	1.92304e-05		1.39209	2.90815e-57	2.42612e-36
1.02567	0		1.02557	0		1.02549	0		1.02543	0		1.02629	0		1.02601	0		1.0263	0		122.553	7.7098e-06		115.078	0.000107937		221.068	0.001966		1.3053	0.000116377	1.61315e-05	0.000132508		1.39229	5.78441e-36	9.17305e-19		1.05048	1.2658e-05	6.16046e-06	1.88184e-05		1.39229	6.05487e-57	4.13903e-36
1.02619	0		1.0261	0		1.02601	0		1.02595	0		1.02681	0		1.02653	0		1.02682	0		122.718	2.82693e-05		117.635	1.54196e-05		221.165	1.02797e-05		1.30651	0.000120986	6.10691e-05	0.000182055		1.39249	9.16009e-36	1.1997e-18		1.05102	1.3201e-05	4.6812e-06	1.78822e-05		1.39249	1.25802e-56	7.04894e-36
1.02671	0		1.02662	0		1.02653	0		1.02647	0		1.02733	0		1.02705	0		1.02734	0		122.975	0.000866068		119.036	0.000755561		221.279	1.79895e-05		1.30773	0.000114402	0.000130369	0.00024477		1.39269	1.44866e-35	1.56765e-18		1.05156	1.30886e-05	3.31429e-06	1.64029e-05		1.39269	2.60834e-56	1.19837e-35
1.02723	0		1.02714	0		1.02705	0		1.02699	0		1.02785	0		1.02757	0		1.02786	0		122.985	8.99477e-05		119.155	7.7098e-06		221.498	1.79895e-05		1.30894	9.94225e-05	0.00021152	0.000310942		1.39289	2.28801e-35	2.04668e-18		1.0521	1.24145e-05	2.13463e-06	1.45492e-05		1.39289	5.39679e-56	2.03375e-35
1.02775	0		1.02766	0		1.02757	0		1.02751	0		1.02837	0		1.02809	0		1.02838	0		123.172	2.31294e-05		119.257	7.7098e-06		222.069	9.76575e-05		1.31016	8.11511e-05	0.000290531	0.000371682		1.39309	3.60889e-35	2.66974e-18		1.05264	1.12162e-05	1.25456e-06	1.24707e-05		1.39309	1.1143e-55	3.44546e-35
1.02827	0		1.02818	0		1.02809	0		1.02803	0		1.0289	0		1.02861	0		1.0289	0		124.052	7.7098e-06		119.579	7.7098e-06		222.09	2.05595e-05		1.31137	6.33736e-05	0.000349954	0.000413328		1.39329	5.68481e-35	3.47944e-18		1.05318	9.662e-06	5.80469e-07	1.02425e-05		1.39329	2.29595e-55	5.82688e-35
1.02879	0		1.0287	0		1.02861	0		1.02855	0		1.02942	0		1.02913	0		1.02942	0		124.382	7.7098e-06		119.707	2.82693e-05		222.134	3.8549e-05		1.31258	5.00405e-05	0.00037267	0.00042271		1.39349	8.94299e-35	4.53076e-18		1.05372	7.90187e-06	1.12349e-07	8.01421e-06		1.39349	4.72082e-55	9.83708e-35
1.02931	0		1.02922	0		1.02913	0		1.02907	0		1.02994	0		1.02965	0		1.02994	0		124.954	7.7098e-05		119.87	3.34091e-05		222.162	2.05595e-05		1.3138	4.34562e-05	0.000355221	0.000398678		1.39369	1.405e-34	5.89459e-18		1.05427	6.08556e-06	0	6.08556e-06		1.39369	9.68652e-55	1.65782e-34
1.02983	0		1.02974	0		1.02965	0		1.02959	0		1.03046	0		1.03018	0		1.03046	0		125.005	3.34091e-05		120.223	1.02797e-05		222.176	1.54196e-05		1.31501	4.0164e-05	0.000304029	0.000344193		1.39389	2.20441e-34	7.66225e-18		1.05481	4.3816e-06	0	4.3816e-06		1.39389	1.98341e-54	2.789e-34
1.03035	0		1.03026	0		1.03018	0		1.03011	0		1.03098	0		1.0307	0		1.03098	0		125.026	0.000133637		120.475	3.08392e-05		222.183	2.82693e-05		1.31623	3.73657e-05	0.000234235	0.000271601		1.39409	3.4541e-34	9.9513e-18		1.05535	2.88362e-06	0	2.88362e-06		1.39409	4.05277e-54	4.68384e-34
1.03088	0		1.03078	0		1.0307	0		1.03063	0		1.0315	0		1.03122	0		1.03151	0		125.063	7.7098e-06		121.054	5.65386e-05		222.211	1.79895e-05		1.31744	3.27567e-05	0.000167405	0.000200162		1.39429	5.4051e-34	1.29129e-17		1.05589	1.64778e-06	0	1.64778e-06		1.39429	8.26391e-54	7.85227e-34
1.0314	0		1.0313	0		1.03122	0		1.03115	0		1.03202	0		1.03174	0		1.03203	0		125.755	3.08392e-05		121.154	7.7098e-06		222.367	2.56993e-05		1.31866	2.63371e-05	0.000131356	0.000157693		1.39449	8.44689e-34	1.67413e-17		1.05643	7.48992e-07	0	7.48992e-07		1.39449	1.68157e-53	1.3141e-33
1.03192	0		1.03182	0		1.03174	0		1.03167	0		1.03254	0		1.03226	0		1.03255	0		127	6.93882e-05		121.942	2.05595e-05		222.993	0.000966295		1.31987	1.86006e-05	0.000132015	0.000150615		1.39469	1.3183e-33	2.16858e-17		1.05697	1.49798e-07	0	1.49798e-07		1.39469	3.41458e-53	2.19536e-33
1.03244	0		1.03234	0		1.03226	0		1.03219	0		1.03306	0		1.03278	0		1.03307	0		128.025	7.7098e-06		121.989	7.7098e-05		223.007	5.13987e-05		1.32109	1.0864e-05	0.000161479	0.000172343		1.39489	2.05475e-33	2.80661e-17		1.05751	0	0	0		1.39489	6.9192e-53	3.66118e-33
1.03296	0		1.03286	0		1.03278	0		1.03271	0		1.03358	0		1.0333	0		1.03359	0		128.956	3.8549e-05		122.454	7.7098e-06		223.095	2.31294e-05		1.3223	4.44438e-06	0.000209215	0.00021366		1.3951	3.19837e-33	3.62919e-17		1.05805	0	0	0		1.3951	1.39916e-52	6.09506e-33
1.03348	0		1.03338	0		1.0333	0		1.03324	0		1.0341	0		1.03382	0		1.03411	0		129.02	5.13987e-05		122.977	0.0011282		223.341	1.79895e-05		1.32351	1.64607e-07	0.000254647	0.000254811		1.3953	4.9719e-33	4.68876e-17		1.0586	0	0	0		1.3953	2.82342e-52	1.01292e-32
1.034	0		1.0339	0		1.03382	0		1.03376	0		1.03462	0		1.03434	0		1.03463	0		129.47	7.7098e-06		122.988	5.13987e-05		224.034	7.7098e-06		1.32473	0	0.000281148	0.000281148		1.3955	7.71866e-33	6.05238e-17		1.05914	0	0	0		1.3955	5.68561e-52	1.68041e-32
1.03452	0		1.03442	0		1.03434	0		1.03428	0		1.03514	0		1.03486	0		1.03515	0		130.574	1.54196e-05		123.82	7.7098e-06		225.008	0.000896907		1.32594	0	0.000278679	0.000278679		1.3957	1.1967e-32	7.80578e-17		1.05968	0	0	0		1.3957	1.14255e-51	2.78287e-32
1.03504	0		1.03494	0		1.03486	0		1.0348	0		1.03567	0		1.03538	0		1.03567	0		131.036	0.000100227		124.954	0.000118217		225.03	1.54196e-05		1.32716	0	0.000245758	0.000245758		1.3959	1.85292e-32	1.00583e-16		1.06022	0	7.48992e-08	7.48992e-08		1.3959	2.29121e-51	4.60059e-32
1.03556	0		1.03546	0		1.03538	0		1.03532	0		1.03619	0		1.0359	0		1.03619	0		131.247	2.31294e-05		125.023	0.000154196		225.356	7.7098e-06		1.32837	0	0.000190285	0.000190285		1.3961	2.86518e-32	1.29496e-16		1.06076	4.49395e-07	2.80872e-07	7.30267e-07		1.3961	4.58512e-51	7.59233e-32
1.03608	0		1.03598	0		1.0359	0		1.03584	0		1.03671	0		1.03642	0		1.03671	0		132.256	7.7098e-06		125.922	7.7098e-06		226.148	2.56993e-05		1.32959	0	0.000127735	0.000127735		1.3963	4.42458e-32	1.66575e-16		1.0613	2.35932e-06	5.99194e-07	2.95852e-06		1.3963	9.15653e-51	1.25077e-31
1.0366	0		1.0365	0		1.03642	0		1.03636	0		1.03723	0		1.03694	0		1.03723	0		134.977	3.8549e-05		127.18	7.7098e-06		226.694	7.7098e-06		1.3308	0	7.47315e-05	7.47315e-05		1.3965	6.82367e-32	2.14083e-16		1.06184	5.22422e-06	1.01114e-06	6.23536e-06		1.3965	1.82476e-50	2.05693e-31
1.03712	0		1.03702	0		1.03694	0		1.03688	0		1.03775	0		1.03747	0		1.03775	0		136.993	8.73778e-05		127.521	7.7098e-06		226.737	3.08392e-05		1.33201	0	3.3909e-05	3.3909e-05		1.3967	1.05097e-31	2.749e-16		1.06238	9.08153e-06	1.49798e-06	1.05795e-05		1.3967	3.62891e-50	3.37679e-31
1.03764	0		1.03754	0		1.03746	0		1.0374	0		1.03827	0		1.03799	0		1.03828	0		137.002	5.39686e-05		127.623	7.7098e-06		227.888	7.7098e-06		1.33323	0	7.4073e-06	7.4073e-06		1.3969	1.61654e-31	3.52687e-16		1.06293	1.38189e-05	2.05973e-06	1.58786e-05		1.3969	7.20179e-50	5.53386e-31
1.03816	0		1.03807	0		1.03798	0		1.03792	0		1.03879	0		1.03851	0		1.0388	0		137.325	7.7098e-06		129.357	7.7098e-06		228.334	7.7098e-06		1.33444	0	0	0		1.3971	2.48317e-31	4.5209e-16		1.06347	1.92116e-05	2.6402e-06	2.18518e-05		1.3971	1.42626e-49	9.05302e-31
1.03868	0		1.03859	0		1.0385	0		1.03844	0		1.03931	0		1.03903	0		1.03932	0		137.903	1.54196e-05		130.106	7.7098e-06		228.62	7.7098e-06		1.33566	0	0	0		1.3973	3.80937e-31	5.79002e-16		1.06401	2.49227e-05	3.20194e-06	2.81247e-05		1.3973	2.81873e-49	1.47843e-30
1.0392	0		1.03911	0		1.03902	0		1.03896	0		1.03983	0		1.03955	0		1.03984	0		137.961	0.000418899		131.035	0.000241574		228.975	7.7098e-06		1.33687	0	0	0		1.3975	5.83613e-31	7.40895e-16		1.06455	3.04653e-05	3.65134e-06	3.41166e-05		1.3975	5.55906e-49	2.41016e-30
1.03972	0		1.03963	0		1.03954	0		1.03948	0		1.04035	0		1.04007	0		1.04036	0		137.976	2.05595e-05		131.222	7.7098e-06		229.001	4.36889e-05		1.33808	0	0	0		1.3977	8.9294e-31	9.47226e-16		1.06509	3.5315e-05	3.98838e-06	3.93034e-05		1.3977	1.09407e-48	3.92224e-30
1.04024	0		1.04015	0		1.04006	0		1.04	0		1.04087	0		1.04059	0		1.04088	0		138.171	1.54196e-05		131.408	7.7098e-06		230.566	2.05595e-05		1.3393	0	6.58427e-06	6.58427e-06		1.3979	1.36441e-30	1.20996e-15		1.06563	3.90038e-05	4.15691e-06	4.31607e-05		1.3979	2.14873e-48	6.37182e-30
1.04076	0		1.04067	0		1.04058	0		1.04052	0		1.04139	0		1.04111	0		1.0414	0		138.246	3.08392e-05		134.262	7.7098e-06		232.666	3.08392e-05		1.34051	0	3.83534e-05	3.83534e-05		1.3981	2.08206e-30	1.54422e-15		1.06617	4.10635e-05	4.11946e-06	4.51829e-05		1.3981	4.21128e-48	1.03332e-29
1.04128	0		1.04119	0		1.0411	0		1.04104	0		1.04191	0		1.04163	0		1.04192	0		138.677	2.05595e-05		134.806	7.7098e-06		235.083	5.91085e-05		1.34173	0	9.20152e-05	9.20152e-05		1.3983	3.17296e-30	1.96911e-15		1.06671	4.13631e-05	3.93221e-06	4.52953e-05		1.3983	8.23646e-48	1.6728e-29
1.0418	0		1.04171	0		1.04162	0		1.04156	0		1.04244	0		1.04215	0		1.04244	0		138.959	3.8549e-05		135.019	7.7098e-06		237.017	7.7098e-06		1.34294	0	0.000164607	0.000164607		1.3985	4.82907e-30	2.5087e-15		1.06726	3.99026e-05	3.55771e-06	4.34603e-05		1.3985	1.60754e-47	2.7033e-29
1.04233	0		1.04223	0		1.04214	0		1.04208	0		1.04296	0		1.04267	0		1.04296	0		138.97	0.00652763		136.797	5.39686e-05		237.094	7.7098e-06		1.34416	0	0.000244441	0.000244441		1.3987	7.33984e-30	3.19338e-15		1.0678	3.67381e-05	3.07087e-06	3.98089e-05		1.3987	3.13096e-47	4.36101e-29
1.04285	0		1.04275	0		1.04266	0		1.0426	0		1.04348	0		1.04319	0		1.04348	0		139.04	0.000125927		137.165	7.45281e-05		237.222	0.000436889		1.34537	0	0.000315387	0.000315387		1.3989	1.11413e-29	4.06136e-15		1.06834	3.22254e-05	2.50912e-06	3.47345e-05		1.3989	6.0854e-47	7.02295e-29
1.04337	0		1.04327	0		1.04318	0		1.04312	0		1.044	0		1.04371	0		1.044	0		139.135	7.7098e-06		137.96	0.000190175		237.494	7.7098e-06		1.34658	0	0.000360983	0.000360983		1.3991	1.68892e-29	5.16077e-15		1.06888	2.68701e-05	1.92865e-06	2.87987e-05		1.3991	1.18031e-46	1.129e-28
1.04389	0		1.04379	0		1.0437	0		1.04364	0		1.04452	0		1.04424	0		1.04452	0		139.199	2.56993e-05		137.964	9.50876e-05		237.866	1.79895e-05		1.3478	0	0.000369213	0.000369213		1.3993	2.55687e-29	6.55205e-15		1.06942	2.11778e-05	1.36691e-06	2.25447e-05		1.3993	2.28452e-46	1.81179e-28
1.04441	0		1.04431	0		1.04422	0		1.04416	0		1.04504	0		1.04476	0		1.04505	0		139.24	2.31294e-05		138.858	1.79895e-05		238.987	6.42484e-05		1.34901	4.11517e-06	0.000335962	0.000340078		1.3995	3.86574e-29	8.31115e-15		1.06996	1.56352e-05	8.9879e-07	1.6534e-05		1.3995	4.41254e-46	2.90244e-28
1.04493	0		1.04483	0		1.04475	0		1.04468	0		1.04556	0		1.04528	0		1.04557	0		139.269	3.34091e-05		138.971	0.00679491		239.994	7.19582e-05		1.35023	3.37444e-05	0.000271437	0.000305181		1.3997	5.8369e-29	1.05333e-14		1.0705	1.06357e-05	5.0557e-07	1.11413e-05		1.3997	8.50508e-46	4.64152e-28
1.04545	0		1.04535	0		1.04527	0		1.0452	0		1.04608	0		1.0458	0		1.04609	0		139.347	2.05595e-05		139.053	2.05595e-05		240.423	1.79895e-05		1.35144	8.34556e-05	0.000188969	0.000272424		1.3999	8.80151e-29	1.3338e-14		1.07105	6.47878e-06	2.24698e-07	6.70348e-06		1.3999	1.63592e-45	7.40964e-28
1.04597	0		1.04587	0		1.04579	0		1.04572	0		1.0466	0		1.04632	0		1.04661	0		139.404	2.82693e-05		139.173	2.82693e-05		240.835	2.56993e-05		1.35266	0.00015506	0.000105348	0.000260408		1.4001	1.32543e-28	1.68747e-14		1.07159	3.27684e-06	3.74496e-08	3.31429e-06		1.4001	3.14008e-45	1.1808e-27
1.04649	0		1.04639	0		1.04631	0		1.04624	0		1.04712	0		1.04684	0		1.04713	0		139.413	1.79895e-05		139.284	1.79895e-05		240.937	1.54196e-05		1.35387	0.000237198	4.26331e-05	0.000279831		1.4003	1.99335e-28	2.13306e-14		1.07213	1.02986e-06	0	1.02986e-06		1.4003	6.0147e-45	1.87843e-27
1.04701	0		1.04691	0		1.04683	0		1.04676	0		1.04764	0		1.04736	0		1.04765	0		139.483	7.7098e-06		139.362	1.79895e-05		241.003	0.0457371		1.35509	0.00031407	1.15225e-05	0.000325592		1.4005	2.99387e-28	2.69396e-14		1.07267	0	0	0		1.4005	1.14969e-44	2.983e-27
1.04753	0		1.04743	0		1.04735	0		1.04728	0		1.04816	0		1.04788	0		1.04817	0		139.552	2.82693e-05		139.398	1.54196e-05		241.022	0.000174756		1.3563	0.000369048	1.53084e-05	0.000384357		1.4007	4.49065e-28	3.39938e-14		1.07321	0	0	0		1.4007	2.19303e-44	4.72884e-27
1.04805	0		1.04795	0		1.04787	0		1.0478	0		1.04869	0		1.0484	0		1.04869	0		139.646	1.28497e-05		139.467	1.54196e-05		241.03	0.000115647		1.35751	0.000389624	5.23449e-05	0.000441969		1.4009	6.72682e-28	4.28577e-14		1.07375	0	0	0		1.4009	4.17447e-44	7.48335e-27
1.04857	0		1.04847	0		1.04839	0		1.04832	0		1.04921	0		1.04892	0		1.04921	0		139.666	3.8549e-05		139.581	1.54196e-05		241.158	7.7098e-06		1.35873	0.00037662	0.000114566	0.000491187		1.4011	1.00632e-27	5.39857e-14		1.07429	0	0	0		1.4011	7.92964e-44	1.18217e-26
1.04909	0		1.04899	0		1.04891	0		1.04884	0		1.04973	0		1.04944	0		1.04973	0		139.703	2.05595e-05		139.613	7.7098e-06		241.217	1.54196e-05		1.35994	0.000336127	0.000186664	0.000522791		1.4013	1.50345e-27	6.79437e-14		1.07483	0	0	0		1.4013	1.50314e-43	1.86424e-26
1.04961	0		1.04951	0		1.04943	0		1.04936	0		1.05025	0		1.04996	0		1.05025	0		139.835	1.02797e-05		139.631	2.82693e-05		241.246	5.91085e-05		1.36116	0.000275881	0.000248721	0.000524602		1.4015	2.24318e-27	8.54359e-14		1.07538	0	0	0		1.4015	2.84342e-43	2.93471e-26
1.05013	0		1.05003	0		1.04995	0		1.04988	0		1.05077	0		1.05048	0		1.05077	0		139.868	2.56993e-05		139.79	7.7098e-06		241.262	7.19582e-05		1.36237	0.000208557	0.000289379	0.000497935		1.4017	3.34246e-27	1.07338e-13		1.07592	0	0	0		1.4017	5.36756e-43	4.6118e-26
1.05065	0		1.05056	0		1.05047	0		1.05041	0		1.05129	0		1.051	0		1.05129	0		139.898	3.34091e-05		139.801	7.7098e-06		241.273	5.13987e-05		1.36359	0.000149463	0.000296457	0.00044592		1.4019	4.97386e-27	1.34737e-13		1.07646	0	0	0		1.4019	1.01113e-42	7.23462e-26
1.05117	0		1.05108	0		1.05099	0		1.05093	0		1.05181	0		1.05153	0		1.05182	0		139.946	4.11189e-05		139.97	0.000118217		241.287	1.79895e-05		1.3648	0.000109134	0.000271272	0.000380406		1.4021	7.39173e-27	1.68981e-13		1.077	0	0	0		1.4021	1.90078e-42	1.13293e-25
1.05169	0		1.0516	0		1.05151	0		1.05145	0		1.05233	0		1.05205	0		1.05234	0		140.016	7.7098e-06		140.009	7.7098e-06		241.321	5.65386e-05		1.36601	8.06573e-05	0.000223701	0.000304358		1.4023	1.09704e-26	2.11745e-13		1.07754	0	0	0		1.4023	3.56576e-42	1.77105e-25
1.05221	0		1.05212	0		1.05203	0		1.05197	0		1.05285	0		1.05257	0		1.05286	0		140.06	1.28497e-05		140.234	7.7098e-06		241.392	7.7098e-06		1.36723	5.90938e-05	0.000160656	0.00021975		1.4025	1.62602e-26	2.65099e-13		1.07808	0	0	0		1.4025	6.67523e-42	2.76374e-25
1.05273	0		1.05264	0		1.05255	0		1.05249	0		1.05337	0		1.05309	0		1.05338	0		140.216	7.7098e-06		141.784	7.7098e-06		241.426	7.7098e-06		1.36844	4.24685e-05	9.87641e-05	0.000141233		1.4027	2.40688e-26	3.31607e-13		1.07862	0	0	0		1.4027	1.24702e-41	4.30533e-25
1.05325	0		1.05316	0		1.05307	0		1.05301	0		1.05389	0		1.05361	0		1.0539	0		140.355	3.59791e-05		141.875	7.7098e-06		241.448	1.54196e-05		1.36966	2.91354e-05	5.61309e-05	8.52663e-05		1.4029	3.55802e-26	4.14439e-13		1.07916	0	0	0		1.4029	2.32476e-41	6.6951e-25
1.05378	0		1.05368	0		1.05359	0		1.05353	0		1.05441	0		1.05413	0		1.05442	0		140.429	1.79895e-05		141.918	7.7098e-06		241.455	7.7098e-06		1.37087	1.86006e-05	3.99994e-05	5.86e-05		1.4031	5.25276e-26	5.17509e-13		1.07971	0	0	0		1.4031	4.32491e-41	1.03932e-24
1.0543	0		1.0542	0		1.05411	0		1.05405	0		1.05493	0		1.05465	0		1.05494	0		140.904	1.54196e-05		142.649	7.7098e-06		241.462	1.79895e-05		1.37208	1.0041e-05	5.23449e-05	6.2386e-05		1.4033	7.74447e-26	6.45648e-13		1.08025	0	0	0		1.4033	8.02915e-41	1.61057e-24
1.05482	0		1.05472	0		1.05463	0		1.05457	0		1.05546	0		1.05517	0		1.05546	0		141.023	0.000113077		143.035	0.000650193		241.47	2.31294e-05		1.3733	2.4691e-06	8.72416e-05	8.97107e-05		1.4035	1.1403e-25	8.04812e-13		1.08079	0	0	0		1.4035	1.4875e-40	2.49145e-24
1.05534	0		1.05524	0		1.05515	0		1.05509	0		1.05598	0		1.05569	0		1.05598	0		141.071	2.56993e-05		143.368	7.7098e-06		241.477	4.88288e-05		1.37451	0	0.000139422	0.000139422		1.4037	1.67678e-25	1.00234e-12		1.08133	0	0	0		1.4037	2.75004e-40	3.84738e-24
1.05586	0		1.05576	0		1.05567	0		1.05561	0		1.0565	0		1.05621	0		1.0565	0		141.415	7.7098e-06		143.565	2.05595e-05		241.523	3.08392e-05		1.37573	0	0.000208557	0.000208557		1.4039	2.46238e-25	1.24725e-12		1.08187	0	0	0		1.4039	5.0736e-40	5.93088e-24
1.05638	0		1.05628	0		1.05619	0		1.05613	0		1.05702	0		1.05673	0		1.05702	0		143.036	0.000436889		143.737	7.7098e-06		241.545	1.79895e-05		1.37694	0	0.000300078	0.000300078		1.4041	3.61127e-25	1.55066e-12		1.08241	0	0	0		1.4041	9.34087e-40	9.1267e-24
1.0569	0		1.0568	0		1.05671	0		1.05665	0		1.05754	0		1.05725	0		1.05754	0		143.109	1.79895e-05		143.955	7.7098e-06		241.552	7.7098e-06		1.37816	0	0.000404933	0.000404933		1.4043	5.2892e-25	1.92618e-12		1.08295	0	0	0		1.4043	1.71614e-39	1.40201e-23
1.05742	0		1.05732	0		1.05723	0		1.05717	0		1.05806	0		1.05777	0		1.05806	0		143.196	4.11189e-05		144.562	7.7098e-06		241.589	2.56993e-05		1.37937	0	0.000507318	0.000507318		1.4045	7.73651e-25	2.39056e-12		1.0835	0	0	0		1.4045	3.1464e-39	2.14994e-23
1.05794	0		1.05784	0		1.05775	0		1.05769	0		1.05858	0		1.0583	0		1.05859	0		144.037	5.65386e-05		146.54	7.7098e-06		241.627	1.54196e-05		1.38058	0	0.000603942	0.000603942		1.4047	1.13012e-24	2.96431e-12		1.08404	0	0	0		1.4047	5.75665e-39	3.29112e-23
1.05846	0		1.05836	0		1.05827	0		1.05821	0		1.0591	0		1.05882	0		1.05911	0		144.567	7.7098e-06		149.035	7.7098e-06		241.637	3.34091e-05		1.3818	0	0.000684764	0.000684764		1.4049	1.64866e-24	3.67254e-12		1.08458	0	0	0		1.4049	1.05104e-38	5.02924e-23
1.05898	0		1.05888	0		1.05879	0		1.05873	0		1.05962	0		1.05934	0		1.05963	0		148.993	8.73778e-05		149.045	0.000203025		241.644	4.11189e-05		1.38301	0	0.000732006	0.000732006		1.40511	2.40194e-24	4.54602e-12		1.08512	0	0	0		1.40511	1.91498e-38	7.67187e-23
1.0595	0		1.0594	0		1.05932	0		1.05925	0		1.06014	0		1.05986	0		1.06015	0		149.046	3.34091e-05		149.75	2.05595e-05		241.657	2.82693e-05		1.38423	0	0.000736615	0.000736615		1.40531	3.49478e-24	5.62234e-12		1.08566	0	0	0		1.40531	3.4818e-38	1.16827e-22
1.06002	0		1.05992	0		1.05984	0		1.05977	0		1.06066	0		1.06038	0		1.06067	0		149.208	7.7098e-06		149.905	7.7098e-06		241.705	9.25176e-05		1.38544	0	0.000694311	0.000694311		1.40551	5.0781e-24	6.94742e-12		1.0862	0	0	0		1.40551	6.31739e-38	1.77592e-22
1.06054	0		1.06044	0		1.06036	0		1.06029	0		1.06118	0		1.0609	0		1.06119	0		149.317	7.7098e-06		150.292	7.7098e-06		241.712	1.54196e-05		1.38666	0	0.000616452	0.000616452		1.40571	7.36899e-24	8.5773e-12		1.08674	0	0	0		1.40571	1.14384e-37	2.69491e-22
1.06106	0		1.06096	0		1.06088	0		1.06081	0		1.0617	0		1.06142	0		1.06171	0		149.47	7.7098e-06		150.313	7.7098e-06		241.729	4.88288e-05		1.38787	0	0.000526248	0.000526248		1.40591	1.06792e-23	1.05803e-11		1.08728	0	0	0		1.40591	2.06676e-37	4.08232e-22
1.06158	0		1.06148	0		1.0614	0		1.06133	0		1.06223	0		1.06194	0		1.06223	0		149.547	4.62588e-05		150.774	7.7098e-06		241.756	1.79895e-05		1.38909	0	0.000444109	0.000444109		1.40611	1.5456e-23	1.30397e-11		1.08783	0	0	0		1.40611	3.72655e-37	6.1732e-22
1.0621	0		1.062	0		1.06192	0		1.06185	0		1.06275	0		1.06246	0		1.06275	0		150.971	0.00346941		150.9	7.7098e-06		241.766	7.7098e-06		1.3903	0	0.000371517	0.000371517		1.40631	2.23398e-23	1.60567e-11		1.08837	0	0	0		1.40631	6.70532e-37	9.31868e-22
1.06262	0		1.06253	0		1.06244	0		1.06237	0		1.06327	0		1.06298	0		1.06327	0		151.212	7.7098e-06		150.941	7.7098e-06		241.776	7.7098e-06		1.39151	0	0.000310613	0.000310613		1.40651	3.22469e-23	1.97545e-11		1.08891	0	0	0		1.40651	1.204e-36	1.40423e-21
1.06314	0		1.06305	0		1.06296	0		1.06289	0		1.06379	0		1.0635	0		1.06379	0		151.268	1.54196e-05		150.97	0.00278838		241.857	3.8549e-05		1.39273	0	0.000270613	0.000270613		1.40671	4.64859e-23	2.42827e-11		1.08945	0	0	0		1.40671	2.15739e-36	2.11235e-21
1.06366	0		1.06357	0		1.06348	0		1.06341	0		1.06431	0		1.06402	0		1.06431	0		151.485	5.39686e-05		151.04	0.000125927		241.878	1.79895e-05		1.39394	0	0.00024082	0.00024082		1.40691	6.69236e-23	2.98228e-11		1.08999	0	0	0		1.40691	3.85767e-36	3.17199e-21
1.06418	0		1.06409	0		1.064	0		1.06393	0		1.06483	0		1.06454	0		1.06484	0		151.655	7.7098e-06		151.079	1.79895e-05		241.888	1.54196e-05		1.39516	0	0.000210367	0.000210367		1.40711	9.62194e-23	3.65949e-11		1.09053	0	0	0		1.40711	6.8836e-36	4.75488e-21
1.0647	0		1.06461	0		1.06452	0		1.06445	0		1.06535	0		1.06506	0		1.06536	0		151.751	1.54196e-05		151.314	2.31294e-05		241.898	7.7098e-06		1.39637	0	0.000175471	0.000175471		1.40731	1.38157e-22	4.48656e-11		1.09107	0	0	0		1.40731	1.22575e-35	7.11522e-21
1.06523	0		1.06513	0		1.06504	0		1.06497	0		1.06587	0		1.06559	0		1.06588	0		151.863	4.11189e-05		151.597	7.7098e-06		241.92	0.000128497		1.39759	0	0.000133167	0.000133167		1.40751	1.9811e-22	5.49575e-11		1.09161	0	0	0		1.40751	2.17812e-35	1.06286e-20
1.06575	0		1.06565	0		1.06556	0		1.06549	0		1.06639	0		1.06611	0		1.0664	0		151.973	0.000159336		151.633	7.7098e-06		241.929	1.54196e-05		1.3988	0	8.82292e-05	8.82292e-05		1.40771	2.83704e-22	6.72607e-11		1.09216	0	0	0		1.40771	3.86239e-35	1.58492e-20
1.06627	0		1.06617	0		1.06608	0		1.06601	0		1.06691	0		1.06663	0		1.06692	0		151.978	0.000256993		151.749	7.7098e-06		241.954	3.08392e-05		1.40001	0	5.06989e-05	5.06989e-05		1.40791	4.05742e-22	8.22463e-11		1.0927	0	0	0		1.40791	6.83481e-35	2.35928e-20
1.06679	0		1.06669	0		1.0666	0		1.06653	0		1.06743	0		1.06715	0		1.06744	0		152.345	2.05595e-05		151.776	2.05595e-05		241.966	4.36889e-05		1.40123	0	2.4691e-05	2.4691e-05		1.40811	5.79508e-22	1.00483e-10		1.09324	0	0	0		1.40811	1.20695e-34	3.50583e-20
1.06731	0		1.06721	0		1.06712	0		1.06705	0		1.06795	0		1.06767	0		1.06796	0		152.987	0.00287833		151.849	2.31294e-05		241.975	1.79895e-05		1.40244	3.62135e-06	1.0041e-05	1.36624e-05		1.40831	8.26598e-22	1.22656e-10		1.09378	0	0	0		1.40831	2.12691e-34	5.20048e-20
1.06783	0		1.06773	0		1.06764	0		1.06758	0		1.06847	0		1.06819	0		1.06848	0		153.667	3.34091e-05		151.977	7.19582e-05		241.983	3.8549e-05		1.40366	1.53084e-05	1.61315e-05	3.14399e-05		1.40851	1.17748e-21	1.49591e-10		1.09432	0	0	0		1.40851	3.74027e-34	7.70082e-20
1.06835	0		1.06825	0		1.06816	0		1.0681	0		1.069	0		1.06871	0		1.069	0		154.041	2.56993e-05		152.056	3.8549e-05		242.008	0.00113077		1.40487	3.40736e-05	4.70775e-05	8.11511e-05		1.40871	1.6751e-21	1.82282e-10		1.09486	0	0	0		1.40871	6.56374e-34	1.13834e-19
1.06887	0		1.06877	0		1.06868	0		1.06862	0		1.06952	0		1.06923	0		1.06952	0		154.729	7.7098e-06		152.189	3.08392e-05		242.068	2.31294e-05		1.40609	5.81062e-05	9.61303e-05	0.000154237		1.40891	2.37986e-21	2.21924e-10		1.0954	0	0	0		1.40891	1.14946e-33	1.67976e-19
1.06939	0		1.06929	0		1.0692	0		1.06914	0		1.07004	0		1.06975	0		1.07004	0		154.936	2.05595e-05		152.986	0.00180666		242.075	7.7098e-06		1.4073	8.34556e-05	0.000174154	0.00025761		1.40911	3.37666e-21	2.6995e-10		1.09595	0	0	0		1.40911	2.00878e-33	2.47436e-19
1.06991	0		1.06981	0		1.06972	0		1.06966	0		1.07056	0		1.07027	0		1.07056	0		156.046	8.99477e-05		152.993	0.000670753		242.085	5.65386e-05		1.40851	0.000104854	0.000274235	0.000379089		1.40931	4.78463e-21	3.28083e-10		1.09649	0	0	0		1.40931	3.50319e-33	3.63848e-19
1.07043	0		1.07033	0		1.07024	0		1.07018	0		1.07108	0		1.07079	0		1.07108	0		156.635	6.68183e-05		153.173	2.56993e-05		242.103	3.8549e-05		1.40973	0.000117035	0.000384028	0.000501063		1.40951	6.77072e-21	3.98387e-10		1.09703	0	0	0		1.40951	6.09663e-33	5.34094e-19
1.07095	0		1.07085	0		1.07076	0		1.0707	0		1.0716	0		1.07131	0		1.07161	0		157.013	7.7098e-06		153.345	4.36889e-05		242.182	1.54196e-05		1.41094	0.000116871	0.000487071	0.000603942		1.40971	9.56855e-21	4.83334e-10		1.09757	0	0	0		1.40971	1.05879e-32	7.8263e-19
1.07147	0		1.07137	0		1.07128	0		1.07122	0		1.07212	0		1.07183	0		1.07213	0		157.162	7.7098e-06		154.001	0.000161906		242.194	3.59791e-05		1.41216	0.000104361	0.000561803	0.000666164		1.40991	1.35046e-20	5.85882e-10		1.09811	0	0	0		1.40991	1.83496e-32	1.14482e-18
1.07199	0		1.07189	0		1.0718	0		1.07174	0		1.07264	0		1.07235	0		1.07265	0		158.863	7.7098e-06		154.187	1.79895e-05		242.233	7.7098e-06		1.41337	8.27972e-05	0.000603778	0.000686575		1.41011	1.90347e-20	7.09567e-10		1.09865	0	0	0		1.41011	3.1735e-32	1.67169e-18
1.07251	0		1.07241	0		1.07232	0		1.07226	0		1.07316	0		1.07288	0		1.07317	0		159.011	7.7098e-06		154.393	2.56993e-05		242.268	5.13987e-05		1.41459	5.74478e-05	0.000607728	0.000665176		1.41031	2.67937e-20	8.58613e-10		1.09919	0	0	0		1.41031	5.47701e-32	2.43679e-18
1.07303	0		1.07293	0		1.07284	0		1.07278	0		1.07368	0		1.0734	0		1.07369	0		159.36	7.7098e-06		154.982	3.08392e-05		242.299	7.7098e-06		1.4158	3.34152e-05	0.000587975	0.00062139		1.41051	3.76657e-20	1.03806e-09		1.09973	0	0	0		1.41051	9.43286e-32	3.54584e-18
1.07355	0		1.07345	0		1.07336	0		1.0733	0		1.0742	0		1.07392	0		1.07421	0		160.246	7.7098e-06		155.068	6.42484e-05		242.314	1.54196e-05		1.41701	1.49792e-05	0.000556535	0.000571515		1.41071	5.2879e-20	1.25391e-09		1.10028	0	0	0		1.41071	1.62121e-31	5.15065e-18
1.07407	0		1.07397	0		1.07389	0		1.07382	0		1.07472	0		1.07444	0		1.07473	0		160.999	7.7098e-06		157.091	7.7098e-06		242.34	3.34091e-05		1.41823	3.45674e-06	0.000551433	0.000554889		1.41091	7.4139e-20	1.51333e-09		1.10082	0	0	0		1.41091	2.78053e-31	7.46872e-18
1.07459	0		1.07449	0		1.07441	0		1.07434	0		1.07525	0		1.07496	0		1.07525	0		161.027	6.68183e-05		157.222	7.7098e-06		242.349	2.31294e-05		1.41944	0	0.000635053	0.000635053		1.41111	1.03809e-19	1.82483e-09		1.10136	0	0	0		1.41111	4.75895e-31	1.08111e-17
1.07511	0		1.07502	0		1.07493	0		1.07486	0		1.07577	0		1.07548	0		1.07577	0		161.047	0.000167046		157.281	7.7098e-06		242.356	3.8549e-05		1.42066	0	0.000832581	0.000832581		1.41131	1.45161e-19	2.19852e-09		1.1019	0	0	0		1.41131	8.12811e-31	1.5622e-17
1.07563	0		1.07554	0		1.07545	0		1.07538	0		1.07629	0		1.076	0		1.07629	0		162.97	7.45281e-05		158.969	7.7098e-06		242.372	7.7098e-06		1.42187	0	0.00113875	0.00113875		1.41151	2.02716e-19	2.64642e-09		1.10244	0	0	0		1.41151	1.38536e-30	2.25342e-17
1.07615	0.00114831		1.07606	0		1.07597	0		1.0759	0		1.07681	0		1.07652	0		1.07681	0		163.298	7.7098e-06		159.003	7.7098e-06		242.4	3.34091e-05		1.42309	0	0.00144936	0.00144936		1.41171	2.82717e-19	3.18279e-09		1.10298	0	0	0		1.41171	2.3563e-30	3.24481e-17
1.07668	0.00412093		1.07658	0		1.07649	0		1.07642	0		1.07733	0		1.07704	0		1.07733	0		163.976	0.000159336		159.032	6.42484e-05		242.421	3.8549e-05		1.4243	0	0.00169561	0.00169561		1.41191	3.93769e-19	3.82453e-09		1.10352	0	0	0		1.41191	3.99938e-30	4.6642e-17
1.0772	0.00845645		1.0771	0		1.07701	0		1.07694	0		1.07785	0		1.07756	0		1.07785	0		164.986	0.000650193		159.103	6.93882e-05		242.433	7.7098e-06		1.42551	1.26747e-05	0.00176722	0.00177989		1.41211	5.47717e-19	4.59165e-09		1.10406	0	0	0		1.41211	6.77407e-30	6.69278e-17
1.07772	0.0141777		1.07762	0		1.07753	0		1.07746	0		1.07837	0		1.07808	0		1.07838	0		165.154	7.7098e-06		160.985	2.82693e-05		242.516	3.08392e-05		1.42673	7.60483e-05	0.0016436	0.00171965		1.41231	7.60844e-19	5.50783e-09		1.10461	0	0	0		1.41231	1.14499e-29	9.58685e-17
1.07824	0.0211487		1.07814	0		1.07805	0		1.07798	0		1.07889	0		1.0786	0		1.0789	0		165.778	5.65386e-05		161.049	0.000292973		242.523	7.7098e-06		1.42794	0.000198351	0.00138698	0.00158533		1.41251	1.05551e-18	6.60104e-09		1.10515	0	0	0		1.41251	1.93129e-29	1.37084e-16
1.07876	0.0290194		1.07866	0		1.07857	0		1.0785	0		1.07941	0		1.07912	0		1.07942	0		165.822	3.08392e-05		161.071	7.7098e-06		242.535	2.56993e-05		1.42916	0.000371847	0.00135899	0.00173084		1.41271	1.46235e-18	7.90434e-09		1.10569	0	0	0		1.41271	3.25079e-29	1.95676e-16
1.07928	0.0372842		1.07918	0		1.07909	0		1.07902	0		1.07993	0		1.07965	0		1.07994	0		165.956	6.93882e-05		161.512	7.7098e-06		242.548	4.88288e-05		1.43037	0.000609374	0.00206236	0.00267173		1.41291	2.02333e-18	9.4567e-09		1.10623	0	0	0		1.41291	5.4604e-29	2.78824e-16
1.0798	0.0453202		1.0797	0		1.07961	0		1.07954	0		1.08045	0		1.08017	0		1.08046	0		166.228	2.31294e-05		161.641	7.7098e-06		242.628	1.02797e-05		1.43159	0.000872087	0.00405706	0.00492915		1.41311	2.79581e-18	1.13041e-08		1.10677	0	0	0		1.41311	9.15282e-29	3.96609e-16
1.08032	0.0523878		1.08022	0		1.08013	0		1.08006	0		1.08097	0		1.08069	0		1.08098	0		166.966	0.00173471		161.933	7.7098e-06		242.674	3.34091e-05		1.4328	0.00117184	0.00793684	0.00910868		1.41331	3.8581e-18	1.35005e-08		1.10731	0	0	0		1.41331	1.53102e-28	5.63167e-16
1.08084	0.0577492		1.08074	0		1.08065	0		1.08058	0		1.08149	0		1.08121	0		1.0815	0		167.005	5.13987e-05		164.046	7.7098e-06		242.808	3.34091e-05		1.43402	0.00150467	0.0141907	0.0156954		1.41351	5.31698e-18	1.61096e-08		1.10785	0	0	0		1.41351	2.55564e-28	7.98273e-16
1.08136	0.060808		1.08126	0		1.08117	0		1.0811	0		1.08202	0		1.08173	0		1.08202	0		167.165	3.59791e-05		164.986	0.000352081		243.001	7.7098e-06		1.43523	0.00186845	0.0229276	0.024796		1.41371	7.31782e-18	1.92063e-08		1.1084	0	0	0		1.41371	4.2571e-28	1.12955e-15
1.08188	0.0613751		1.08178	0		1.08169	0		1.08162	0		1.08254	0		1.08225	0		1.08254	0		167.234	7.7098e-06		164.995	1.79895e-05		243.018	0.000149056		1.43644	0.00225956	0.0345926	0.0368522		1.41391	1.00583e-17	2.28781e-08		1.10894	0	0	0		1.41391	7.07656e-28	1.59553e-15
1.0824	0.0593987		1.0823	0		1.08221	0		1.08214	0		1.08306	0		1.08277	0		1.08306	0		167.784	2.56993e-05		165.617	7.7098e-06		243.037	1.79895e-05		1.43766	0.00269823	0.0503925	0.0530908		1.41411	1.38067e-17	2.72282e-08		1.10948	0	0	0		1.41411	1.17389e-27	2.24978e-15
1.08292	0.0550153		1.08282	0		1.08273	0		1.08266	0		1.08358	0		1.08329	0		1.08358	0		167.882	2.31294e-05		165.7	7.7098e-06		243.128	2.31294e-05		1.43887	0.0031993	0.0720717	0.075271		1.41431	1.89271e-17	3.23771e-08		1.11002	0	0	0		1.41431	1.94323e-27	3.16679e-15
1.08344	0.0486134		1.08334	0		1.08325	0		1.08318	0		1.0841	0		1.08381	0		1.0841	0		168.111	7.7098e-06		166.054	1.79895e-05		243.184	7.7098e-06		1.44009	0.00385361	0.101768	0.105622		1.41451	2.5912e-17	3.84661e-08		1.11056	0	0	0		1.41451	3.21009e-27	4.44977e-15
1.08396	0.0409141		1.08386	0		1.08377	0		1.0837	0		1.08462	0		1.08433	0		1.08462	0		168.685	7.7098e-06		166.934	1.79895e-05		243.284	3.08392e-05		1.4413	0.00466512	0.142691	0.147356		1.41471	3.54277e-17	4.56602e-08		1.1111	0	0	0		1.41471	5.29181e-27	6.24163e-15
1.08448	0.0326639		1.08438	0		1.08429	0		1.08422	0		1.08514	0		1.08485	0		1.08515	0		168.718	7.7098e-06		166.965	0.00186577		243.352	7.7098e-06		1.44251	0.00557523	0.197437	0.203013		1.41491	4.83739e-17	5.41526e-08		1.11164	0	0	0		1.41491	8.70535e-27	8.73974e-15
1.085	0.0245431		1.0849	0		1.08481	0		1.08475	0		1.08566	0		1.08537	0		1.08567	0		168.979	0.00039063		167.007	6.16784e-05		243.401	7.7098e-06		1.44373	0.00642724	0.267154	0.273582		1.41512	6.59637e-17	6.41685e-08		1.11218	0	0	0		1.41512	1.4291e-26	1.22163e-14
1.08552	0.0171155		1.08542	0		1.08533	0		1.08527	0		1.08618	0		1.08589	0		1.08619	0		169.346	2.82693e-05		167.507	7.7098e-06		243.516	7.7098e-06		1.44494	0.00766212	0.350879	0.358541		1.41532	8.98304e-17	7.59704e-08		1.11273	0	0	0		1.41532	2.34118e-26	1.7046e-14
1.08604	0.0108056		1.08594	0		1.08585	0		1.08579	0		1.0867	0		1.08641	0		1.08671	0		169.383	1.28497e-05		167.559	1.79895e-05		243.562	1.79895e-05		1.44616	0.00963756	0.444822	0.45446		1.41552	1.22171e-16	8.98645e-08		1.11327	0	0	0		1.41552	3.82737e-26	2.37435e-14
1.08656	0.00584992		1.08646	0		1.08637	0		1.08631	0		1.08722	0		1.08694	0		1.08723	0		169.782	5.13987e-05		167.565	1.54196e-05		243.626	2.31294e-05		1.44737	0.0130997	0.542336	0.555435		1.41572	1.65934e-16	1.06207e-07		1.11381	0	0	0		1.41572	6.24397e-26	3.30149e-14
1.08708	0.00228413		1.08699	0		1.08689	0		1.08683	0		1.08774	0		1.08746	0		1.08775	0		170.975	5.91085e-05		167.596	3.08392e-05		243.694	4.11189e-05		1.44859	0.0193163	0.636223	0.655539		1.41592	2.25077e-16	1.25412e-07		1.11435	0	0	0		1.41592	1.01652e-25	4.58263e-14
1.0876	1.84654e-05		1.08751	0		1.08741	0		1.08735	0		1.08826	0		1.08798	0		1.08827	0		171.673	7.7098e-06		167.75	7.7098e-06		243.701	4.11189e-05		1.4498	0.0298993	0.719769	0.749668		1.41612	3.04895e-16	1.4796e-07		1.11489	0	0	0		1.41612	1.65145e-25	6.3498e-14
1.08813	0		1.08803	0		1.08793	0		1.08787	0		1.08879	0		1.0885	0		1.08879	0		172.159	7.7098e-06		167.76	7.7098e-06		243.814	7.7098e-06		1.45101	0.0465406	0.785829	0.832369		1.41632	4.12472e-16	1.74409e-07		1.11543	0	0	0		1.41632	2.67738e-25	8.78308e-14
1.08865	0		1.08855	0		1.08846	0		1.08839	0		1.08931	0		1.08902	0		1.08931	0		172.952	7.7098e-06		168.042	1.54196e-05		244.696	3.08392e-05		1.45223	0.0708031	0.829147	0.89995		1.41652	5.57268e-16	2.05408e-07		1.11597	0	0	0		1.41652	4.33161e-25	1.21276e-13
1.08917	0		1.08907	0		1.08898	0		1.08891	0		1.08983	0		1.08954	0		1.08983	0		173.442	7.7098e-06		168.165	7.7098e-06		244.716	1.54196e-05		1.45344	0.10314	0.848121	0.951261		1.41672	7.51899e-16	2.41705e-07		1.11651	0	0	0		1.41672	6.99332e-25	1.67164e-13
1.08969	0		1.08959	0		1.0895	0		1.08943	0		1.09035	0		1.09006	0		1.09035	0		173.669	7.7098e-06		168.417	1.79895e-05		245.076	7.7098e-06		1.45466	0.142603	0.842427	0.98503		1.41692	1.01316e-15	2.84167e-07		1.11706	0	0	0		1.41692	1.12671e-24	2.30013e-13
1.09021	0		1.09011	0		1.09002	0		1.08995	0		1.09087	0		1.09058	0		1.09087	0		174.738	7.7098e-06		168.441	7.7098e-06		245.105	7.7098e-06		1.45587	0.186948	0.813052	1		1.41712	1.36341e-15	3.33798e-07		1.1176	0	0	0		1.41712	1.81149e-24	3.15938e-13
1.09073	0		1.09063	0		1.09054	0		1.09047	0		1.09139	0		1.0911	0		1.09139	0		177.05	3.08392e-05		168.915	2.82693e-05		245.328	1.79895e-05		1.45709	0.233172	0.762198	0.99537		1.41732	1.8323e-15	3.91755e-07		1.11814	0	0	0		1.41732	2.90638e-24	4.33204e-13
1.09125	0		1.09115	0		1.09106	0		1.09099	0		1.09191	0		1.09162	0		1.09192	0		177.258	7.7098e-06		168.981	0.00077098		246.633	7.7098e-06		1.4583	0.276219	0.693045	0.969263		1.41752	2.4592e-15	4.59373e-07		1.11868	0	0	0		1.41752	4.65334e-24	5.92958e-13
1.09177	0		1.09167	0		1.09158	0		1.09151	0		1.09243	0		1.09214	0		1.09244	0		177.387	7.7098e-06		168.992	7.7098e-06		246.722	7.7098e-06		1.45951	0.311185	0.609935	0.92112		1.41772	3.29621e-15	5.38192e-07		1.11922	0	0	0		1.41772	7.43484e-24	8.10208e-13
1.09229	0		1.09219	0		1.0921	0		1.09203	0		1.09295	0		1.09266	0		1.09296	0		178.019	3.8549e-05		170.07	7.7098e-06		247.214	7.7098e-06		1.46073	0.33404	0.519306	0.853347		1.41792	4.41226e-15	6.29984e-07		1.11976	0	0	0		1.41792	1.18542e-23	1.10512e-12
1.09281	0		1.09271	0		1.09262	0		1.09255	0		1.09347	0		1.09318	0		1.09348	0		178.694	7.7098e-06		170.121	6.16784e-05		248.563	7.7098e-06		1.46194	0.341994	0.427854	0.769848		1.41812	5.89838e-15	7.36789e-07		1.1203	0	0	0		1.41812	1.88612e-23	1.50475e-12
1.09333	0		1.09323	0		1.09314	0		1.09307	0		1.09399	0		1.09371	0		1.094	0		179.737	7.7098e-06		170.439	7.7098e-06		252.408	7.7098e-06		1.46316	0.334146	0.340654	0.6748		1.41832	7.87463e-15	8.60948e-07		1.12084	0	0	0		1.41832	2.99475e-23	2.04531e-12
1.09385	0		1.09375	0		1.09366	0		1.09359	0		1.09451	0		1.09423	0		1.09452	0		180.619	5.13987e-05		170.831	7.7098e-06		252.664	1.79895e-05		1.46437	0.311688	0.263039	0.574727		1.41852	1.04991e-14	1.00515e-06		1.12139	0	0	0		1.41852	4.74511e-23	2.7752e-12
1.09437	0		1.09427	0		1.09418	0		1.09411	0		1.09503	0		1.09475	0		1.09504	0		180.98	0.00103825		171.946	7.7098e-06		253.045	7.7098e-06		1.46559	0.277441	0.19964	0.477082		1.41872	1.39798e-14	1.17249e-06		1.12193	0	0	0		1.41872	7.50285e-23	3.75899e-12
1.09489	0		1.09479	0		1.0947	0		1.09463	0		1.09556	0		1.09527	0		1.09556	0		181.572	2.31294e-05		173.912	7.7098e-06		253.254	6.68183e-05		1.4668	0.23554	0.151872	0.387412		1.41892	1.85897e-14	1.36648e-06		1.12247	0	0	0		1.41892	1.18386e-22	5.08264e-12
1.09541	0		1.09531	0		1.09522	0		1.09515	0		1.09608	0		1.09579	0		1.09608	0		181.678	1.54196e-05		174.189	7.7098e-06		253.453	7.7098e-06		1.46802	0.190858	0.118734	0.309592		1.41912	2.46872e-14	1.59118e-06		1.12301	0	0	0		1.41912	1.86411e-22	6.86037e-12
1.09593	0		1.09583	0		1.09574	0		1.09567	0		1.0966	0		1.09631	0		1.0966	0		182.195	7.7098e-06		174.383	1.79895e-05		254.278	7.7098e-06		1.46923	0.147908	0.0975837	0.245491		1.41932	3.27412e-14	1.85122e-06		1.12355	0	0	0		1.41932	2.92911e-22	9.24372e-12
1.09645	0		1.09635	0		1.09626	0		1.09619	0		1.09712	0		1.09683	0		1.09712	0		182.268	7.7098e-06		174.523	7.7098e-06		256.556	7.7098e-06		1.47044	0.109366	0.0851216	0.194488		1.41952	4.33654e-14	2.15187e-06		1.12409	0	0	0		1.41952	4.59297e-22	1.24333e-11
1.09697	0		1.09687	0		1.09678	0		1.09671	0		1.09764	0.000414392		1.09735	0		1.09764	0		182.997	0.00105367		175.038	4.62588e-05		256.729	7.7098e-06		1.47166	0.0774368	0.0780996	0.155536		1.41972	5.73611e-14	2.49917e-06		1.12463	0	0	0		1.41972	7.18699e-22	1.66943e-11
1.09749	0		1.09739	0		1.0973	0		1.09723	0		1.09816	0.00276585		1.09787	0		1.09816	0		183.013	8.99477e-05		175.045	8.48078e-05		256.952	2.82693e-05		1.47287	0.0530477	0.0739897	0.127037		1.41992	7.57733e-14	2.89999e-06		1.12518	0	0	0		1.41992	1.12226e-21	2.23764e-11
1.09801	0		1.09791	0		1.09782	0		1.09775	0		1.09868	0.00632135		1.09839	0		1.09869	0		183.021	1.54196e-05		175.432	7.7098e-06		256.998	0.0110687		1.47409	0.0357063	0.0704533	0.10616		1.42012	9.99633e-14	3.36215e-06		1.12572	0	0	0		1.42012	1.74879e-21	2.994e-11
1.09853	0		1.09843	0		1.09834	0		1.09827	0		1.0992	0.0111424		1.09891	0		1.09921	0		183.142	7.7098e-06		175.614	7.7098e-06		257.243	3.08392e-05		1.4753	0.0241659	0.0659606	0.0901265		1.42032	1.31701e-13	3.89456e-06		1.12626	0	0	0		1.42032	2.71941e-21	3.99904e-11
1.09905	0		1.09895	0		1.09886	0		1.09879	0		1.09972	0.0171604		1.09943	0		1.09973	0		183.784	7.7098e-06		175.931	7.7098e-06		257.489	1.54196e-05		1.47652	0.0168605	0.0604931	0.0773537		1.42052	1.73287e-13	4.50735e-06		1.1268	0	0	0		1.42052	4.21995e-21	5.33212e-11
1.09958	0		1.09948	0		1.09938	0		1.09931	0		1.10024	0.0240821		1.09995	0		1.10025	0		183.89	2.05595e-05		176.044	6.68183e-05		257.682	1.54196e-05		1.47773	0.0124505	0.0544638	0.0669143		1.42072	2.27701e-13	5.21199e-06		1.12734	0	0	0		1.42072	6.53482e-21	7.09717e-11
1.1001	0		1.1	0		1.0999	0		1.09983	0		1.10076	0.0314665		1.10047	0		1.10077	0		184.746	7.7098e-06		176.104	7.7098e-06		257.705	7.7098e-06		1.47894	0.00987986	0.0480678	0.0579477		1.42092	2.98807e-13	6.02154e-06		1.12788	0	0	0		1.42092	1.00985e-20	9.42999e-11
1.10062	0		1.10052	0		1.10042	0		1.10035	0		1.10128	0.0387558		1.101	0		1.10129	0		185.099	7.7098e-06		176.11	7.7098e-06		257.911	1.02797e-05		1.48016	0.00839577	0.0415905	0.0499863		1.42112	3.91598e-13	6.95076e-06		1.12842	0	0	0		1.42112	1.5573e-20	1.25077e-10
1.10114	0		1.10104	0		1.10094	0		1.10087	0		1.10181	0.0452888		1.10152	0		1.10181	0		186.22	7.7098e-06		176.983	8.22379e-05		257.999	0.000272413		1.48137	0.00741471	0.0353524	0.0427671		1.42132	5.12527e-13	8.01636e-06		1.12896	0	0	0		1.42132	2.39652e-20	1.6561e-10
1.10166	0		1.10156	0		1.10146	0		1.10139	0		1.10233	0.0504077		1.10204	0		1.10233	0		188.644	7.7098e-06		177.883	7.7098e-06		258.041	7.7098e-06		1.48259	0.00652369	0.0297237	0.0362474		1.42152	6.69912e-13	9.23727e-06		1.12951	0	0	0		1.42152	3.68033e-20	2.18894e-10
1.10218	0		1.10208	0		1.10198	0		1.10192	0		1.10285	0.0534948		1.10256	0		1.10285	0		189.753	7.7098e-06		178.478	7.7098e-06		258.074	2.05595e-05		1.4838	0.00580321	0.0247898	0.030593		1.42172	8.74468e-13	1.06348e-05		1.13005	9.3624e-08	0	9.3624e-08		1.42172	5.6401e-20	2.88818e-10
1.1027	0		1.1026	0		1.1025	0		1.10244	0		1.10337	0.0543359		1.10308	0		1.10337	0		189.845	7.7098e-06		178.836	7.7098e-06		258.122	2.56993e-05		1.48501	0.00527186	0.02054	0.0258118		1.42192	1.13998e-12	1.22331e-05		1.13059	3.18322e-07	0	3.18322e-07		1.42192	8.62544e-20	3.80412e-10
1.10322	0		1.10312	0		1.10302	0		1.10296	0		1.10389	0.0528805		1.1036	0		1.10389	0		189.867	7.7098e-06		179.634	7.7098e-06		258.154	4.36889e-05		1.48623	0.00483779	0.0168447	0.0216825		1.42212	1.48413e-12	1.40594e-05		1.13113	6.36643e-07	0	6.36643e-07		1.42212	1.31635e-19	5.00179e-10
1.10374	0		1.10364	0		1.10355	0		1.10348	0		1.10441	0.049204		1.10412	0		1.10441	0		190.964	5.91085e-05		180.003	7.7098e-06		258.222	3.08392e-05		1.48744	0.00445772	0.0137894	0.0182472		1.42232	1.92963e-12	1.61441e-05		1.13167	1.04859e-06	0	1.04859e-06		1.42232	2.00472e-19	6.56504e-10
1.10426	0		1.10416	0		1.10407	0		1.104	0		1.10493	0.0436554		1.10464	0		1.10493	0		191.015	7.7098e-06		180.982	0.00155224		258.247	7.7098e-06		1.48866	0.00413574	0.011416	0.0155517		1.42252	2.50554e-12	1.85219e-05		1.13221	1.55416e-06	0	1.55416e-06		1.42252	3.04672e-19	8.60182e-10
1.10478	0		1.10468	0		1.10459	0		1.10452	0		1.10545	0.0368674		1.10516	0		1.10546	0		192.764	7.7098e-06		181.99	0.000113077		258.298	7.7098e-06		1.48987	0.00400916	0.00957682	0.013586		1.42272	3.24903e-12	2.12312e-05		1.13275	2.1159e-06	0	2.1159e-06		1.42272	4.62068e-19	1.12508e-09
1.1053	0		1.1052	0		1.10511	0		1.10504	0		1.10597	0.0295031		1.10568	0		1.10598	0		192.981	0.000223584		182.224	7.7098e-06		258.325	4.11189e-05		1.49109	0.00408636	0.00816186	0.0122482		1.42292	4.20758e-12	2.43157e-05		1.13329	2.69637e-06	0	2.69637e-06		1.42292	6.99315e-19	1.46899e-09
1.10582	0		1.10572	0		1.10563	0		1.10556	0		1.10649	0.0221966		1.1062	0		1.1065	0		192.988	8.48078e-05		182.292	7.7098e-06		258.607	7.7098e-06		1.4923	0.00430825	0.00708435	0.0113926		1.42312	5.4417e-12	2.78239e-05		1.13384	3.23939e-06	0	3.23939e-06		1.42312	1.05617e-18	1.91467e-09
1.10634	0		1.10624	0		1.10615	0		1.10608	0		1.10701	0.0154786		1.10672	0		1.10702	0		193.075	5.13987e-05		182.52	7.7098e-06		258.67	7.7098e-06		1.49351	0.00460718	0.00624633	0.0108535		1.42332	7.02851e-12	3.18105e-05		1.13438	3.68879e-06	0	3.68879e-06		1.42332	1.59181e-18	2.49121e-09
1.10686	0		1.10676	0		1.10667	0		1.1066	0		1.10753	0.00976153		1.10724	0		1.10754	0		194.964	5.13987e-05		182.997	0.00105881		258.836	3.08392e-05		1.49473	0.00491499	0.00556124	0.0104762		1.42352	9.06602e-12	3.63366e-05		1.13492	4.00711e-06	0	4.00711e-06		1.42352	2.39411e-18	3.23569e-09
1.10738	0		1.10728	0		1.10719	0		1.10712	0		1.10805	0.00527934		1.10777	0		1.10806	0		194.996	0.000352081		183.006	5.65386e-05		258.849	7.7098e-06		1.49594	0.00512404	0.00488586	0.0100099		1.42372	1.16787e-11	4.14705e-05		1.13546	4.13818e-06	0	4.13818e-06		1.42372	3.59327e-18	4.19532e-09
1.1079	0		1.1078	0		1.10771	0		1.10764	0		1.10858	0.00205378		1.10829	0		1.10858	0		195.104	0.000120787		183.171	7.19582e-05		258.869	7.7098e-06		1.49716	0.00515055	0.00419632	0.00934687		1.42392	1.50245e-11	4.72883e-05		1.136	4.10073e-06	0	4.10073e-06		1.42392	5.38184e-18	5.43004e-09
1.10842	0		1.10832	0		1.10823	0		1.10816	0		1.1091	3.34543e-06		1.10881	0		1.1091	0		195.631	7.7098e-06		183.667	7.7098e-06		258.954	1.79895e-05		1.49837	0.00496717	0.00356011	0.00852729		1.42412	1.93032e-11	5.38753e-05		1.13654	3.89476e-06	0	3.89476e-06		1.42412	8.0439e-18	7.01589e-09
1.10894	0		1.10884	0		1.10875	0		1.10868	0		1.10962	0		1.10933	0		1.10962	0		195.951	7.7098e-06		183.99	1.54196e-05		259.013	0.0112178		1.49959	0.00459631	0.00308555	0.00768187		1.42432	2.47675e-11	6.13262e-05		1.13708	3.50154e-06	0	3.50154e-06		1.42432	1.19977e-17	9.04906e-09
1.10946	0		1.10936	0		1.10927	0		1.1092	0		1.11014	0		1.10985	0		1.11014	0		196.001	6.93882e-05		183.998	7.7098e-06		259.065	5.39686e-05		1.5008	0.00411204	0.00281494	0.00692698		1.42452	3.17368e-11	6.97466e-05		1.13763	3.01469e-06	0	3.01469e-06		1.42452	1.78575e-17	1.1651e-08
1.10998	0		1.10988	0		1.10979	0		1.10972	0		1.11066	0		1.11037	0		1.11066	0		197.016	0.000161906		184.544	2.31294e-05		259.186	1.79895e-05		1.50202	0.00364999	0.00269297	0.00634296		1.42472	4.06132e-11	7.9254e-05		1.13817	2.45295e-06	0	2.45295e-06		1.42472	2.65241e-17	1.4975e-08
1.1105	0		1.1104	0		1.11031	0		1.11024	0		1.11118	0		1.11089	0		1.11118	0		198.825	7.7098e-06		185.146	7.7098e-06		259.199	2.56993e-05		1.50323	0.00326152	0.00269692	0.00595844		1.42492	5.19036e-11	8.99787e-05		1.13871	1.87248e-06	0	1.87248e-06		1.42492	3.93147e-17	1.92136e-08
1.11103	0		1.11092	0		1.11083	0		1.11076	0		1.1117	0		1.11141	0		1.11171	0		198.85	7.7098e-06		185.516	7.7098e-06		259.345	7.7098e-06		1.50444	0.00296144	0.00278317	0.00574461		1.42513	6.6245e-11	0.000102066		1.13925	1.32946e-06	0	1.32946e-06		1.42513	5.81519e-17	2.4609e-08
1.11155	0		1.11145	0		1.11135	0		1.11128	0		1.11222	0		1.11193	0		1.11223	0		198.929	7.7098e-06		186.613	7.7098e-06		259.397	2.82693e-05		1.50566	0.00273494	0.00286004	0.00559498		1.42533	8.44372e-11	0.000115675		1.13979	8.61341e-07	0	8.61341e-07		1.42533	8.58356e-17	3.14643e-08
1.11207	0		1.11197	0		1.11187	0		1.1118	0		1.11274	0		1.11245	0		1.11275	0		198.991	0.000884057		187.075	7.7098e-06		259.453	3.8549e-05		1.50687	0.00252408	0.00285082	0.0053749		1.42553	1.07483e-10	0.000130985		1.14033	4.86845e-07	0	4.86845e-07		1.42553	1.26434e-16	4.01591e-08
1.11259	0		1.11249	0		1.11239	0		1.11232	0		1.11326	0		1.11297	0		1.11327	0		199.432	7.7098e-06		187.417	7.7098e-06		259.592	2.05595e-05		1.50809	0.00225017	0.00271519	0.00496536		1.42573	1.36638e-10	0.000148191		1.14087	2.05973e-07	0	2.05973e-07		1.42573	1.85848e-16	5.1167e-08
1.11311	0		1.11301	0		1.11291	0		1.11284	0		1.11378	0		1.11349	0		1.11379	0		199.496	3.59791e-05		188.037	7.19582e-05		259.656	6.16784e-05		1.5093	0.00188047	0.00247783	0.00435829		1.42593	1.73471e-10	0.000167512		1.14141	3.74496e-08	0	3.74496e-08		1.42593	2.72612e-16	6.50784e-08
1.11363	0		1.11353	0		1.11343	0		1.11336	0		1.1143	0		1.11401	0		1.11431	0		200.638	7.7098e-06		188.329	2.82693e-05		259.665	1.54196e-05		1.51052	0.00144146	0.00223684	0.0036783		1.42613	2.19942e-10	0.000189186		1.14196	0	0	0		1.42613	3.9905e-16	8.26276e-08
1.11415	0		1.11405	0		1.11395	0		1.11388	0		1.11482	0		1.11453	0		1.11483	0		200.811	7.7098e-06		188.554	7.7098e-06		259.679	4.11189e-05		1.51173	0.000983032	0.00210581	0.00308885		1.42633	2.78494e-10	0.000213477		1.1425	0	0	0		1.42633	5.82913e-16	1.04726e-07
1.11467	0		1.11457	0		1.11447	0		1.1144	0		1.11535	0		1.11506	0		1.11535	0		201.417	7.7098e-06		190.035	7.7098e-06		259.7	2.31294e-05		1.51294	0.000566412	0.002211	0.00277741		1.42653	3.52166e-10	0.000240678		1.14304	0	0	0		1.42653	8.49718e-16	1.32502e-07
1.11519	0		1.11509	0		1.11499	0		1.11492	0		1.11587	0		1.11558	0		1.11587	0		201.683	7.7098e-06		190.795	7.7098e-06		259.713	1.02797e-05		1.51416	0.000253824	0.00253066	0.00278449		1.42673	4.44739e-10	0.000271108		1.14358	0	0	0		1.42673	1.23606e-15	1.67353e-07
1.11571	0		1.11561	0		1.11551	0		1.11544	0		1.11639	0		1.1161	0		1.11639	0		201.932	7.7098e-06		190.86	7.7098e-06		259.854	2.82693e-05		1.51537	4.42792e-05	0.00303716	0.00308144		1.42693	5.60903e-10	0.000305118		1.14412	0	0	0		1.42693	1.79433e-15	2.11002e-07
1.11623	0		1.11613	0		1.11603	0		1.11596	0		1.11691	0		1.11662	0		1.11691	0		204.725	7.7098e-06		191.403	7.7098e-06		259.937	7.7098e-06		1.51659	0	0.00367122	0.00367122		1.42713	7.06473e-10	0.000343096		1.14466	0	0	0		1.42713	2.5993e-15	2.65569e-07
1.11675	0		1.11665	0		1.11655	0		1.11648	0		1.11743	0		1.11714	0		1.11743	0		204.978	7.19582e-05		192.321	7.7098e-06		259.998	1.54196e-05		1.5178	0	0.00431434	0.00431434		1.42733	8.88646e-10	0.000385463		1.1452	0	0	0		1.42733	3.75756e-15	3.33665e-07
1.11727	0		1.11717	0		1.11707	0		1.117	0		1.11795	0		1.11766	0		1.11795	0		204.985	7.7098e-05		192.984	0.000262133		260.017	0.000421469		1.51902	0	0.00484306	0.00484306		1.42753	1.11632e-09	0.000432684		1.14574	0	0	0		1.42753	5.42064e-15	4.1849e-07
1.11779	0		1.11769	0		1.11759	0		1.11752	0		1.11847	0		1.11818	0		1.11848	0		207.643	7.7098e-06		194.995	0.000262133		260.212	1.54196e-05		1.52023	7.75298e-05	0.00515812	0.00523565		1.42773	1.40046e-09	0.000485267		1.14629	0	0	0		1.42773	7.8035e-15	5.23962e-07
1.11831	0		1.11821	0		1.11812	0		1.11804	0		1.11899	0		1.1187	0		1.119	0		208.168	7.7098e-06		195.905	1.54196e-05		260.22	1.54196e-05		1.52144	0.000218598	0.0052205	0.0054391		1.42793	1.75461e-09	0.000543764		1.14683	0	0	0		1.42793	1.12105e-14	6.54871e-07
1.11883	0		1.11873	0		1.11864	0		1.11856	0		1.11951	0		1.11922	0		1.11952	0		209.19	0.000249284		195.996	1.54196e-05		260.24	1.02797e-05		1.52266	0.000396702	0.00503878	0.00543548		1.42813	2.1954e-09	0.000608781		1.14737	0	1.87248e-08	1.87248e-08		1.42813	1.60713e-14	8.17056e-07
1.11935	0		1.11925	0		1.11916	0		1.11909	0		1.12003	0		1.11974	0		1.12004	0		210.212	7.7098e-06		196.419	7.7098e-06		260.262	7.7098e-06		1.52387	0.000595547	0.00470314	0.00529869		1.42833	2.7433e-09	0.000680977		1.14791	0	3.74496e-08	3.74496e-08		1.42833	2.29919e-14	1.01763e-06
1.11987	0		1.11977	0		1.11968	0		1.11961	0		1.12055	0		1.12026	0		1.12056	0		212.661	7.7098e-06		197.013	0.000113077		260.3	1.79895e-05		1.52509	0.000771841	0.00433574	0.00510758		1.42853	3.4234e-09	0.00076107		1.14845	0	0	0		1.42853	3.28241e-14	1.26522e-06
1.12039	0		1.12029	0		1.1202	0		1.12013	0		1.12107	0		1.12078	0		1.12108	0		212.753	7.7098e-06		198.514	7.7098e-06		260.381	3.08392e-05		1.5263	0.000882951	0.00394711	0.00483006		1.42873	4.26646e-09	0.00084984		1.14899	0	0	0		1.42873	4.67632e-14	1.57031e-06
1.12091	0		1.12081	0		1.12072	0		1.12065	0		1.1216	0		1.1213	0		1.1216	0		213.006	0.00118731		198.992	0.00126698		260.454	7.7098e-06		1.52752	0.000899411	0.00361657	0.00451599		1.42893	5.3101e-09	0.000948137		1.14953	0	0	0		1.42893	6.64831e-14	1.94557e-06
1.12143	0		1.12133	0		1.12124	0		1.12117	0		1.12212	0		1.12182	0		1.12212	0		213.019	0.000120787		199.064	7.7098e-06		260.48	4.36889e-05		1.52873	0.000821058	0.00341625	0.00423731		1.42913	6.60028e-09	0.00105688		1.15008	0	0	0		1.42913	9.4322e-14	2.40628e-06
1.12195	0		1.12185	0		1.12176	0		1.12169	0		1.12264	0		1.12235	0		1.12264	0		213.141	2.82693e-05		199.415	3.59791e-05		260.533	7.7098e-06		1.52994	0.000664847	0.00334152	0.00400636		1.42933	8.1931e-09	0.00117707		1.15062	0	0	0		1.42933	1.33539e-13	2.9709e-06
1.12248	0		1.12237	0		1.12228	0		1.12221	0		1.12316	0		1.12287	0		1.12316	0		213.392	4.62588e-05		200.696	7.7098e-06		260.56	7.7098e-06		1.53116	0.000465508	0.00332901	0.00379451		1.42953	1.01568e-08	0.00130977		1.15116	0	0	0		1.42953	1.88669e-13	3.6616e-06
1.123	0		1.12289	0		1.1228	0		1.12273	0		1.12368	0		1.12339	0		1.12368	0		214.82	7.7098e-06		202.591	7.7098e-06		260.934	7.7098e-06		1.53237	0.000272918	0.0033165	0.00358941		1.42973	1.25746e-08	0.00145617		1.1517	0	1.87248e-07	1.87248e-07		1.42973	2.66002e-13	4.50499e-06
1.12352	0		1.12341	0		1.12332	0		1.12325	0		1.1242	0		1.12391	0		1.1242	0		217.193	5.65386e-05		203.911	7.7098e-06		261.028	3.08392e-05		1.53359	0.000133825	0.00324868	0.0033825		1.42993	1.55473e-08	0.00161752		1.15224	0	7.86442e-07	7.86442e-07		1.42993	3.74253e-13	5.53297e-06
1.12404	0		1.12394	0		1.12384	0		1.12377	0		1.12472	0		1.12443	0		1.12472	0		217.304	7.7098e-06		205.233	7.7098e-06		261.344	7.7098e-06		1.5348	6.58427e-05	0.00306383	0.00312967		1.43013	1.91974e-08	0.00179518		1.15278	0	1.66651e-06	1.66651e-06		1.43013	5.25461e-13	6.78365e-06
1.12456	0		1.12446	0		1.12436	0		1.12429	0		1.12524	0		1.12495	0		1.12525	0		217.664	7.7098e-06		205.511	4.11189e-05		261.728	1.54196e-05		1.53602	6.84764e-05	0.00279354	0.00286202		1.43033	2.36731e-08	0.00199062		1.15332	0	2.86489e-06	2.86489e-06		1.43033	7.36224e-13	8.3025e-06
1.12508	0		1.12498	0		1.12488	0		1.12481	0		1.12576	0		1.12547	0		1.12577	0		218.012	2.31294e-05		206.933	7.7098e-06		261.804	7.7098e-06		1.53723	0.000122303	0.00247371	0.00259601		1.43053	2.91535e-08	0.0022054		1.15386	0	4.36288e-06	4.36288e-06		1.43053	1.02938e-12	1.01437e-05
1.1256	0		1.1255	0		1.1254	0		1.12533	0		1.12628	0		1.12599	0		1.12629	0		219.315	1.28497e-05		208.277	7.7098e-06		261.933	2.05595e-05		1.53844	0.000210861	0.00212227	0.00233314		1.43073	3.58553e-08	0.00244122		1.15441	0	6.19791e-06	6.19791e-06		1.43073	1.43626e-12	1.23715e-05
1.12612	0		1.12602	0		1.12592	0		1.12585	0		1.1268	0		1.12651	0		1.12681	0		219.915	7.7098e-06		209.007	7.7098e-06		262.841	1.79895e-05		1.53966	0.000314563	0.00179323	0.00210779		1.43093	4.40394e-08	0.00269991		1.15495	0	8.33254e-06	8.33254e-06		1.43093	1.9998e-12	1.50623e-05
1.12664	0		1.12654	0		1.12644	0		1.12637	0		1.12732	0		1.12703	0		1.12733	0		220.554	7.7098e-06		210.007	7.19582e-05		263.084	8.22379e-05		1.54087	0.000407566	0.00155241	0.00195997		1.43113	5.40199e-08	0.00298339		1.15549	0	1.05982e-05	1.05982e-05		1.43113	2.77865e-12	1.83063e-05
1.12716	0		1.12706	0		1.12696	0		1.12689	0		1.12784	0		1.12755	0		1.12785	0		220.714	7.7098e-06		210.991	0.000149056		263.236	4.62588e-05		1.54209	0.000467977	0.00138945	0.00185742		1.43133	6.61746e-08	0.00329377		1.15603	0	1.27516e-05	1.27516e-05		1.43133	3.8528e-12	2.22101e-05
1.12768	0		1.12758	0		1.12748	0		1.12741	0		1.12837	0		1.12807	0		1.12837	0		222.101	6.68183e-05		211.006	6.16784e-05		263.252	7.7098e-05		1.5433	0.000486084	0.00126665	0.00175273		1.43153	8.09571e-08	0.00363326		1.15657	0	1.46053e-05	1.46053e-05		1.43153	5.33106e-12	2.68993e-05
1.1282	0		1.1281	0		1.128	0		1.12793	0		1.12889	0		1.12859	0		1.12889	0		222.993	0.000292973		211.206	0.000156766		263.747	7.7098e-06		1.54452	0.000465508	0.0011641	0.00162961		1.43173	9.89107e-08	0.00400424		1.15711	0	1.5991e-05	1.5991e-05		1.43173	7.36115e-12	3.25217e-05
1.12872	0		1.12862	0		1.12852	0		1.12845	0		1.12941	0		1.12912	0		1.12941	0		223.39	7.7098e-06		211.479	7.7098e-06		264.209	7.7098e-06		1.54573	0.000412834	0.00106056	0.0014734		1.43193	1.20686e-07	0.00440926		1.15765	0	1.67961e-05	1.67961e-05		1.43193	1.01431e-11	3.92506e-05
1.12924	0		1.12914	0		1.12904	0		1.12897	0		1.12993	0		1.12964	0		1.12993	0		223.696	1.54196e-05		211.732	2.05595e-05		265.255	0.00137748		1.54694	0.00033053	0.000944349	0.00127488		1.43213	1.4706e-07	0.004851		1.15819	0	1.69459e-05	1.69459e-05		1.43213	1.39474e-11	4.72889e-05
1.12976	0		1.12966	0		1.12956	0		1.12949	0		1.13045	0		1.13016	0		1.13045	0		224.221	7.7098e-06		213.008	0.00147257		265.686	2.31294e-05		1.54816	0.000235881	0.000849042	0.00108492		1.43233	1.78962e-07	0.00533234		1.15874	0	1.64404e-05	1.64404e-05		1.43233	1.91385e-11	5.6874e-05
1.13028	0		1.13018	0		1.13008	0		1.13001	0		1.13097	0		1.13068	0		1.13097	0		224.922	7.7098e-06		213.568	2.31294e-05		265.709	1.54196e-05		1.54937	0.000144689	0.00079538	0.000940069		1.43253	2.17495e-07	0.00585632		1.15928	0	1.53169e-05	1.53169e-05		1.43253	2.62071e-11	6.82824e-05
1.1308	0		1.1307	0		1.1306	0		1.13053	0		1.13149	0		1.1312	0		1.13149	0		225.007	0.000665613		213.774	7.7098e-06		265.934	2.05595e-05		1.55059	7.20978e-05	0.000782705	0.000854803		1.43273	2.63976e-07	0.00642617		1.15982	1.87248e-08	1.36691e-05	1.36878e-05		1.43273	3.58117e-11	8.1836e-05
1.13132	0		1.13122	0		1.13112	0		1.13105	0		1.13201	0		1.13172	0		1.13202	0		225.845	2.05595e-05		213.97	7.7098e-06		265.957	1.54196e-05		1.5518	2.43618e-05	0.000796038	0.0008204		1.43293	3.19966e-07	0.00704532		1.16036	2.24698e-07	1.16468e-05	1.18715e-05		1.43293	4.88342e-11	9.79087e-05
1.13184	0		1.13174	0		1.13164	0		1.13157	0		1.13253	0		1.13224	0		1.13254	0		226.009	7.19582e-05		214.071	1.54196e-05		266.023	3.08392e-05		1.55302	0	0.000859906	0.000859906		1.43313	3.87319e-07	0.00771739		1.1609	5.43019e-07	9.4373e-06	9.98032e-06		1.43313	6.64536e-11	0.000116934
1.13236	0		1.13226	0		1.13216	0		1.13209	0		1.13305	0		1.13276	0		1.13306	0		226.115	4.62588e-05		214.282	7.7098e-06		266.528	7.7098e-06		1.55423	0	0.000950439	0.000950439		1.43333	4.6823e-07	0.00844618		1.16144	9.17515e-07	7.1716e-06	8.08911e-06		1.43333	9.02418e-11	0.000139411
1.13288	0		1.13278	0		1.13269	0		1.13261	0		1.13357	0		1.13328	0		1.13358	0		226.223	7.7098e-06		215.001	7.7098e-06		267.272	6.93882e-05		1.55544	0	0.00104081	0.00104081		1.43353	5.65295e-07	0.00923573		1.16198	1.36691e-06	5.07442e-06	6.44133e-06		1.43353	1.2229e-10	0.000165919
1.1334	0		1.1333	0		1.13321	0		1.13313	0		1.13409	0		1.1338	0		1.1341	0		226.296	7.7098e-06		215.013	7.7098e-05		267.976	2.56993e-05		1.55666	0	0.0011241	0.0011241		1.43373	6.81578e-07	0.0100903		1.16253	1.81631e-06	3.27684e-06	5.09315e-06		1.43373	1.65375e-10	0.000197123
1.13393	0		1.13382	0		1.13373	0		1.13365	0		1.13461	0		1.13432	0		1.13462	0		226.367	1.79895e-05		215.477	2.31294e-05		268.276	6.68183e-05		1.55787	0	0.0012255	0.0012255		1.43393	8.20695e-07	0.0110143		1.16307	2.32188e-06	1.85376e-06	4.17563e-06		1.43393	2.23173e-10	0.000233786
1.13445	0		1.13434	0		1.13425	0		1.13417	0		1.13514	0		1.13484	0		1.13514	0		227.298	7.7098e-06		215.509	7.7098e-06		270.165	3.8549e-05		1.55909	0	0.00134928	0.00134928		1.43413	9.869e-07	0.0120124		1.16361	2.79e-06	8.42616e-07	3.63261e-06		1.43413	3.00545e-10	0.000276783
1.13497	0		1.13486	0		1.13477	0		1.13469	0		1.13566	0		1.13536	0		1.13566	0		227.385	2.31294e-05		216.431	7.7098e-06		270.741	7.7098e-06		1.5603	0	0.00148442	0.00148442		1.43433	1.1852e-06	0.0130895		1.16415	3.22067e-06	1.68523e-07	3.38919e-06		1.43433	4.03899e-10	0.000327117
1.13549	0		1.13538	0		1.13529	0		1.13521	0		1.13618	0		1.13588	0		1.13618	0		229.236	7.7098e-06		217.278	7.7098e-06		270.957	7.7098e-06		1.56152	0	0.00162977	0.00162977		1.43453	1.42145e-06	0.0142507		1.16469	3.55771e-06	0	3.55771e-06		1.43453	5.41663e-10	0.000385928
1.13601	0		1.13591	0		1.13581	0		1.13573	0		1.1367	0		1.13641	0		1.1367	0		229.89	7.7098e-06		218.162	6.93882e-05		271.645	7.7098e-06		1.56273	0	0.00173775	0.00173775		1.43473	1.70255e-06	0.0155014		1.16523	3.78241e-06	0	3.78241e-06		1.43473	7.24904e-10	0.000454517
1.13653	0		1.13643	0		1.13633	0		1.13626	0		1.13722	0		1.13693	0		1.13722	0		230.859	7.7098e-06		219.146	7.7098e-06		275.688	7.7098e-06		1.56394	0	0.00177973	0.00177973		1.43493	2.03653e-06	0.0168472		1.16577	3.93221e-06	0	3.93221e-06		1.43493	9.68115e-10	0.000534362
1.13705	0		1.13695	0		1.13685	0		1.13678	0		1.13774	0		1.13745	0		1.13774	0		231.004	4.88288e-05		219.922	7.7098e-06		275.719	7.7098e-06		1.56516	0	0.00178763	0.00178763		1.43514	2.43281e-06	0.0182938		1.16631	4.00711e-06	0	4.00711e-06		1.43514	1.29023e-09	0.000627136
1.13757	0		1.13747	0		1.13737	0		1.1373	0		1.13826	0		1.13797	0		1.13826	0		231.608	7.7098e-06		220.249	7.7098e-06		276.277	3.34091e-05		1.56637	0	0.00177166	0.00177166		1.43534	2.90236e-06	0.0198473		1.16686	4.04456e-06	0	4.04456e-06		1.43534	1.71594e-09	0.000734732
1.13809	0		1.13799	0		1.13789	0		1.13782	0		1.13878	0		1.13849	0		1.13879	0		232.034	7.9668e-05		221.16	6.16784e-05		280.239	5.13987e-05		1.56759	0	0.00174055	0.00174055		1.43554	3.45796e-06	0.021514		1.1674	4.10073e-06	7.48992e-08	4.17563e-06		1.43554	2.27737e-09	0.000859284
1.13861	0		1.13851	0		1.13841	0		1.13834	0		1.1393	0		1.13901	0		1.13931	0		233.545	7.7098e-06		221.3	7.7098e-06		281.103	6.42484e-05		1.5688	0	0.00171899	0.00171899		1.43574	4.11446e-06	0.0233002		1.16794	4.25053e-06	2.80872e-07	4.5314e-06		1.43574	3.01618e-09	0.00100319
1.13913	0		1.13903	0		1.13893	0		1.13886	0		1.13982	0		1.13953	0		1.13983	0		234.222	7.7098e-06		222.99	0.000670753		283.261	6.68183e-05		1.57002	0	0.00175059	0.00175059		1.43594	4.88913e-06	0.0252127		1.16848	4.58758e-06	4.49395e-07	5.03697e-06		1.43594	3.98636e-09	0.00116916
1.13965	0		1.13955	0		1.13945	0		1.13938	0		1.14034	0		1.14005	0		1.14035	0		235.212	5.91085e-05		223.001	0.000151626		283.272	3.08392e-05		1.57123	0	0.00180393	0.00180393		1.43614	5.80196e-06	0.0272584		1.16902	5.09315e-06	6.55368e-07	5.74851e-06		1.43614	5.25764e-09	0.00136021
1.14017	0		1.14007	0		1.13997	0		1.1399	0		1.14086	0		1.14057	0		1.14087	0		235.56	7.7098e-06		223.558	7.7098e-06		283.493	7.7098e-06		1.57245	8.39494e-06	0.00184886	0.00185726		1.43634	6.87613e-06	0.0294443		1.16956	5.65489e-06	8.80066e-07	6.53496e-06		1.43634	6.9199e-09	0.00157971
1.14069	0		1.14059	0		1.14049	0		1.14042	0		1.14138	0		1.14109	0		1.14139	0		236.017	7.7098e-06		223.577	2.56993e-05		283.564	7.7098e-06		1.57366	4.03287e-05	0.00189084	0.00193117		1.43654	8.13839e-06	0.0317778		1.1701	6.16046e-06	1.10476e-06	7.26522e-06		1.43654	9.08872e-09	0.00183142
1.14121	0		1.14111	0		1.14101	0		1.14094	0		1.14191	0		1.14161	0		1.14191	0		236.24	0.000192745		223.725	2.05595e-05		283.751	7.7098e-06		1.57487	9.26736e-05	0.00187783	0.00197051		1.43674	9.61962e-06	0.0342662		1.17064	6.53496e-06	1.31074e-06	7.84569e-06		1.43674	1.19124e-08	0.00211954
1.14173	0		1.14163	0		1.14153	0		1.14146	0		1.14243	0		1.14213	0		1.14243	0		236.615	7.7098e-06		224.258	2.82693e-05		285.028	0.000866068		1.57609	0.000161315	0.00181413	0.00197545		1.43694	1.13554e-05	0.0369173		1.17119	6.74093e-06	1.46053e-06	8.20146e-06		1.43694	1.55809e-08	0.0024487
1.14225	0		1.14215	0		1.14205	0		1.14198	0		1.14295	0		1.14265	0		1.14295	0		237.097	2.05595e-05		225.008	0.00155995		285.086	7.7098e-06		1.5773	0.000237034	0.00175652	0.00199355		1.43714	1.33867e-05	0.0397387		1.17173	6.75965e-06	1.57288e-06	8.33254e-06		1.43714	2.03367e-08	0.00282403
1.14277	0		1.14267	0		1.14257	0		1.1425	0		1.14347	0		1.14318	0		1.14347	0		237.193	7.7098e-05		225.028	0.000151626		285.213	1.02797e-05		1.57852	0.000303041	0.00175092	0.00205396		1.43734	1.57604e-05	0.0427385		1.17227	6.53496e-06	1.59161e-06	8.12656e-06		1.43734	2.64888e-08	0.00325121
1.14329	0		1.14319	0		1.14309	0		1.14302	0		1.14399	0		1.1437	0		1.14399	0		237.221	0.00334862		225.225	8.73778e-05		286.032	4.36889e-05		1.57973	0.000340571	0.00182302	0.00216359		1.43754	1.85305e-05	0.0459245		1.17281	6.10429e-06	1.49798e-06	7.60227e-06		1.43754	3.44301e-08	0.00373647
1.14381	0		1.14371	0		1.14361	0		1.14354	0		1.14451	0		1.14422	0		1.14451	0		237.256	7.19582e-05		225.253	3.34091e-05		287.007	4.62588e-05		1.58095	0.000337608	0.00195602	0.00229363		1.43774	2.17587e-05	0.049305		1.17335	5.56127e-06	1.36691e-06	6.92818e-06		1.43774	4.46591e-08	0.00428665
1.14433	0		1.14423	0		1.14413	0		1.14406	0		1.14503	0		1.14474	0		1.14503	0		237.328	7.7098e-06		225.828	1.54196e-05		287.017	8.48078e-05		1.58216	0.000296128	0.00212754	0.00242367		1.43794	2.55155e-05	0.0528882		1.17389	5.01825e-06	1.19839e-06	6.21663e-06		1.43794	5.78064e-08	0.00490926
1.14485	0		1.14475	0		1.14465	0		1.14458	0		1.14555	0		1.14526	0		1.14556	0		237.451	2.82693e-05		225.901	3.34091e-05		287.389	7.7098e-06		1.58337	0.000228145	0.00225396	0.00248211		1.43814	2.98814e-05	0.0566822		1.17443	4.62503e-06	9.7369e-07	5.59872e-06		1.43814	7.46683e-08	0.00561248
1.14537	0		1.14527	0		1.14517	0		1.1451	0		1.14607	0		1.14578	0		1.14608	0		237.48	7.7098e-06		226.012	8.22379e-05		288.028	7.7098e-06		1.58459	0.000154401	0.00228705	0.00244145		1.43834	3.4948e-05	0.0606954		1.17497	4.55013e-06	7.67717e-07	5.31784e-06		1.43834	9.62479e-08	0.00640523
1.1459	0		1.14579	0		1.14569	0		1.14562	0		1.14659	0		1.1463	0		1.1466	0		237.743	3.34091e-05		226.143	1.02797e-05		288.049	2.05595e-05		1.5858	0.000100739	0.00221989	0.00232063		1.43854	4.08196e-05	0.0649359		1.17552	4.94335e-06	6.17918e-07	5.56127e-06		1.43854	1.23806e-07	0.00729718
1.14642	0		1.14631	0		1.14621	0		1.14614	0		1.14711	0		1.14682	0		1.14712	0		238.223	0.000280123		227.302	7.7098e-06		290.71	7.7098e-06		1.58702	9.05337e-05	0.00203536	0.0021259		1.43874	4.76147e-05	0.0694121		1.17606	5.95449e-06	5.0557e-07	6.46006e-06		1.43874	1.58922e-07	0.00829882
1.14694	0		1.14683	0		1.14673	0		1.14666	0		1.14763	0		1.14734	0		1.14764	0		238.255	3.08392e-05		229.004	0.000133637		291.266	0.000197885		1.58823	0.000133825	0.00178335	0.00191717		1.43894	5.54675e-05	0.0741321		1.1766	7.60227e-06	4.3067e-07	8.03294e-06		1.43894	2.03575e-07	0.00942146
1.14746	0		1.14735	0		1.14726	0		1.14718	0		1.14816	0		1.14786	0		1.14816	0		238.281	1.79895e-05		230.122	7.7098e-06		291.273	0.000267273		1.58944	0.000225676	0.00154961	0.00177528		1.43914	6.45299e-05	0.0791039		1.17714	9.83052e-06	3.55771e-07	1.01863e-05		1.43914	2.6023e-07	0.0106773
1.14798	0		1.14788	0		1.14778	0		1.1477	0		1.14868	0		1.14838	0		1.14868	0		238.32	2.05595e-05		230.647	7.7098e-06		292.278	6.68183e-05		1.59066	0.000339255	0.00141759	0.00175685		1.43934	7.49736e-05	0.0843355		1.17768	1.23396e-05	3.55771e-07	1.26954e-05		1.43934	3.3196e-07	0.0120794
1.1485	0		1.1484	0		1.1483	0		1.14822	0		1.1492	0		1.1489	0		1.1492	0		238.571	7.7098e-06		231.532	7.7098e-06		294.279	9.76575e-05		1.59187	0.000440817	0.00142681	0.00186763		1.43954	8.69924e-05	0.0898346		1.17822	1.47926e-05	4.3067e-07	1.52233e-05		1.43954	4.2258e-07	0.0136417
1.14902	0		1.14892	0		1.14882	0		1.14874	0		1.14972	0		1.14942	0		1.14972	0		238.885	7.7098e-06		231.589	7.7098e-06		296.288	0.000128497		1.59309	0.000501886	0.00155356	0.00205544		1.43974	0.000100804	0.0956088		1.17876	1.68523e-05	5.99194e-07	1.74515e-05		1.43974	5.36817e-07	0.0153793
1.14954	0		1.14944	0		1.14934	0		1.14926	0		1.15024	0		1.14994	0		1.15024	0		239.24	0.000100227		232.144	9.50876e-05		298.04	7.7098e-06		1.5943	0.000509787	0.00178796	0.00229775		1.43994	0.000116655	0.101665		1.17931	1.8238e-05	8.42616e-07	1.90806e-05		1.43994	6.80516e-07	0.0173078
1.15006	0		1.14996	0		1.14986	0		1.14978	0		1.15076	0		1.15047	0		1.15076	0		239.64	7.7098e-06		232.678	7.7098e-06		299.049	5.91085e-05		1.59552	0.000465014	0.00211339	0.0025784		1.44014	0.000134819	0.108011		1.17985	1.88184e-05	1.17966e-06	1.99981e-05		1.44014	8.60885e-07	0.0194442
1.15058	0		1.15048	0		1.15038	0		1.1503	0		1.15128	0		1.15099	0		1.15128	0		240.202	7.7098e-05		232.752	7.7098e-06		299.896	7.7098e-06		1.59673	0.000380571	0.00253494	0.00291551		1.44034	0.000155606	0.114653		1.18039	1.84814e-05	1.61033e-06	2.00917e-05		1.44034	1.08679e-06	0.0218061
1.1511	0		1.151	0		1.1509	0		1.15082	0		1.1518	0		1.15151	0		1.15181	0		240.226	7.7098e-06		233.323	7.7098e-06		300.039	4.36889e-05		1.59794	0.000279996	0.00307913	0.00335913		1.44054	0.000179359	0.121597		1.18093	1.72643e-05	2.1908e-06	1.94551e-05		1.44054	1.36912e-06	0.0244122
1.15162	0		1.15152	0		1.15142	0		1.15134	0		1.15232	0		1.15203	0		1.15233	0		240.668	1.79895e-05		234.886	7.7098e-06		300.118	7.7098e-06		1.59916	0.000199174	0.00376439	0.00396357		1.44074	0.000206466	0.128848		1.18147	1.53356e-05	2.93979e-06	1.82754e-05		1.44074	1.72121e-06	0.027282
1.15214	0		1.15204	0		1.15194	0		1.15186	0		1.15284	0		1.15255	0		1.15285	0		240.94	1.54196e-05		235.207	6.68183e-05		300.357	7.7098e-06		1.60037	0.000164442	0.00462068	0.00478512		1.44094	0.000237355	0.136414		1.18201	1.30137e-05	4.04456e-06	1.70583e-05		1.44094	2.15933e-06	0.0304359
1.15266	0		1.15256	0		1.15246	0		1.15238	0		1.15336	0		1.15307	0		1.15337	0		241.003	0.0174961		235.522	7.7098e-06		300.633	2.05595e-05		1.60159	0.000174319	0.00566148	0.0058358		1.44114	0.000272504	0.144297		1.18255	1.06544e-05	5.46764e-06	1.61221e-05		1.44114	2.70333e-06	0.0338952
1.15318	0		1.15308	0		1.15298	0		1.1529	0		1.15388	0		1.15359	0		1.15389	0		241.022	0.000205595		235.695	7.7098e-06		301.024	0.00155738		1.6028	0.000208557	0.00688797	0.00709653		1.44134	0.000312445	0.152502		1.18309	8.72576e-06	7.13415e-06	1.58599e-05		1.44134	3.37733e-06	0.0376817
1.1537	0		1.1536	0		1.1535	0		1.15343	0		1.1544	0		1.15411	0		1.15441	0		241.141	4.88288e-05		235.925	7.7098e-06		301.456	2.05595e-05		1.60402	0.000247239	0.00824927	0.00849651		1.44154	0.000357766	0.161034		1.18364	7.60227e-06	9.19388e-06	1.67961e-05		1.44154	4.21059e-06	0.041818
1.15422	0		1.15412	0		1.15402	0		1.15395	0		1.15493	0		1.15463	0		1.15493	0		241.345	3.8549e-05		236.269	7.7098e-06		301.861	2.05595e-05		1.60523	0.000278021	0.00963575	0.00991377		1.44174	0.000409118	0.169894		1.18418	7.65844e-06	1.14034e-05	1.90618e-05		1.44174	5.2385e-06	0.0463274
1.15474	0		1.15464	0		1.15454	0		1.15447	0		1.15545	0		1.15515	0		1.15545	0		241.55	1.79895e-05		237.221	0.000886627		302.026	4.11189e-05		1.60644	0.000302383	0.0109442	0.0112466		1.44194	0.000467224	0.179086		1.18472	8.95046e-06	1.36317e-05	2.25821e-05		1.44194	6.50377e-06	0.0512333
1.15526	0		1.15516	0		1.15506	0		1.15499	0		1.15597	0		1.15567	0		1.15597	0		241.676	1.54196e-05		237.842	7.7098e-06		303.237	4.36889e-05		1.60766	0.000320654	0.012116	0.0124367		1.44214	0.000532876	0.18861		1.18526	1.14409e-05	1.56914e-05	2.71322e-05		1.44214	8.05784e-06	0.0565598
1.15578	0		1.15568	0		1.15558	0		1.15551	0		1.15649	0		1.15619	0		1.15649	0		241.8	3.34091e-05		238.225	7.9668e-05		304.069	7.7098e-06		1.60887	0.000337279	0.0130224	0.0133596		1.44234	0.000606949	0.198467		1.1858	1.50173e-05	1.74515e-05	3.24688e-05		1.44234	9.96246e-06	0.0623311
1.1563	0		1.1562	0		1.1561	0		1.15603	0		1.15701	0		1.15671	0		1.15701	0		241.808	8.99477e-05		238.373	1.54196e-05		305.172	9.76575e-05		1.61009	0.000365592	0.0135313	0.0138969		1.44254	0.000690405	0.208657		1.18634	1.90993e-05	1.88559e-05	3.79552e-05		1.44254	1.22916e-05	0.0685713
1.15682	0		1.15672	0		1.15662	0		1.15655	0		1.15753	0		1.15724	0		1.15753	0		241.844	4.36889e-05		238.631	2.31294e-05		306.277	4.11189e-05		1.6113	0.000428471	0.0135513	0.0139797		1.44274	0.000784297	0.219178		1.18688	2.31439e-05	1.97921e-05	4.2936e-05		1.44274	1.51337e-05	0.0753044
1.15735	0		1.15724	0		1.15714	0		1.15707	0		1.15805	0		1.15776	0		1.15805	0		241.985	2.31294e-05		238.663	7.7098e-06		306.562	2.31294e-05		1.61252	0.000517688	0.0130576	0.0135753		1.44294	0.00088978	0.230029		1.18742	2.66828e-05	2.01292e-05	4.6812e-05		1.44294	1.85942e-05	0.0825543
1.15787	0		1.15776	0		1.15766	0		1.15759	0		1.15857	0		1.15828	0		1.15858	0		241.998	0.000223584		239.239	0.00136207		308.292	0.000100227		1.61373	0.000600815	0.0120581	0.0126589		1.44314	0.00100811	0.241207		1.18797	2.93418e-05	1.97734e-05	4.91152e-05		1.44314	2.27984e-05	0.090344
1.15839	0		1.15828	0		1.15818	0		1.15811	0		1.15909	0		1.1588	0		1.1591	0		242.014	6.16784e-05		239.529	3.59791e-05		309.321	7.7098e-06		1.61495	0.000651843	0.0106601	0.0113119		1.44334	0.00114068	0.252707		1.18851	3.09521e-05	1.86874e-05	4.96394e-05		1.44334	2.78949e-05	0.0986961
1.15891	0		1.1588	0		1.1587	0		1.15863	0		1.15961	0		1.15932	0		1.15962	0		242.025	1.54196e-05		240.236	7.7098e-05		310.315	6.68183e-05		1.61616	0.00065069	0.00901321	0.0096639		1.44354	0.00128896	0.264524		1.18905	3.1364e-05	1.70208e-05	4.83849e-05		1.44354	3.40597e-05	0.107632
1.15943	0		1.15932	0		1.15922	0		1.15915	0		1.16013	0		1.15984	0		1.16014	0		242.041	2.05595e-05		240.726	7.7098e-06		311.879	1.79895e-05		1.61737	0.000583202	0.00725224	0.00783545		1.44374	0.0014546	0.276652		1.18959	3.06899e-05	1.49049e-05	4.55949e-05		1.44374	4.15003e-05	0.117172
1.15995	0		1.15984	0		1.15974	0		1.15967	0		1.16065	0		1.16036	0		1.16066	0		242.121	2.31294e-05		240.76	3.34091e-05		312.031	1.79895e-05		1.61859	0.000466825	0.00555548	0.0060223		1.44394	0.00163935	0.289084		1.19013	2.90983e-05	1.25269e-05	4.16252e-05		1.44394	5.04611e-05	0.127335
1.16047	0		1.16037	0		1.16026	0		1.16019	0		1.16117	0		1.16088	0		1.16118	0		242.146	1.79895e-05		240.928	2.82693e-05		313.023	0.0021202		1.6198	0.000312424	0.00410315	0.00441558		1.44414	0.00184512	0.301811		1.19067	2.70948e-05	1.00927e-05	3.71875e-05		1.44414	6.12288e-05	0.138138
1.16099	0		1.16089	0		1.16078	0		1.16071	0		1.1617	0		1.1614	0		1.1617	0		242.165	7.7098e-06		240.935	1.79895e-05		313.248	7.7098e-06		1.62102	0.000157529	0.00291815	0.00307568		1.44434	0.00207397	0.314823		1.19121	2.49976e-05	7.65844e-06	3.26561e-05		1.44434	7.41396e-05	0.149595
1.16151	0		1.16141	0		1.1613	0		1.16123	0		1.16222	0		1.16192	0		1.16222	0		242.258	1.02797e-05		240.947	2.56993e-05		313.378	2.31294e-05		1.62223	5.3991e-05	0.00199536	0.00204935		1.44454	0.00232813	0.328109		1.19176	2.32375e-05	5.39274e-06	2.86302e-05		1.44454	8.95858e-05	0.16172
1.16203	0		1.16193	0		1.16183	0		1.16175	0		1.16274	0		1.16244	0		1.16274	0		242.286	4.36889e-05		241.002	0.0169513		313.47	1.79895e-05		1.62345	4.57607e-05	0.00132048	0.00136624		1.44474	0.00260998	0.341657		1.1923	2.20391e-05	3.50154e-06	2.55406e-05		1.44474	0.000108025	0.174522
1.16255	0		1.16245	0		1.16235	0		1.16227	0		1.16326	0		1.16296	0		1.16326	0		242.891	1.54196e-05		241.032	7.7098e-05		314.032	5.65386e-05		1.62466	0.000149628	0.000857272	0.0010069		1.44494	0.00292207	0.355454		1.19284	2.1571e-05	1.94738e-06	2.35184e-05		1.44494	0.000129987	0.188008
1.16307	0		1.16297	0		1.16287	0		1.16279	0		1.16378	0		1.16348	0		1.16378	0		243.02	0.000282693		241.047	7.7098e-05		314.196	6.42484e-05		1.62587	0.000364769	0.000530692	0.000895461		1.44515	0.00326716	0.369486		1.19338	2.17582e-05	7.48992e-07	2.25072e-05		1.44515	0.00015609	0.202183
1.16359	0		1.16349	0		1.16339	0		1.16331	0		1.1643	0		1.164	0		1.1643	0		243.14	2.31294e-05		241.154	7.7098e-06		314.235	7.7098e-06		1.62709	0.000664517	0.000317033	0.00098155		1.44535	0.00364818	0.383736		1.19392	2.25072e-05	1.49798e-07	2.2657e-05		1.44535	0.000187043	0.217047
1.16411	0		1.16401	0		1.16391	0		1.16383	0		1.16482	0		1.16453	0		1.16482	0		243.325	7.7098e-06		241.181	4.36889e-05		314.291	4.88288e-05		1.6283	0.000982702	0.000188475	0.00117118		1.44555	0.00406823	0.398188		1.19446	2.35184e-05	2.99597e-07	2.38179e-05		1.44555	0.000223668	0.232597
1.16463	0		1.16453	0		1.16443	0		1.16435	0		1.16534	0		1.16505	0		1.16535	0		243.357	3.8549e-05		241.2	7.7098e-06		314.47	3.34091e-05		1.62952	0.00124377	9.7118e-05	0.00134089		1.44575	0.00453066	0.412824		1.195	2.42861e-05	1.17966e-06	2.54657e-05		1.44575	0.000266907	0.248826
1.16515	0		1.16505	0		1.16495	0		1.16487	0		1.16586	0		1.16557	0		1.16587	0		243.408	7.7098e-06		241.248	1.54196e-05		314.579	1.79895e-05		1.63073	0.00139603	4.46084e-05	0.00144064		1.44595	0.00503897	0.427624		1.19554	2.45108e-05	2.7151e-06	2.72259e-05		1.44595	0.000317842	0.265722
1.16567	0		1.16557	0		1.16547	0		1.16539	0		1.16638	0		1.16609	0		1.16639	0		243.464	2.05595e-05		241.292	2.31294e-05		314.682	2.31294e-05		1.63194	0.00139751	2.89708e-05	0.00142648		1.44615	0.0055969	0.442568		1.19609	2.40052e-05	4.6812e-06	2.86864e-05		1.44615	0.000377709	0.28327
1.16619	0		1.16609	0		1.16599	0		1.16591	0		1.1669	0		1.16661	0		1.16691	0		243.811	1.79895e-05		241.316	3.08392e-05		314.8	3.8549e-05		1.63316	0.00124887	1.87652e-05	0.00126764		1.44635	0.00620839	0.457634		1.19663	2.26383e-05	6.85328e-06	2.94916e-05		1.44635	0.000447918	0.301449
1.16671	0		1.16661	0		1.16651	0		1.16643	0		1.16742	0		1.16713	0		1.16743	0		244.078	7.19582e-05		241.324	2.05595e-05		314.809	5.65386e-05		1.63437	0.000991426	8.06573e-06	0.000999492		1.44655	0.00687758	0.472801		1.19717	2.04662e-05	9.08153e-06	2.95477e-05		1.44655	0.00053007	0.320234
1.16723	0		1.16713	0		1.16703	0		1.16695	0		1.16794	0		1.16765	0		1.16795	0		244.474	7.7098e-06		241.345	7.7098e-06		314.842	7.7098e-06		1.63559	0.000688056	0	0.000688056		1.44675	0.00760882	0.488043		1.19771	1.762e-05	1.1366e-05	2.8986e-05		1.44675	0.000625984	0.339596
1.16775	0		1.16765	0		1.16755	0		1.16747	0		1.16847	0		1.16817	0		1.16847	0		244.665	7.7098e-06		241.353	1.54196e-05		314.867	7.7098e-06		1.6368	0.000401147	0	0.000401147		1.44695	0.00840667	0.503337		1.19825	1.43806e-05	1.34819e-05	2.78625e-05		1.44695	0.000737714	0.3595
1.16827	0		1.16817	0		1.16807	0		1.16799	0		1.16899	0		1.16869	0		1.16899	0		245.615	7.7098e-06		241.377	7.7098e-06		314.886	8.48078e-05		1.63802	0.000179915	0	0.000179915		1.44715	0.0092759	0.518658		1.19879	1.10289e-05	1.52607e-05	2.62896e-05		1.44715	0.000867575	0.379906
1.1688	0		1.16869	0		1.16859	0		1.16851	0		1.16951	0		1.16921	0		1.16951	0		245.728	1.28497e-05		241.47	1.79895e-05		314.931	3.34091e-05		1.63923	4.19747e-05	5.43202e-06	4.74067e-05		1.44735	0.0102215	0.533978		1.19933	7.86442e-06	1.65714e-05	2.44359e-05		1.44735	0.00101817	0.400768
1.16932	0		1.16921	0		1.16911	0		1.16903	0		1.17003	0		1.16973	0		1.17003	0		246.997	7.7098e-06		241.565	2.56993e-05		314.973	3.8549e-05		1.64044	0	3.80242e-05	3.80242e-05		1.44755	0.0112485	0.549271		1.19987	5.03697e-06	1.73953e-05	2.24323e-05		1.44755	0.00119242	0.422038
1.16984	0		1.16973	0		1.16963	0		1.16955	0		1.17055	0		1.17025	0		1.17055	0		248.129	7.7098e-05		241.778	3.34091e-05		315.039	0.0500084		1.64166	0	8.29618e-05	8.29618e-05		1.44775	0.0123624	0.564508		1.20042	2.7151e-06	1.7826e-05	2.05411e-05		1.44775	0.00139358	0.443661
1.17036	0		1.17025	0		1.17015	0		1.17007	0		1.17107	0		1.17077	0		1.17107	0		248.149	7.7098e-06		241.822	4.62588e-05		315.11	2.05595e-05		1.64287	0	0.000140739	0.000140739		1.44795	0.0135687	0.579662		1.20096	9.54965e-07	1.80882e-05	1.90431e-05		1.44795	0.00162529	0.465577
1.17088	0		1.17077	0		1.17067	0		1.1706	0		1.17159	0		1.17129	0		1.17159	0		248.239	0.000161906		241.868	1.79895e-05		315.123	2.05595e-05		1.64409	0	0.00020082	0.00020082		1.44815	0.0148729	0.594703		1.2015	0	1.83503e-05	1.83503e-05		1.44815	0.00189157	0.487722
1.1714	0		1.17129	0		1.17119	0		1.17112	0		1.17211	0		1.17182	0		1.17212	0		248.566	1.02797e-05		241.997	5.91085e-05		315.159	7.7098e-06		1.6453	0	0.000251025	0.000251025		1.44835	0.0162809	0.609602		1.20204	0	1.90618e-05	1.90618e-05		1.44835	0.0021969	0.510029
1.17192	0		1.17181	0		1.17171	0		1.17164	0		1.17263	0		1.17234	0		1.17264	0		249.22	4.62588e-05		242.006	0.000339231		315.167	3.59791e-05		1.64652	0	0.000278679	0.000278679		1.44855	0.0177987	0.624329		1.20258	0	2.07284e-05	2.07284e-05		1.44855	0.0025462	0.532424
1.17244	0		1.17234	0		1.17223	0		1.17216	0		1.17315	0		1.17286	0		1.17316	0		249.4	7.7098e-06		242.048	1.54196e-05		315.22	7.7098e-06		1.64773	0	0.000276869	0.000276869		1.44875	0.0194322	0.638853		1.20312	0	2.34435e-05	2.34435e-05		1.44875	0.00294488	0.554831
1.17296	0		1.17286	0		1.17275	0		1.17268	0		1.17367	0		1.17338	0		1.17368	0		249.8	7.7098e-06		242.092	3.34091e-05		315.245	2.56993e-05		1.64895	0	0.000246252	0.000246252		1.44895	0.0211876	0.653144		1.20366	0	2.68701e-05	2.68701e-05		1.44895	0.00339891	0.577172
1.17348	0		1.17338	0		1.17327	0		1.1732	0		1.17419	0		1.1739	0		1.1742	0		250.255	0.000177325		242.109	1.79895e-05		315.259	7.7098e-06		1.65016	0	0.000194236	0.000194236		1.44915	0.023071	0.667173		1.20421	2.24698e-07	3.07087e-05	3.09334e-05		1.44915	0.00391476	0.599364
1.174	0		1.1739	0		1.17379	0		1.17372	0		1.17472	0		1.17442	0		1.17472	0		250.3	7.7098e-06		242.163	7.7098e-06		315.298	3.8549e-05		1.65137	0	0.000133825	0.000133825		1.44935	0.0250885	0.680907		1.20475	7.48992e-07	3.43787e-05	3.51277e-05		1.44935	0.00449951	0.621322
1.17452	0		1.17442	0		1.17431	0		1.17424	0		1.17524	0		1.17494	0		1.17524	0		250.567	7.7098e-06		242.185	4.62588e-05		315.312	5.13987e-05		1.65259	0	7.72006e-05	7.72006e-05		1.44955	0.0272465	0.694318		1.20529	1.34819e-06	3.75058e-05	3.8854e-05		1.44955	0.00516084	0.64296
1.17504	0		1.17494	0		1.17483	0		1.17476	0		1.17576	0		1.17546	0		1.17576	0		251.256	7.7098e-05		242.219	3.34091e-05		315.325	2.82693e-05		1.6538	0	3.40736e-05	3.40736e-05		1.44975	0.0295509	0.707376		1.20583	2.05973e-06	3.97715e-05	4.18312e-05		1.44975	0.00590704	0.664189
1.17556	0		1.17546	0		1.17535	0		1.17528	0		1.17628	0		1.17598	0		1.17628	0		252.572	7.7098e-06		242.387	7.7098e-06		315.364	2.31294e-05		1.65502	0	7.4073e-06	7.4073e-06		1.44995	0.0320078	0.720049		1.20637	2.99597e-06	4.10448e-05	4.40407e-05		1.44995	0.00674705	0.684921
1.17608	0		1.17598	0		1.17587	0		1.1758	0		1.1768	0		1.1765	0		1.1768	0		253.254	0.000706732		242.426	1.02797e-05		315.428	3.8549e-05		1.65623	0	0	0		1.45015	0.0346232	0.73231		1.20691	4.19436e-06	4.10073e-05	4.52017e-05		1.45015	0.00769047	0.705066
1.1766	0		1.1765	0		1.17639	0		1.17632	0		1.17732	0		1.17702	0		1.17732	0		253.812	1.79895e-05		242.462	7.7098e-06		315.484	3.8549e-05		1.65745	0	0	0		1.45035	0.0374027	0.74413		1.20745	5.56127e-06	3.97528e-05	4.5314e-05		1.45035	0.00874755	0.724537
1.17712	0		1.17702	0		1.17692	0		1.17684	0		1.17784	0		1.17754	0		1.17784	0		253.941	2.56993e-05		242.501	7.7098e-06		315.502	2.56993e-05		1.65866	0	0	0		1.45055	0.0403519	0.75548		1.20799	7.13415e-06	3.74309e-05	4.4565e-05		1.45055	0.0099292	0.743244
1.17764	0		1.17754	0		1.17744	0		1.17736	0		1.17836	0		1.17806	0		1.17836	0		254.208	7.7098e-06		242.581	2.31294e-05		315.525	2.82693e-05		1.65987	0	0	0		1.45075	0.0434761	0.766334		1.20854	8.91301e-06	3.44911e-05	4.34041e-05		1.45075	0.011247	0.761103
1.17816	0		1.17806	0		1.17796	0		1.17788	0		1.17888	0		1.17859	0		1.17889	0		254.248	0.00178867		242.63	2.56993e-05		315.594	5.13987e-05		1.66109	0	0	0		1.45095	0.0467802	0.776665		1.20908	1.07668e-05	3.15513e-05	4.23181e-05		1.45095	0.0127132	0.778031
1.17868	0		1.17858	0		1.17848	0		1.1784	0		1.1794	0		1.17911	0		1.17941	0		254.3	2.31294e-05		242.755	4.62588e-05		315.653	7.7098e-06		1.6623	0	0	0		1.45115	0.0502689	0.786449		1.20962	1.2789e-05	2.92669e-05	4.20559e-05		1.45115	0.0143406	0.793945
1.1792	0		1.1791	0		1.179	0		1.17892	0		1.17992	0		1.17963	0		1.17993	0		254.747	7.7098e-06		242.896	3.8549e-05		315.67	4.88288e-05		1.66352	0	1.16871e-05	1.16871e-05		1.45135	0.0539463	0.79566		1.21016	1.49049e-05	2.82557e-05	4.31607e-05		1.45135	0.0161426	0.80877
1.17972	0		1.17962	0		1.17952	0		1.17944	0		1.18044	0		1.18015	0		1.18045	0		254.862	3.08392e-05		242.959	7.7098e-06		315.733	4.36889e-05		1.66473	0	8.62539e-05	8.62539e-05		1.45155	0.0578161	0.804277		1.2107	1.69085e-05	2.91171e-05	4.60256e-05		1.45155	0.0181332	0.822433
1.18025	0		1.18014	0		1.18004	0		1.17996	0		1.18096	0		1.18067	0		1.18097	0		254.915	1.54196e-05		243.006	7.7098e-05		315.764	1.02797e-05		1.66595	0	0.000215306	0.000215306		1.45175	0.0618816	0.812278		1.21124	1.86874e-05	3.18883e-05	5.05757e-05		1.45175	0.0203269	0.834866
1.18077	0		1.18066	0		1.18056	0		1.18048	0		1.18149	0		1.18119	0		1.18149	0		254.94	7.7098e-06		243.016	0.000149056		315.795	2.56993e-05		1.66716	0	0.000391764	0.000391764		1.45195	0.0661454	0.819642		1.21178	2.02228e-05	3.62138e-05	5.64366e-05		1.45195	0.0227385	0.846007
1.18129	0		1.18118	0		1.18108	0		1.181	0		1.18201	0		1.18171	0		1.18201	0		255.229	0.000699022		243.025	4.88288e-05		315.803	1.02797e-05		1.66837	0	0.000589457	0.000589457		1.45215	0.0706095	0.826351		1.21232	2.1571e-05	4.12695e-05	6.28404e-05		1.45215	0.0253832	0.855799
1.18181	0		1.1817	0		1.1816	0		1.18152	0		1.18253	0		1.18223	0		1.18253	0		255.255	5.91085e-05		243.033	2.31294e-05		315.87	1.79895e-05		1.66959	0	0.00076789	0.00076789		1.45235	0.0752751	0.832388		1.21287	2.28255e-05	4.63064e-05	6.9132e-05		1.45235	0.0282766	0.864193
1.18233	0		1.18222	0		1.18212	0		1.18204	0		1.18305	0		1.18275	0		1.18305	0		256.839	4.11189e-05		243.096	7.7098e-06		315.887	7.7098e-06		1.6708	0	0.000885749	0.000885749		1.45255	0.0801429	0.837736		1.21341	2.40426e-05	5.0557e-05	7.45996e-05		1.45255	0.0314341	0.871145
1.18285	0		1.18274	0		1.18264	0		1.18256	0		1.18357	0		1.18327	0		1.18357	0		256.862	3.59791e-05		243.128	1.28497e-05		315.898	2.56993e-05		1.67202	0	0.000911263	0.000911263		1.45275	0.0852126	0.842384		1.21395	2.53159e-05	5.34968e-05	7.88127e-05		1.45275	0.0348715	0.876619
1.18337	0		1.18326	0		1.18316	0		1.18308	0		1.18409	0		1.18379	0		1.18409	0		256.998	0.0038806		243.157	4.62588e-05		315.927	7.19582e-05		1.67323	0	0.000840647	0.000840647		1.45295	0.0904832	0.846317		1.21449	2.67577e-05	5.47139e-05	8.14716e-05		1.45295	0.0386042	0.880587
1.18389	0		1.18378	0		1.18368	0		1.1836	0		1.18461	0		1.18431	0		1.18461	0		257.008	0.000187605		243.23	2.82693e-05		315.937	1.02797e-05		1.67445	0	0.000689044	0.000689044		1.45315	0.0959528	0.849527		1.21503	2.8443e-05	5.40772e-05	8.25202e-05		1.45315	0.0426474	0.883028
1.18441	0		1.1843	0		1.1842	0		1.18412	0		1.18513	0		1.18483	0		1.18513	0		257.025	1.02797e-05		243.423	3.08392e-05		315.951	2.31294e-05		1.67566	0	0.000495796	0.000495796		1.45335	0.101618	0.852005		1.21557	3.04278e-05	5.16243e-05	8.20521e-05		1.45335	0.047016	0.88393
1.18493	0		1.18483	0		1.18472	0		1.18464	0		1.18565	0		1.18535	0		1.18566	0		257.13	7.7098e-06		243.577	7.7098e-06		316.009	3.8549e-05		1.67687	0	0.000302712	0.000302712		1.45355	0.107476	0.853744		1.21611	3.25063e-05	4.75423e-05	8.00485e-05		1.45355	0.0517242	0.883287
1.18545	0		1.18535	0		1.18524	0		1.18516	0		1.18617	0		1.18588	0		1.18618	0		257.16	6.42484e-05		243.889	7.7098e-06		316.042	0.00213562		1.67809	0	0.000146829	0.000146829		1.45375	0.113521	0.85474		1.21666	3.48469e-05	4.22244e-05	7.70713e-05		1.45375	0.0567853	0.881103
1.18597	0		1.18587	0		1.18576	0		1.18568	0		1.18669	0		1.1864	0		1.1867	0		257.926	7.7098e-06		244.031	2.82693e-05		316.087	1.79895e-05		1.6793	0	4.34562e-05	4.34562e-05		1.45395	0.119748	0.85499		1.2172	3.71126e-05	3.64572e-05	7.35697e-05		1.45395	0.0622118	0.877389
1.18649	0		1.18639	0		1.18628	0		1.1862	0		1.18721	0		1.18692	0		1.18722	0		257.994	6.42484e-05		244.205	1.79895e-05		316.101	1.02797e-05		1.68052	0	0	0		1.45415	0.126149	0.854494		1.21774	3.89663e-05	3.08772e-05	6.98435e-05		1.45415	0.068015	0.872165
1.18701	0		1.18691	0		1.1868	0		1.18672	0		1.18773	0		1.18744	0		1.18774	0		258.001	8.73778e-05		244.307	7.7098e-06		316.113	3.8549e-05		1.68173	0	0	0		1.45435	0.132716	0.853252		1.21828	4.0277e-05	2.61211e-05	6.63981e-05		1.45435	0.0742046	0.865458
1.18753	0		1.18743	0		1.18732	0		1.18724	0		1.18826	0		1.18796	0		1.18826	0		258.02	4.88288e-05		244.337	1.02797e-05		316.131	4.88288e-05		1.68295	0	0	0		1.45455	0.139441	0.851269		1.21882	4.07077e-05	2.2657e-05	6.33647e-05		1.45455	0.0807889	0.857302
1.18805	0		1.18795	0		1.18784	0		1.18777	0		1.18878	0		1.18848	0		1.18878	0		258.466	3.8549e-05		244.393	2.82693e-05		316.179	7.7098e-06		1.68416	0	0	0		1.45475	0.146312	0.848548		1.21936	4.00336e-05	2.08969e-05	6.09305e-05		1.45475	0.0877743	0.847741
1.18857	0		1.18847	0		1.18836	0		1.18829	0		1.1893	0		1.189	0		1.1893	0		258.829	1.54196e-05		244.559	3.34091e-05		316.193	2.82693e-05		1.68537	0	0	0		1.45495	0.15332	0.845099		1.2199	3.82548e-05	2.0822e-05	5.90767e-05		1.45495	0.0951651	0.836821
1.18909	0		1.18899	0		1.18888	0		1.18881	0		1.18982	0		1.18952	0		1.18982	0		258.998	0.000300682		244.613	7.7098e-06		316.234	2.56993e-05		1.68659	0	0	0		1.45516	0.16045	0.840928		1.22044	3.55022e-05	2.24698e-05	5.7972e-05		1.45516	0.102963	0.8246
1.18961	0		1.18951	0		1.1894	0		1.18933	0		1.19034	0		1.19004	0		1.19034	0		259.012	0.00278838		244.665	1.02797e-05		316.248	7.7098e-06		1.6878	0	0	0		1.45536	0.16769	0.836048		1.22099	3.18696e-05	2.53159e-05	5.71855e-05		1.45536	0.111169	0.811139
1.19013	0		1.19003	0		1.18992	0		1.18985	0		1.19086	0		1.19056	0		1.19086	0		259.032	4.11189e-05		246.282	7.7098e-06		316.271	7.7098e-06		1.68902	0	0	0		1.45556	0.175025	0.83047		1.22153	2.76191e-05	2.90234e-05	5.66425e-05		1.45556	0.119778	0.796503
1.19065	0		1.19055	0		1.19044	0		1.19037	0		1.19138	0		1.19108	0		1.19138	0		259.345	7.7098e-06		246.577	7.7098e-06		316.29	1.79895e-05		1.69023	0	0	0		1.45576	0.182439	0.82421		1.22207	2.30315e-05	3.34425e-05	5.6474e-05		1.45576	0.128785	0.780766
1.19117	0		1.19107	0		1.19096	0		1.19089	0		1.1919	0		1.1916	0		1.1919	0		259.463	3.08392e-05		247.245	5.91085e-05		316.307	4.62588e-05		1.69145	0	0	0		1.45596	0.189915	0.817283		1.22261	1.84439e-05	3.8236e-05	5.668e-05		1.45596	0.138181	0.764002
1.1917	0		1.19159	0		1.19149	0		1.19141	0		1.19242	0		1.19212	0		1.19243	0		259.602	7.7098e-06		247.366	3.59791e-05		316.323	1.79895e-05		1.69266	0	0	0		1.45616	0.197437	0.809707		1.22315	1.43432e-05	4.32917e-05	5.76349e-05		1.45616	0.147954	0.746294
1.19222	0		1.19211	0		1.19201	0		1.19193	0		1.19294	0		1.19265	0		1.19295	0		259.622	7.7098e-06		247.629	7.7098e-06		316.332	4.88288e-05		1.69387	0	0	0		1.45636	0.204984	0.8015		1.22369	1.09915e-05	4.82725e-05	5.9264e-05		1.45636	0.158088	0.727722
1.19274	0		1.19263	0		1.19253	0		1.19245	0		1.19346	0		1.19317	0		1.19347	0		259.632	7.7098e-06		248.09	7.7098e-06		316.357	1.79895e-05		1.69509	0	0	0		1.45656	0.212539	0.792685		1.22423	8.59468e-06	5.29163e-05	6.1511e-05		1.45656	0.168565	0.708373
1.19326	0		1.19315	0		1.19305	0		1.19297	0		1.19398	0		1.19369	0		1.19399	0		259.935	1.79895e-05		248.235	5.65386e-05		316.378	6.42484e-05		1.6963	0	0	0		1.45676	0.220081	0.783282		1.22477	7.30267e-06	5.69796e-05	6.42822e-05		1.45676	0.179361	0.688334
1.19378	0		1.19367	0		1.19357	0		1.19349	0		1.1945	0		1.19421	0		1.19451	0		260.02	4.62588e-05		249.464	7.7098e-06		316.393	7.7098e-06		1.69752	0	0	0		1.45696	0.227589	0.773315		1.22532	7.22777e-06	6.04437e-05	6.76714e-05		1.45696	0.190452	0.667695
1.1943	0		1.19419	0		1.19409	0		1.19401	0		1.19503	0		1.19473	0		1.19503	0		260.096	3.08392e-05		249.818	7.7098e-06		316.404	3.08392e-05		1.69873	0	0	0		1.45716	0.235043	0.762808		1.22586	7.93932e-06	6.31962e-05	7.11355e-05		1.45716	0.201807	0.646542
1.19482	0		1.19471	0		1.19461	0		1.19453	0		1.19555	0		1.19525	0		1.19555	0		260.404	7.7098e-06		250.252	0.000169616		316.454	2.56993e-05		1.69995	0	0	0		1.45736	0.242419	0.751787		1.2264	9.23133e-06	6.50874e-05	7.43187e-05		1.45736	0.213394	0.624967
1.19534	0		1.19523	0		1.19513	0		1.19505	0		1.19607	0		1.19577	0		1.19607	0		260.876	7.7098e-06		251.482	7.7098e-06		316.496	1.79895e-05		1.70116	0	0	0		1.45756	0.249695	0.740279		1.22694	1.10664e-05	6.61734e-05	7.72398e-05		1.45756	0.225176	0.603056
1.19586	0		1.19575	0		1.19565	0		1.19557	0		1.19659	0		1.19629	0		1.19659	0		261.149	4.11189e-05		252.336	7.7098e-06		316.535	3.34091e-05		1.70237	0	0	0		1.45776	0.256851	0.728311		1.22748	1.31448e-05	6.66416e-05	7.97864e-05		1.45776	0.237115	0.580897
1.19638	0		1.19627	0		1.19617	0		1.19609	0		1.19711	0		1.19681	0		1.19711	0		261.66	7.7098e-06		252.503	2.82693e-05		316.608	3.34091e-05		1.70359	0	0	0		1.45796	0.263861	0.71591		1.22802	1.5242e-05	6.69037e-05	8.21457e-05		1.45796	0.249166	0.558576
1.1969	0		1.1968	0		1.19669	0		1.19661	0		1.19763	0		1.19733	0		1.19763	0		262.012	6.93882e-05		253.07	7.7098e-05		316.632	2.82693e-05		1.7048	0	0	0		1.45816	0.270705	0.703107		1.22856	1.73017e-05	6.71471e-05	8.44489e-05		1.45816	0.261284	0.536174
1.19742	0		1.19732	0		1.19721	0		1.19713	0		1.19815	0		1.19785	0		1.19815	0		263.043	7.7098e-06		253.732	7.7098e-06		316.648	9.50876e-05		1.70602	0	0	0		1.45836	0.277359	0.68993		1.22911	1.90618e-05	6.75216e-05	8.65835e-05		1.45836	0.273421	0.513771
1.19794	0		1.19784	0		1.19773	0		1.19765	0		1.19867	0		1.19837	0		1.19868	0		263.237	0.000619354		253.757	2.05595e-05		316.726	3.8549e-05		1.70723	0	0	0		1.45856	0.2838	0.676409		1.22965	2.04475e-05	6.79336e-05	8.83811e-05		1.45856	0.285526	0.491445
1.19846	0		1.19836	0		1.19825	0		1.19817	0		1.19919	0		1.19889	0		1.1992	0		264.795	7.7098e-06		253.879	7.7098e-06		316.764	5.65386e-05		1.70845	0	0	0		1.45876	0.290008	0.662574		1.23019	2.14024e-05	6.84391e-05	8.98416e-05		1.45876	0.297546	0.469268
1.19898	0		1.19888	0		1.19877	0		1.19869	0		1.19971	0		1.19941	0		1.19972	0		264.97	3.08392e-05		254.645	7.7098e-06		316.827	1.02797e-05		1.70966	0	0	0		1.45896	0.295958	0.648455		1.23073	2.19642e-05	6.92443e-05	9.12085e-05		1.45896	0.309426	0.447309
1.1995	0		1.1994	0		1.19929	0		1.19921	0		1.20023	0		1.19994	0		1.20024	0		265.136	7.7098e-06		254.95	1.79895e-05		316.866	1.79895e-05		1.71087	0	0	0		1.45916	0.301632	0.634083		1.23127	2.22263e-05	7.01057e-05	9.2332e-05		1.45916	0.321111	0.425633
1.20002	0		1.19992	0		1.19981	0		1.19973	0		1.20075	0		1.20046	0		1.20076	0		265.146	7.7098e-06		255.232	0.000125927		316.891	4.11189e-05		1.71209	0	0	0		1.45936	0.307008	0.619489		1.23181	2.25634e-05	7.08546e-05	9.3418e-05		1.45936	0.332542	0.4043
1.20054	0		1.20044	0		1.20033	0		1.20025	0		1.20128	0		1.20098	0		1.20128	0		265.217	5.91085e-05		256.651	7.7098e-06		316.9	7.7098e-06		1.7133	0	0	0		1.45956	0.312066	0.604702		1.23235	2.29192e-05	7.12666e-05	9.41858e-05		1.45956	0.343664	0.383365
1.20106	0		1.20096	0		1.20085	0		1.20077	0		1.2018	0		1.2015	0		1.2018	0		265.454	1.54196e-05		256.997	0.00367758		316.914	3.59791e-05		1.71452	0	0	0		1.45976	0.316788	0.589753		1.23289	2.34809e-05	7.12291e-05	9.471e-05		1.45976	0.354418	0.36288
1.20158	0		1.20148	0		1.20137	0		1.20129	0		1.20232	0		1.20202	0		1.20232	0		265.485	3.08392e-05		257.009	0.000218444		316.945	3.8549e-05		1.71573	0	0	0		1.45996	0.321156	0.574671		1.23344	2.43984e-05	7.06674e-05	9.50658e-05		1.45996	0.364747	0.342889
1.2021	0		1.202	0		1.20189	0		1.20181	0		1.20284	0		1.20254	0		1.20284	0		266.246	0.000133637		257.017	3.34091e-05		316.958	2.82693e-05		1.71695	0	0	0		1.46016	0.325154	0.559487		1.23398	2.56155e-05	6.93754e-05	9.49909e-05		1.46016	0.374596	0.323434
1.20262	0		1.20252	0		1.20241	0		1.20233	0		1.20336	0		1.20306	0		1.20336	0		266.375	3.59791e-05		257.333	3.8549e-05		316.989	4.36889e-05		1.71816	0	0	0		1.46036	0.328766	0.544228		1.23452	2.69637e-05	6.72033e-05	9.4167e-05		1.46036	0.383909	0.30455
1.20315	0		1.20304	0		1.20293	0		1.20285	0		1.20388	0		1.20358	0		1.20388	0		267.244	7.7098e-05		257.476	2.31294e-05		317.103	2.05595e-05		1.71938	0	0	0		1.46056	0.331979	0.528923		1.23506	2.84055e-05	6.43384e-05	9.27439e-05		1.46056	0.392635	0.286267
1.20367	0		1.20356	0		1.20345	0		1.20337	0		1.2044	0		1.2041	0		1.2044	0		267.356	3.34091e-05		257.619	1.79895e-05		317.125	3.8549e-05		1.72059	0	0	0		1.46076	0.33478	0.5136		1.2356	2.99971e-05	6.1305e-05	9.13021e-05		1.46076	0.400722	0.268613
1.20419	0		1.20408	0		1.20397	0		1.20389	0		1.20492	0		1.20462	0		1.20492	0		268.266	0.000218444		257.707	1.79895e-05		317.136	2.56993e-05		1.7218	0	0	0		1.46096	0.337158	0.498285		1.23614	3.15326e-05	5.83652e-05	8.98978e-05		1.46096	0.408125	0.251606
1.20471	0		1.2046	0		1.20449	0		1.20441	0		1.20544	0		1.20514	0		1.20545	0		268.278	9.76575e-05		258.345	3.8549e-05		317.175	2.05595e-05		1.72302	0	0	0		1.46116	0.339104	0.483005		1.23668	3.2862e-05	5.60433e-05	8.89054e-05		1.46116	0.414798	0.235265
1.20523	0		1.20512	0		1.20501	0		1.20494	0		1.20596	0		1.20566	0		1.20597	0		268.314	7.7098e-06		258.481	2.82693e-05		317.214	5.13987e-05		1.72423	0	0	0		1.46136	0.34061	0.467785		1.23722	3.39481e-05	5.44892e-05	8.84372e-05		1.46136	0.420703	0.219601
1.20575	0		1.20564	0		1.20553	0		1.20546	0		1.20648	0		1.20618	0		1.20649	0		268.778	7.7098e-06		258.67	5.65386e-05		317.301	6.42484e-05		1.72545	0	0	0		1.46156	0.34167	0.45265		1.23777	3.46971e-05	5.37964e-05	8.84934e-05		1.46156	0.425803	0.204622
1.20627	0		1.20616	0		1.20606	0		1.20598	0		1.207	0		1.20671	0		1.20701	0		268.819	7.7098e-06		258.698	2.82693e-05		317.334	1.54196e-05		1.72666	0	0	0		1.46176	0.34228	0.437621		1.23831	3.52026e-05	5.38338e-05	8.90364e-05		1.46176	0.430068	0.190332
1.20679	0		1.20668	0		1.20658	0		1.2065	0		1.20752	0		1.20723	0		1.20753	0		268.827	7.7098e-06		258.791	2.31294e-05		317.538	7.7098e-06		1.72788	0	0	0		1.46196	0.342438	0.422722		1.23885	3.54086e-05	5.45266e-05	8.99352e-05		1.46196	0.433471	0.17673
1.20731	0		1.2072	0		1.2071	0		1.20702	0		1.20805	0		1.20775	0		1.20805	0		268.96	7.7098e-06		258.922	2.05595e-05		317.552	7.7098e-06		1.72909	0	0	0		1.46216	0.342142	0.407974		1.23939	3.52401e-05	5.57812e-05	9.10213e-05		1.46216	0.435991	0.163814
1.20783	0		1.20772	0		1.20762	0		1.20754	0		1.20857	0		1.20827	0		1.20857	0		269.037	6.68183e-05		259.013	0.0041967		317.663	1.79895e-05		1.7303	0	0	0		1.46236	0.341395	0.393397		1.23993	3.52026e-05	5.71668e-05	9.23694e-05		1.46236	0.437612	0.151576
1.20835	0		1.20824	0		1.20814	0		1.20806	0		1.20909	0		1.20879	0		1.20909	0		269.25	6.42484e-05		259.027	5.13987e-05		317.861	1.54196e-05		1.73152	0	0	0		1.46256	0.340199	0.37901		1.24047	3.56146e-05	5.84963e-05	9.41109e-05		1.46256	0.438324	0.140008
1.20887	0		1.20876	0		1.20866	0		1.20858	0		1.20961	0		1.20931	0		1.20961	0		271.864	7.7098e-06		259.04	6.68183e-05		317.932	7.19582e-05		1.73273	0	0	0		1.46276	0.338559	0.36483		1.24101	3.63636e-05	5.98257e-05	9.61893e-05		1.46276	0.438124	0.129097
1.20939	0		1.20929	0		1.20918	0		1.2091	0		1.21013	0		1.20983	0		1.21013	0		274.25	7.7098e-06		259.249	1.54196e-05		318.017	5.39686e-05		1.73395	0	0	0		1.46296	0.336481	0.350874		1.24155	3.76556e-05	6.07994e-05	9.8455e-05		1.46296	0.437011	0.118828
1.20991	0		1.20981	0		1.2097	0		1.20962	0		1.21065	0		1.21035	0		1.21065	0		275.236	9.76575e-05		259.289	1.79895e-05		318.497	7.7098e-06		1.73516	0	0	0		1.46316	0.333973	0.337157		1.2421	3.9603e-05	6.10241e-05	0.000100627		1.46316	0.434994	0.109185
1.21043	0		1.21033	0		1.21022	0		1.21014	0		1.21117	0		1.21087	0		1.21117	0		276.335	2.05595e-05		259.37	2.05595e-05		319.66	1.79895e-05		1.73638	0	0	0		1.46336	0.331046	0.323694		1.24264	4.22432e-05	6.01815e-05	0.000102425		1.46336	0.432084	0.10015
1.21095	0		1.21085	0		1.21074	0		1.21066	0		1.21169	0		1.21139	0		1.21169	0		277.43	7.7098e-06		259.743	2.56993e-05		320.065	7.7098e-06		1.73759	0	0	0		1.46356	0.327711	0.310497		1.24318	4.53327e-05	5.81592e-05	0.000103492		1.46356	0.4283	0.0917015
1.21147	0		1.21137	0		1.21126	0		1.21118	0		1.21221	0		1.21191	0		1.21222	0		279.255	1.54196e-05		259.841	1.54196e-05		320.665	7.7098e-06		1.7388	0	0	0		1.46376	0.32398	0.297578		1.24372	4.85534e-05	5.53692e-05	0.000103923		1.46376	0.423665	0.0838192
[truncated: 1,678 more rows]
[truncated: 10 more columns]

## Sheet: Fig.3
a							b										c											d
Experimental and predicted CCS values							Correlation plot I										Correlation plot II											Relative deviation
[truncated: 170 more rows]
[truncated: 55 more columns]

## Sheet: Fig.4
c						e										f
[truncated: 3,337 more rows]

## Sheet: Suppl.Fig.1
No source data.		None

## Sheet: Suppl.Fig.2
a							b
relative reflectance							Relative mean
[truncated: 214 more rows]

## Sheet: Suppl.Fig.3
b
[truncated: 786 more rows]

[truncated: 34 more sheets: Suppl.Fig.4, Suppl.Fig.5, Suppl.Fig.6, Suppl.Fig.7, Suppl.Fig.8, Suppl.Fig.9, Suppl.Fig.10, Suppl.Fig.11, Suppl.Fig.12, Suppl.Fig.13, Suppl.Fig.14, Suppl.Fig.15, Suppl.Fig.16, Suppl.Fig.17, Suppl.Fig.18, Suppl.Fig.19, Suppl.Fig.20, Suppl.Fig.21, Suppl.Fig.22, Suppl.Fig.23 …]
